# Supplementary material for: Changes in susceptibility of Plasmodium falciparum to antimalarial drugs in Uganda over time: 2019–2024
Source: Nat Commun. 2025 Aug 9;16:7353. doi: 10.1038/s41467-025-62810-x (PMC12335539; doi:10.1038/s41467-025-62810-x)
Supplement: Supplementary file 4 — Source Data [file 41467_2025_62810_MOESM4_ESM.xlsx]

## Sheet: Data Set Assignment
Figure/Table	Data Set Used
Figure 2	Data Set 1
Figure 3	Data Set 3
Figure 4	Data Set 5
Supplementary Figure 1	Data Set 1
Supplementary Figure 2	Data Set 1
Table 1	Data Set 1
Table 2	Data Set 2
Supplementary Table 1	Data Set 2
Supplementary Table 3	Data Set 3
Supplementary Table 4	Data Set 4
Supplementary Table 5	Data Set 5
Supplementary Table 6	Data Set 5
Supplementary Table 7	Data Set 5
Supplementary Table 8	Data Set 5

## Sheet: Data dictionary
Variable	Description	Variable type	definition of factors
UID	isolate unique identifier	string
Region	Region of origin	string
Year	Year of collection	numeric (YYYY)
Month	Month of collection	numeric
parasitemia	Parsitemia (thin smear)	numeric (%)
Sex	Gender of patient	factor (num)	1: male / 2: female
Age_yrs	age of patient in years	numeric
Chloroquine	chloroquine IC50 (nM)	numeric
MDAQ	amodiaquine IC50 (nM)	numeric
Piperaquine	piperaquine IC50 (nM)	numeric
DHA	dihydroartemisinin IC50 (nM)	numeric
weighted_RSA	RSA survival (%); numerator and denominator sum of counts from all readers	numeric
merge_LM	lumefantrine IC50 (nM)	numeric
Mefloquine	mefloquine IC50 (nM)	numeric
Pyronaridine	pyronaridine IC50 (nM)	numeric
Quinine	quinine IC50 (nM)	numeric
Pyrimethamine	pyrimethamine IC50 (nM)	numeric
mdr1_median	MIP based estimate of mdr1 CNV (median value across probes)	numeric
pm2_median	MIP based estimate of pm2 CNV (median value across probes)	numeric
pm3_median	MIP based estimate of pm3 CNV (median value across probes)	numeric
crt.Lys76Thr	CRT K76T genotype (MIP only)	factor (num)	0 = pure WT ; 1 = mixed WT/Mut ; 2 = pure mutant
mdr1.Asn86Tyr	MDR1 N86Y genotype (MIP only)
mdr1.Tyr184Phe	MDR1 Y184F genotype (MIP only)
mdr1.Asp1246Tyr	MDR1 D1246Y genotype (MIP only)
dhfr.ts.Asn51Ile	DHFR N51I genotype (MIP only)
dhfr.ts.Cys59Arg	DHFR C59R genotype (MIP only)
dhfr.ts.Ser108Asn	DHFR S108N genotype (MIP only)
dhfr.ts.Ile164Leu	DHFR I164L genotype (MIP only)
dhps.Ser436Ala	DHPS S436A genotype (MIP only)
dhps.Ser436His	DHPS S436H genotype (MIP only)
dhps.Ala437Gly	DHPS A437G genotype (MIP only)
dhps.Lys540Glu	DHPS K540E genotype (MIP only)
dhps.Ala581Gly	DHPS A581G genotype (MIP only)
all_469Y	K13 C469Y genotype (MIP, supplemented with dideoxy sequencing)
all_675V	K13 A675V genotype (MIP, supplemented with dideoxy sequencing)
all_578S	K13 A578S genotype (MIP, supplemented with dideoxy sequencing)
crt.Met74Ile	CRT M74I genotype (MIP only)
crt.Asn75Glu	CRT N75E genotype (MIP only)
crt.Gln271Glu	CRT Q271E genotype (MIP only)
crt.Arg371Ile	CRT R371I genotype (MIP only)
mdr1.Tyr500Asn	MDR1 Y500N genotype (MIP only)
mdr1.Phe938Tyr	MDR1 F938Y genotype (MIP only)
dhps.Ser10Phe	DHPS S10F genotype (MIP only)
pfcarl.Asp611Asn	CARL D611N genotype (MIP only)
pfcarl.Met182Ile	CARL M182I genotype (MIP only)
PF3D7_0525100.Ser520Asn	ACS10 S520N genotype (MIP only)
PF3D7_1430200.Arg135Ile	PMPIX R135I genotype (MIP only)
PF3D7_1430200.Thr545Met	PMPIX T545M genotype (MIP only)
PF3D7.0613800.Ser256Pro	ApiAP1 S256P genotype (MIP only)
PF3D7.0613800.Asn3511Asp	ApiAP1 N3511D genotype (MIP only)
PF3D7.0613800.Val562Ile	ApiAP1 V562I genotype (MIP only)
PF3D7.0613800.Glu700Ala	ApiAP1 E700A genotype (MIP only)
PF3D7.0613800.Asp911Asn	ApiAP1 D911N genotype (MIP only)
PF3D7.0613800.Asp1016Asn	ApiAP1 D1016 N genotype (MIP only)
pfaat1.Phe442Leu	AAT1 F442L genotype (MIP only)
Pfmrp1.Phe1390Ile	MRP1 F1290I genotype (MIP only)
pfmrp2.Gln230Arg	MRP2 Q230R genotype (MIP only)
PM2.Asp440Asn	PM2 D440N genotype (MIP only)
PF3D7.0218600.Ile1478Asn	patatin-like phospholipase, putative I1478N genotype (MIP only)
PF3D7.0218600.Asn1480Ile	patatin-like phospholipase, putative N1480I genotype (MIP only)
PF3D7.0218600.Asn1481Ser	patatin-like phospholipase, putative N1481S genotype (MIP only)
PF3D7_0627800.Ile180Val	ACS I180V genotype (MIP only)

## Sheet: Data Set 1
UID	Region	Year	Month	parasitemia	Sex	Age_yrs	Chloroquine	MDAQ	Piperaquine	DHA	weighted_RSA	merge_LM	Mefloquine	Pyronaridine	Quinine	Pyrimethamine
BUS-001	East	2021	4	2.5	1	0.67	18.14	7.26	3.33	1.89	NA	6.37	11.87	1	178.44	78402
BUS-002	East	2021	4	4.5	2	8	9.55	3.19	4.03	2.42	NA	4.38	11.09	0.31	77.04	55400
BUS-003	East	2021	4	20	1	2.5	10.66	3.93	5.02	0.89	NA	2.91	12.06	0.97	131.96	34630
BUS-004	East	2021	4	2	2	35	10.46	4.1	2.98	0.67	NA	5.07	6.09	1.54	76.24	42838
BUS-005	East	2021	4	4	2	9	6.92	2.57	1.53	0.65	NA	3.26	7.64	0.1	101.88	41337
BUS-006	East	2021	4	2.3	2	11	9.5	1.71	4.09	1.91	NA	3.74	8.51	0.1	73.28	33923
BUS-007	East	2021	4	5.5	2	2.5	14.08	3.05	4.63	1.55	NA	8.85	20.39	1.39	143.32	27587
BUS-008	East	2021	5	4.2	1	2.5	20.97	11.24	8.29	1.31	NA	8.88	13.31	4.15	186.08	32771
BUS-009	East	2021	5	1.2	2	18	11.32	6.72	5.18	2.29	NA	4.38	13.54	1.29	112.12	27110
BUS-010	East	2021	5	4.6	2	5	15.32	9.54	5.76	1.26	NA	3.2	7.95	1.55	78.52	23890
BUS-011	East	2021	5	1.4	1	1.33	10.92	10.26	5.43	1.64	NA	4.67	12.49	3.45	117.4	21019
BUS-012	East	2021	5	3.6	2	2.92	9.19	7.15	4.11	1.15	NA	4.66	13.04	3.11	119.72	11410
BUS-013	East	2021	5	2.4	2	7	61.49	7.78	17.54	1.01	NA	4.68	12.16	4.4	91.08	45071
BUS-015	East	2021	5	1.3	2	6	11.95	4.2	1.77	1.5	NA	3.72	10.34	1.74	164.6	56470
BUS-016	East	2021	5	1.3	1	8	9.44	5.98	2.23	0.92	NA	3.77	11.23	1.54	159.16	88415
BUS-017	East	2021	5	0.5	2	6	14.53	12.05	3.05	0.52	NA	2.34	8.11	1.17	71.36	10529
BUS-019	East	2021	5	5.2	2	3.42	9.91	5.66	4.87	0.99	3.13924	4.64	24.66	0.33	72.76	13302
BUS-020	East	2021	5	4.7	2	15	9.3	5.38	7.93	0.48	1.31156	2.25	7.5	1.25	66.48	14562
BUS-021	East	2021	6	11.3	2	5	8.58	2.67	6.33	1.09	0	3.65	7.35	0.21	36.98	30820
BUS-022	East	2021	6	3.1	1	6	6.08	3.23	1.6	1.44	0.495471	4.54	18.2	0.21	113.56	31572
BUS-023	East	2021	6	3.3	1	7	10.92	7.55	3.52	2.35	20.7948	4.62	9.86	1.39	134.4	29110
BUS-024	East	2021	6	0.3	2	15	NA	NA	NA	NA	0	NA	NA	NA	NA	NA
BUS-025	East	2021	6	1.8	1	7	8.66	7.48	2.02	2.7	15.0376	4.27	8.93	0.74	85.48	12009
BUS-026	East	2021	6	2.54	2	3	15.58	9.01	17.89	1.9	NA	3.24	9.75	1.38	135.32	51520
BUS-027	East	2021	6	1.9	2	6	19.31	8.51	16.96	2.34	NA	4.59	14.21	0.83	157.24	83723
BUS-029	East	2021	6	2.3	2	18	7.7	11.5	7.86	1.96	NA	2.47	8.68	1.34	146.52	34399
BUS-030	East	2021	6	10.8	1	4	7.9	3.16	8.03	1.14	2.21569	2.11	2.11	0.44	38.7	45132
BUS-031	East	2021	6	9.16	1	2.92	9.18	4.22	11.87	1.48	3.23217	1.91	6.1	0.59	80.92	35631
BUS-033	East	2021	7	2.32	2	2.17	11.33	8.54	5.15	1.65	0.813824	7.47	10.57	1.39	93.56	17699
BUS-034	East	2021	7	0.99	2	5	10.08	9.08	5.32	2.4	0	7.02	17.89	0.78	89.16	38775
BUS-035	East	2021	7	2.28	2	4	8.49	6.97	1.89	2.79	7.36738	5.21	14.04	0.68	155.48	34952
BUS-036	East	2021	7	2.54	2	4	7.78	3.85	2.05	2.11	0.569355	2.51	12.17	0.47	60.92	50771
BUS-037	East	2021	7	0.42	1	9	NA	NA	NA	NA	0	NA	NA	NA	NA	NA
BUS-038	East	2021	7	0.46	1	13	NA	NA	NA	NA	1.48997	NA	NA	NA	NA	NA
BUS-039	East	2021	7	0.61	1	9	NA	NA	NA	NA	0.890576	NA	NA	NA	NA	NA
BUS-040	East	2021	7	1.83	1	3	10.54	6.89	7.85	1.11	3.0932	2.97	8.29	0.78	81.64	24343
BUS-041	East	2021	7	1.73	1	5	12.27	7.78	4.97	2.66	20.145	4.94	13.93	0.63	110.88	26041
BUS-042	East	2021	7	1.31	2	11	13.24	6.44	5.4	3.34	1.4393	5.64	15.62	0.51	112.8	65868
BUS-043	East	2021	7	3.17	2	11	9.7	7.35	6.31	5.43	7.75149	8.33	12.91	1.03	82.4	50456
BUS-045	East	2021	8	3.7	2	17	7.71	9.91	1.63	0.54	NA	6.05	13.1	0.52	49.32	42134
BUS-047	East	2021	8	3.4	1	5	31.79	7.99	4.41	0.88	NA	8.55	12.46	1.71	181.24	24710
BUS-049	East	2021	8	3.8	1	2.67	13.56	8.4	4.73	0.35	NA	5.83	7.58	1.52	134.84	28832
BUS-050	East	2021	8	0.65	1	10	8.72	7.39	4.11	1.07	NA	7.61	5.77	1.41	41.64	23178
BUS-051	East	2021	8	4.75	1	2	6.41	8.53	4.47	0.66	NA	17.73	6.93	2.08	92	17197
BUS-052	East	2021	8	1.15	2	4	7.97	7.49	4.33	1.81	NA	6.54	5.97	1.4	57.32	28506
BUS-053	East	2021	8	1.2	1	7	10.06	17.74	9.41	0.64	5.63611	4.26	8.71	5.48	67.88	27089
BUS-054	East	2021	8	1.45	2	3.5	11.19	8.62	4.04	0.41	5.7369	0.8	8.12	2.43	112.12	21064
BUS-055	East	2021	9	5.5	2	6	11.32	3.43	8.8	0.91	NA	3.45	16.75	0.69	118.52	45387
BUS-056	East	2021	9	5.6	1	5	8.73	8.66	14.48	1.2	NA	2.57	5.3	0.75	45.88	48951
BUS-060	East	2021	9	4.2	2	6	5.96	2.82	1.72	1.97	NA	8.91	11.15	1.79	125.04	31370
BUS-061	East	2021	9	5.6	1	7	8.81	1.69	1.6	3.85	NA	9.07	8.24	1.56	112.04	29012
BUS-062	East	2021	9	3.4	2	9	13.64	7.18	2.33	14.24	1.76311	14.45	16.87	4.04	67.88	22846
BUS-063	East	2021	9	2.6	1	1.5	12.74	3.55	4.81	2.54	1.12121	10.63	16.9	1.78	192.56	31099
BUS-064	East	2021	9	3.9	2	1.17	14.67	5.46	1.83	16.39	8.67	14.29	19.25	9.35	242.84	82659
BUS-065	East	2021	9	0.8	2	16	13.04	4.01	3.48	15.27	NA	15.59	12.81	2.13	112.12	35710
BUS-066	East	2021	9	1.2	1	5	8.47	6.15	3.7	13.67	4.79426	29.92	15.65	13.94	102.96	47273
BUS-067	East	2021	9	3.53	2	5	7.55	3.98	1.44	3.76	47.1706	9.27	1.59	1.95	106.64	46823
BUS-068	East	2021	9	4.66	1	7	8.31	3.59	4.14	6.42	10.0685	22.81	11.72	3.35	162.16	55722
BUS-069	East	2021	10	1.79	2	20	8.1	5.7	3.63	1.9	39.9801	19.73	22.77	1.48	296.4	27598
BUS-070	East	2021	10	4.28	2	2.5	6.75	2.48	4.66	1.19	4.34968	10.31	12.56	1.05	59.96	38159
BUS-071	East	2021	10	1.96	1	2.5	10.99	4.2	3.5	1.43	2.86109	11.46	15.33	1.18	101.48	32929
BUS-072	East	2021	10	6.2	2	2.5	10.4	8.93	9.97	1.48	NA	9.35	5.66	4.88	113.84	25656
BUS-073	East	2021	10	6.5	2	4.5	9.83	3.55	4.23	0.83	NA	5.14	4.76	1.61	102.12	21947
BUS-074	East	2021	10	11.4	1	1.25	6.02	4.2	4.79	0.98	NA	4.49	7.7	1.3	102.64	27631
BUS-075	East	2021	10	5.1	2	8	10.44	8.54	5.33	0.59	NA	3.35	4.13	6.41	83.72	32647
BUS-076	East	2021	10	3.8	2	3	8.85	3.42	4.4	1.55	NA	4.38	9.44	1.18	65.84	38343
BUS-077	East	2021	10	4.1	1	4	6.68	3.26	2.4	1.35	2.11153	4.04	4.55	0.53	54	25482
BUS-078	East	2021	10	13	2	4	6.35	3.2	4.27	2.17	6.60714	5	13.67	0.64	123.68	52400
BUS-079	East	2021	11	1.2	1	4	7.99	3.67	4.6	4.58	13.8774	10.83	23.51	0.26	177.8	62398
BUS-080	East	2021	11	1.73	1	4	12.5	5.53	5.46	3.55	7.40881	22.28	13.31	1.92	184.52	56245
BUS-081	East	2021	11	2.28	1	5.25	17.55	8.57	2.88	1.82	NA	4.46	10.24	1.61	185.08	22591
BUS-082	East	2021	11	0.96	2	13	8.54	2.55	2.72	1.89	NA	4.5	4.41	0.21	144.64	78664
BUS-083	East	2021	11	2.8	2	9	6.58	4.74	2.13	1.48	NA	4.36	6.57	0.24	65.36	63459
BUS-084	East	2021	11	2.5	1	3	10.72	3.39	1.85	1.9	NA	5.84	10.4	0.36	154.68	45089
BUS-085	East	2021	11	1.3	2	17	13.69	11.92	7.08	2.1	NA	12.79	15.89	1.52	243.04	72293
BUS-086	East	2021	11	2.5	1	10	23.86	8.24	7.46	4.66	NA	5.29	10.62	1.63	333.8	108306
BUS-088	East	2021	12	1.8	2	5	16.48	10.33	4.77	4.9	NA	3.81	34.31	5.17	119.2	40217
BUS-089	East	2021	12	6.1	1	3.5	14.56	6.67	3.4	1.56	NA	3.95	10.21	1.66	92.36	26639
BUS-090	East	2021	12	3.6	1	8	16.78	6.27	11.48	1.2	NA	43.6	20.36	1.36	162.4	88614
BUS-091	East	2021	12	4.5	1	1.5	18	4.78	5.65	0.81	NA	15.31	11.65	0.51	140.72	40167
BUS-092	East	2022	1	3	1	6	18.63	9.56	16.06	1.59	NA	11.38	12.43	4.71	184.56	36937
BUS-093	East	2022	1	5.7	2	18	8.18	3.99	12.7	2.42	NA	5.64	15.53	1.21	105.64	15042
BUS-094	East	2022	1	8.6	1	5	13.66	3.85	9.28	3.06	NA	6.06	24.69	0.64	102.8	22893
BUS-095	East	2022	2	6.3	2	1.5	8.46	8.18	10.51	3.2	NA	5.77	10.39	1.81	33.57	28530
BUS-096	East	2022	2	3.1	1	1	8.47	11.11	13.5	5.66	NA	4.66	10.59	4.07	103.4	44317
BUS-097	East	2022	2	4.5	1	4.5	15.46	8.89	7.83	2	NA	8.64	8.29	1.63	36.48	64160
BUS-098	East	2022	2	1.5	2	5	8.49	9.49	3.64	1.51	NA	9.47	27.66	0.8	96.4	36284
BUS-099	East	2022	2	11.1	1	2	10.07	10.25	8.02	1.39	NA	3.33	7.43	2.2	42.76	51483
BUS-100	East	2022	2	1.5	2	9	8.08	12.02	5.8	1.36	NA	3.24	8.65	4.26	95.92	45885
BUS-101	East	2022	2	6	2	1.83	9.49	7.05	14.1	2.18	NA	11.97	10.46	1.26	67.64	34523
BUS-103	East	2022	3	0.6	1	8	10.03	8.84	20.18	1.25	NA	2.41	15.04	6.34	168.72	32839
BUS-104	East	2022	3	3.3	1	10	6.57	13.89	18.94	1.33	NA	4.54	11.88	4.03	107.56	31180
BUS-105	East	2022	3	2.3	1	2.5	6.75	7.35	4.02	3.44	NA	9.03	18.18	1.68	106.08	122094
BUS-106	East	2022	3	17.9	2	1.92	12.81	10.22	6.5	2.65	NA	10.75	26.42	3.39	75.48	238653
BUS-107	East	2022	3	1.8	1	6	9.22	11.48	4.77	2.72	NA	10.91	18.26	4.68	80.56	89296
BUS-109	East	2022	3	0.8	1	12	12.62	10.24	7.17	8.82	NA	20.29	19.32	4.19	228.44	112349
BUS-110	East	2022	3	1.1	2	15	8.98	16.88	6.43	2.24	2.97395	21.45	25.7	1.24	123.96	17919
BUS-111	East	2022	3	5.3	2	7	7.77	8.67	3.02	4.75	47.6612	8.85	29.81	0.57	81.08	74626
BUS-112	East	2022	4	2.1	2	7	7.58	11.03	7.09	4.08	1.48109	4.86	7.86	2.16	69.28	21279
BUS-113	East	2022	4	8.5	1	4	5.61	7.42	4.94	1.21	0.743987	3.04	5.64	0.6	44.72	31448
BUS-114	East	2022	4	9	2	4.5	3.96	2.53	4.9	3.26	NA	7.7	16.37	0.63	56.64	14496
BUS-115	East	2022	4	3	2	1.33	7.07	3.42	6.36	1.62	NA	3.46	1.52	1.67	41.72	28616
BUS-116	East	2022	5	2.19	2	14	NA	3.13	5.06	3.12	49.9553	13.74	7.01	1.39	65.04	38822
BUS-117	East	2022	5	1.67	2	17	NA	1.4	4.39	2.09	4.71537	7.81	12.57	1.1	26.52	19809
BUS-118	East	2022	5	0.76	1	2.5	NA	4.04	5.12	1.74	6.90266	10.5	7.84	5.31	70.48	14682
BUS-119	East	2022	5	3.4	1	2.5	NA	3.85	7	5.04	5.17076	10.11	8.01	1.5	78.48	13192
BUS-120	East	2022	5	4.6	2	18	8.42	4.86	6.46	2.74	8.38079	31.7	11.41	2.07	67.72	15676
BUS-121	East	2022	5	2.7	2	19	9.7	6.75	5.33	2.78	1.10837	14.34	14.59	1.4	74.2	177768
BUS-122	East	2022	5	8.3	1	3	9.01	7.87	12.99	9.44	22.1983	29.21	20.34	1.75	129.32	63490
BUS-123	East	2022	5	1	2	8	9.02	3.52	6.08	2.45	NA	20.57	7.29	1.73	86	53323
BUS-124	East	2022	5	1	2	16	7.75	3.7	6.37	0.87	NA	10.26	6.3	2.07	62.44	38160
BUS-125	East	2022	6	1.88	2	9	8.77	4.49	5.47	2.48	0.800743	4.9	7.82	1.58	16.89	72856
BUS-126	East	2022	6	1.41	1	7	9.32	8.38	7.3	1.25	5.90017	10.58	10.38	6.56	39.33	45334
BUS-127	East	2022	6	1.22	2	17	7.52	6.85	7.07	2.36	26.3238	5.54	2.86	2.9	33	13090
BUS-128	East	2022	6	3.95	1	4	8.42	5.48	6.62	2.53	2.31663	5.04	8.98	4.67	23.34	25543
BUS-129	East	2022	6	2.64	1	5	7.45	4.14	4.6	3.54	NA	2.97	4.43	1.6	24.02	18714
BUS-132	East	2022	6	2.58	1	3.44	7.4	5.9	6.75	2.19	NA	5.24	12.55	1.67	83.28	38315
BUS-133	East	2022	6	4.2	2	2	12.05	6.49	5.06	1.52	NA	5.35	8.9	1.42	93.52	27554
BUS-134	East	2022	6	14.6	1	2.25	15.85	6.42	5.07	3.2	NA	9.43	31.78	1.64	157.48	50612
BUS-135	East	2022	7	1.5	1	6	12.06	14.76	4.31	2.9	NA	37.72	27.22	4.43	289.08	46930
BUS-136	East	2022	7	2	2	18	9.06	7.87	3.42	5.3	NA	30.57	30.97	2.31	273.32	30717
BUS-137	East	2022	7	1.74	1	4.33	12.79	6.78	2.49	4.03	15.3912	13.98	31.86	2.52	180.76	88292
BUS-138	East	2022	7	1.5	2	22	5.84	4.4	2.86	3.67	NA	11.29	8.72	1.37	73.12	13911
BUS-139	East	2022	7	0.58	2	19	5.45	7.07	5.78	4.59	6.86848	9.89	15.39	5.34	93.56	68260
BUS-140	East	2022	7	6.14	1	10	6.26	2.68	1.44	4.01	39.6609	7.58	4.57	0.99	77.2	57379
BUS-141	East	2022	7	2.74	1	1	9.44	3.01	4.68	0.69	NA	1.84	3.6	0.48	125.32	17975
BUS-143	East	2022	8	1.68	2	9	16.78	10.62	4.26	1.31	NA	21.64	15.6	5.83	137.8	31820
BUS-144	East	2022	8	1.74	1	1.75	14.72	5.29	5.3	2.44	NA	9.84	26.65	3.64	163.28	15553
BUS-145	East	2022	8	2.53	1	4.5	14.81	9.15	4.12	2.01	NA	13.33	14.77	4.42	143.48	30706
BUS-146	East	2022	8	1.64	2	4.92	12.43	4.07	1.93	1.72	NA	6.1	6.26	1.91	57.6	20898
BUS-147	East	2022	8	0.88	2	5	13.91	6.5	0.69	5.57	NA	36.47	25.76	5.07	225.4	17298
BUS-148	East	2022	8	2.42	1	3	13.15	6.81	2.91	3.82	NA	13.44	28.04	5.77	215.8	16718
BUS-149	East	2022	8	0.43	2	6	19	10.13	6.84	2.74	NA	56.99	33.88	21.6	238.28	44491
BUS-150	East	2022	9	6.02	2	1.33	14.76	8.06	1.82	4.32	NA	15.05	37.58	4.29	157.44	130970
BUS-152	East	2022	9	2.82	2	2	11.77	7.78	4.82	5.54	NA	16.28	34.16	9.61	222.6	87951
BUS-153	East	2022	9	0.96	1	14	12.81	12.75	5.05	4.78	NA	19.47	15.87	13.45	149.32	35630
BUS-154	East	2022	9	7.93	1	4	12.2	6.86	4.72	7.28	NA	8.91	13.21	1.6	129.2	38798
BUS-155	East	2022	9	0.48	2	12	4.69	12.87	5.33	6.5	NA	16.52	20.54	2.07	116.24	48648
BUS-156	East	2022	9	1.84	1	3	3.47	3.91	3.67	4.01	NA	9.99	13.92	0.65	157.64	27804
BUS-157	East	2022	9	1.43	2	0.75	8.95	4.66	3.91	3.74	NA	13.26	6.47	1.88	153.32	21986
BUS-158	East	2022	9	2.04	1	7	5.77	4.37	3.98	3.22	NA	5.39	9.74	1.36	66.52	53702
BUS-159	East	2022	9	4.31	1	12	10.28	7.89	4.67	4.01	NA	5.58	14.2	1.1	102.56	NA
BUS-160	East	2022	10	1.3	2	5	7.7	10.84	5.82	3.29	NA	4.93	5.22	4.52	52.16	22749
BUS-161	East	2022	10	0.9	2	9	7.33	4.53	3.39	7.98	NA	9.24	14.24	1.08	31.78	52017
BUS-162	East	2022	10	1.6	1	2.5	8.72	10.69	5.4	11.3	NA	42.7	32.23	7.96	154.84	28183
BUS-164	East	2022	10	2	2	6	9.71	8.21	4.38	26.23	NA	19.03	58.53	0.64	258.24	25656
BUS-165	East	2022	10	4	1	2.33	6.33	4.2	4.71	15.31	NA	14.99	37.99	1.21	68.84	40464
BUS-166	East	2022	10	3.8	2	1.33	4.27	3.12	3.26	6.29	NA	19.48	3.64	0.22	92.72	14139
BUS-167	East	2022	11	1.4	2	5	6.65	5.87	4.24	2.9	NA	5.46	NA	1.52	196.04	75215
BUS-168	East	2022	11	7	2	1	8.25	5.79	5.8	4.55	NA	3.9	9.57	1.24	138.2	31635
BUS-169	East	2022	11	2.9	2	5	6.8	3.49	4.21	5.38	NA	12.72	25.09	0.76	143.12	44293
BUS-170	East	2022	11	5.2	1	2.5	14.22	10.03	6.17	5.01	NA	18.81	24.8	3.17	180.88	82309
BUS-172	East	2022	12	2.1	1	14	12.62	13.63	5.88	2.35	NA	25.32	16.33	2.42	194.44	75433
BUS-173	East	2022	12	2.2	1	2	15.59	9.31	8.27	2.45	NA	9	20.58	5.76	127.96	35662
BUS-174	East	2022	12	2.4	2	3	7.48	3.74	6.6	1.56	NA	10.29	13.11	3.45	332.32	35629
BUS-175	East	2022	12	6.2	2	6	7.47	5.89	5.93	4.25	NA	8.11	20.25	0.49	137.76	75079
BUS-177	East	2023	1	11.3	2	4	8.41	7.4	8.44	6.15	NA	15.8	45.29	1.77	178.76	38515
BUS-178	East	2023	1	3.5	1	5	6.94	4.21	3.86	1.54	NA	5.33	7.31	0.65	92.28	42516
BUS-179	East	2023	2	4.1	2	2.5	7.68	6.65	2.71	2.62	NA	9.19	18.8	1.35	287.9	175667
BUS-180	East	2023	2	2.5	1	5	6.57	6.99	5.54	5.28	NA	22.95	25.62	2.24	157.1	72292
BUS-181	East	2023	3	4	2	2	11.94	8.74	11.02	12.28	NA	8.37	42.39	1.64	48.23	99056
BUS-182	East	2023	3	8.7	2	12	8.62	10.76	10.73	9.08	NA	10.05	24.76	5.31	118.5	27615
BUS-183	East	2023	3	1.2	2	5	21.77	11.46	4.61	8.06	NA	6.76	32.01	1.65	369.3	39814
BUS-184	East	2023	3	1.6	1	5	15.24	9.02	12.22	2.03	NA	36.41	19.82	1.58	116.9	45914
BUS-185	East	2023	3	2.5	2	3	13.67	5.64	6.81	3.11	NA	52.08	24.27	1.5	250.5	38890
BUS-186	East	2023	3	2	2	27	16.03	9.89	35.52	8.09	NA	73.02	49.19	4.53	287.6	36816
BUS-187	East	2023	3	0.8	2	16	12.29	8.17	13.6	3.13	NA	52.46	49.84	3.41	399.9	24548
BUS-188	East	2023	3	1	2	20	10.14	4.17	15.8	4.13	NA	45.48	16	1.83	173.7	23253
BUS-190	East	2023	3	1.5	2	4	16.24	10.99	16.36	4.9	NA	41.39	21.79	2.49	104.2	47253
BUS-191	East	2023	4	1.7	1	2	16.83	12.39	10.14	2.09	NA	25.48	13.54	3.04	115.4	28141
BUS-192	East	2023	4	3.3	1	1	20.64	9.77	5.6	4.96	NA	13.55	12.39	1.46	269.9	36986
BUS-193	East	2023	4	3.3	1	4	15.72	5.44	17.34	1.48	NA	13.47	32.7	0.56	172.6	45136
BUS-195	East	2023	4	5.9	2	2.5	9.76	5.54	14.25	5.15	NA	23.18	25.3	0.99	139.7	68801
BUS-196	East	2023	4	3	2	5	10.37	3.85	5.57	4.13	NA	8.75	24.8	0.54	101.9	42565
BUS-197	East	2023	4	0.8	1	3.5	23.42	6.32	11.55	4.94	NA	28.44	49.16	1.06	115	29239
BUS-198	East	2023	4	4.2	1	4	12.75	9	4.83	9.22	NA	53.22	25.9	2.15	186.1	47825
BUS-199	East	2023	5	1	2	1	17.33	12.86	6.99	1.71	NA	35.37	22.03	2.12	179.9	44195
BUS-201	East	2023	5	2.8	1	4	8.65	30.68	17.13	8.17	NA	27.43	21.04	47.88	157.8	26003
BUS-202	East	2023	5	0.6	1	23	11.06	10.66	14.92	2.95	NA	10.41	11.83	13.31	102.1	18836
BUS-203	East	2023	5	0.7	2	11	7.82	11.59	4.59	6.05	NA	19.71	22.65	4.73	183.9	35234
BUS-204	East	2023	5	3.2	1	8	7.25	4.51	10.78	6.52	NA	12.8	49.38	1.35	165.1	44681
BUS-205	East	2023	5	2.2	1	7	11.18	5.66	7.39	4.46	NA	13.21	20.33	0.71	182.5	24595
BUS-206	East	2023	5	2.3	1	8	22.34	10.85	19.68	6.85	NA	11.54	48.18	5.43	206.6	41079
BUS-207	East	2023	5	4.2	1	5	18.57	7.2	12.42	11.84	NA	8.73	53.51	1.52	159.7	80346
BUS-209	East	2023	5	1	1	10	23.68	12.76	5.44	3.59	NA	9.77	20.04	1.31	152.8	22292
BUS-210	East	2023	5	2.1	2	16	23.59	22.3	20.45	5.27	NA	19.01	32.47	12.7	123.6	55093
BUS-211	East	2023	5	8.1	1	2	17.77	7.24	6.71	10.39	NA	48.69	25.24	8.77	520.7	20642
BUS-212	East	2023	6	2.2	1	2.5	7.79	4.46	5.76	1.73	NA	5.26	11.7	0.87	95.02	32391
BUS-213	East	2023	6	1	1	15	11.66	8.05	11.73	2.33	NA	18.62	15.15	1.79	106.6	43216
BUS-214	East	2023	6	2	1	10	13.66	9.41	5.72	3.37	NA	13.93	38.87	1.54	128.4	34683
BUS-215	East	2023	6	2.5	1	1.08	11.4	8.34	5.75	1.08	NA	32.81	20.64	2.3	117.9	14287
BUS-216	East	2023	6	0.7	2	20	6.7	8.65	6.08	1.55	NA	4.44	12.76	0.75	116.6	15771
BUS-217	East	2023	6	0.5	2	15	11.98	13.79	7.26	4.59	NA	18.26	13.64	0.96	92.96	67334
BUS-218	East	2023	6	3.6	1	1.75	21.92	10.13	4.45	5.33	NA	6.58	11.59	4.17	164.8	13194
BUS-219	East	2023	6	1	1	13	18.71	8.43	7.13	2.57	NA	6.88	5.39	4.42	104.9	13646
BUS-220	East	2023	6	8.2	1	4	21.07	17.12	18.44	3.09	NA	6.54	15.43	4.21	214.6	27663
BUS-221	East	2023	6	2	2	13	13.88	6.17	14.01	0.98	NA	8.6	14.97	4.5	98.23	24770
BUS-222	East	2023	6	16.5	1	2	15.11	9.51	14.91	4.06	NA	12.92	39.74	1.82	182.3	15956
BUS-223	East	2023	6	1	1	4	15.72	9.75	19.01	2.24	NA	18.17	41.31	5.92	247.4	37562
BUS-224	East	2023	6	1.2	2	6	8.18	7.25	14.85	2.97	NA	14.02	46.46	2.06	144.1	36232
BUS-225	East	2023	7	3.4	1	9	20.5	11.3	12.42	2.2	NA	23.15	28.31	4.92	263.2	46309
BUS-226	East	2023	7	1	2	13	13.6	9.74	11.94	3.67	NA	12.39	28.55	1.88	160.8	32194
BUS-227	East	2023	7	11	1	0.67	12.66	10.41	25.33	10.6	NA	19.55	50.56	4.93	387.9	17587
BUS-228	East	2023	7	3.3	1	4	16.51	8.42	6.96	2.18	NA	5.19	29.4	1.89	119.1	44601
BUS-229	East	2023	7	1.6	2	13	10.35	7.66	7.77	5.61	NA	21.45	45.03	4.99	349.5	56983
BUS-230	East	2023	7	3.4	2	4	12.39	12.59	6.56	3.83	NA	14.9	24.99	3.96	341.3	50044
BUS-231	East	2023	7	3.25	1	11	7.97	3.65	19.18	3.16	NA	13.55	34.19	1.62	77.59	66745
BUS-232	East	2023	7	10.9	2	1.5	16.45	9.12	21.6	2.78	NA	14.78	17.45	4.26	109.4	44872
BUS-233	East	2023	8	6.7	NA	NA	10.94	7.22	6.29	2.61	NA	8.31	23.77	2.25	159.8	33918
BUS-234	East	2023	8	0.5	NA	NA	9.38	13.12	5.63	4.31	NA	8.13	27.98	6.15	166.2	30574
BUS-235	East	2023	8	2.2	NA	NA	15.18	10.54	3.01	3.16	NA	62.31	24.06	4.94	243	64132
BUS-236	East	2023	8	4.3	NA	NA	7.61	12.23	3.35	4.87	NA	10.52	34.7	1.71	398.3	47194
BUS-237	East	2023	8	12.3	2	4	11.2	10.28	6.67	3.34	NA	18.16	29.19	7.21	218.8	52343
BUS-238	East	2023	8	8.7	2	3	7.63	7.94	6	3.28	NA	14.61	16.47	2.36	123.9	49466
BUS-239	East	2023	8	7.9	2	4	8.7	9.17	2.9	1.28	NA	21.22	12.43	5.5	63.3	46467
BUS-241	East	2023	8	10	1	3	18.82	15.08	7.38	12.05	NA	10.86	43.79	3.06	271.4	26631
BUS-242	East	2023	8	1	2	2	8.86	8.54	3.84	2.78	NA	9.38	35.55	1.99	169.3	22844
BUS-243	East	2023	9	0.8	2	16	22.15	24.4	9.38	12.92	NA	149.5	80.23	12.46	660.6	23980
BUS-244	East	2023	9	8	2	1.5	23.31	12.11	7.9	8.46	NA	25.81	84.97	2.42	288.2	27071
BUS-245	East	2023	9	4.5	2	6	26.37	10.11	4.95	7.72	NA	63.05	248.1	8.74	174	38570
BUS-246	East	2023	9	0.9	2	12	28.37	5.74	2.58	7.8	NA	19.02	91.52	12.79	366.8	16978
BUS-247	East	2023	9	3	2	3.75	57.85	19.42	9.31	4.3	NA	24.57	28.35	12.05	259.3	33992
BUS-249	East	2023	9	0.5	2	6	22.01	6.43	1.79	3.38	NA	54.03	78.67	10.14	470.8	29404
BUS-250	East	2023	9	2.5	1	13	18.73	11.37	2.34	7.56	NA	10.67	71.86	1.8	200.5	47833
BUS-251	East	2023	9	2	2	3	26.03	11.64	1.71	6.82	NA	19.61	75.81	2.47	292.3	78321
BUS-252	East	2023	9	2	1	4	25.94	12.07	1.61	1.7	NA	17.44	18.39	2.18	109.5	79141
BUS-253	East	2023	9	1.2	1	3	36.61	11.72	2.87	1.44	NA	7.67	34.32	1.04	616	9864
BUS-254	East	2023	9	6.8	1	1	28.82	10.05	42.02	4.8	NA	23.96	27.51	1.21	206.6	13792
BUS-255	East	2023	10	0.5	1	6	18.45	8.1	9.57	1.5	NA	33.19	10.27	3.06	316.4	55992
BUS-256	East	2023	10	7.3	1	3.25	24.96	12.65	12.09	4.56	NA	35.02	53.83	1.6	276.8	22137
BUS-257	East	2023	10	5.7	2	6	15.98	8.69	18.6	3.8	NA	27.05	29.67	1.35	312.6	54276
BUS-258	East	2023	10	1	2	20	19.76	10.76	14.3	8.04	NA	26.98	64.03	1.13	287.2	17192
BUS-259	East	2023	10	7.6	2	1	23.67	20.08	37.59	5.79	NA	16.86	27.71	3.4	145.8	46928
BUS-270	East	2023	11	0.9	2	7	27.75	11.64	6.91	4.79	NA	68.95	21.01	5.54	283.4	82970
BUS-271	East	2023	11	0.6	2	25	19.63	15.32	32.76	13.98	NA	NA	54.2	3.17	368.1	64204
BUS-272	East	2023	11	1.2	2	10	28.22	34.71	5.72	7.61	NA	190.9	32.98	15.17	188.9	46710
BUS-273	East	2023	11	0.9	1	6	17.06	12.38	3.04	6.42	NA	15.29	36.22	2.57	302.8	42913
BUS-274	East	2023	11	2.3	1	2	17.7	12.8	5.21	6.91	NA	272.1	19.34	7.06	160.6	34074
BUS-275	East	2023	11	4.7	2	13	14.85	10.99	4.5	4.75	NA	47.17	14.24	0.94	133	36970
BUS-279	East	2023	11	1.9	2	9	12.93	NA	4.93	NA	NA	7.58	NA	1.17	146	22995
BUS-280	East	2023	11	4.1	2	3	13.04	NA	12.64	11.92	NA	21.77	17	2.14	202.7	70731
BUS-283	East	2023	11	2.25	1	5	12.47	9.31	4.59	2.49	NA	29.29	24.94	1.86	115.6	36996
BUS-284	East	2023	11	7.55	2	4	8.98	8.39	6.8	5.15	NA	13.37	26.43	1.53	100.2	34502
BUS-285	East	2023	11	4.4	2	2.75	9.57	10.11	7.7	6.65	NA	19.95	26.61	1.7	85.72	31299
BUS-286	East	2023	11	0.7	1	4	11.43	7.88	4.43	4.89	NA	23.03	25.45	1.45	184.7	31294
BUS-287	East	2023	11	1	1	7	13.4	10.56	5.18	6.67	NA	29.6	27.3	2.81	148.2	32329
BUS-291	East	2023	12	14	2	0.58	21.27	11.85	3.89	3.7	NA	25.15	30.22	4.07	152.5	36580
BUS-292	East	2023	12	1.7	2	1.25	21.79	11.6	11.21	20.19	NA	24.9	94.23	1.42	506.9	81032
BUS-293	East	2023	12	1	1	2	10.32	6.7	2.57	8.53	NA	56.73	186.6	1.36	142.8	53234
BUS-294	East	2023	12	2.3	2	18	11.45	12.53	6.86	2.97	NA	20.92	28.93	1.96	98.59	17951
BUS-295	East	2023	12	1.3	2	10	12.91	5.54	4.76	3.15	NA	11.89	28.42	0.92	84.93	28046
BUS-296	East	2023	12	1.5	2	6.5	17.67	6.85	4.42	4.71	NA	22.84	62.26	1.32	131.5	38669
BUS-297	East	2023	12	1.4	1	3.5	20.37	9.86	5.53	13.32	NA	25.12	45.46	4.39	247.6	28086
BUS-298	East	2023	12	6	1	3.17	16.21	6.14	3.33	5.26	NA	19.04	45.3	0.97	267.3	31869
BUS-299	East	2023	12	3.4	2	3	10.46	7.22	1.73	2.16	NA	9.3	24.37	0.9	45.81	44499
BUS-301	East	2023	12	3.3	1	10	10.2	12.33	3.72	1.56	NA	6.42	21.65	0.3	104	46359
BUS-302	East	2024	1	1.8	1	1.17	53.3	9.92	6.31	7.35	NA	27.22	39.24	2.66	221.5	46111
BUS-303	East	2024	1	3.3	1	0.5	25.13	12.31	6.2	9.52	NA	34.5	52.22	0.94	256.5	12733
BUS-304	East	2024	1	1	2	1	17.57	8.78	3.37	3.77	NA	36.1	25.37	1.46	303.4	29284
BUS-306	East	2024	1	13	1	2	17.97	14.4	8.48	5.25	NA	19.06	49.99	1.52	114.9	75332
BUS-307	East	2024	1	11	2	2.5	19	38.79	5.14	10.64	NA	22.99	42.21	1.33	410.9	36271
BUS-308	East	2024	1	1.2	2	11	20.51	11.82	4.39	1.95	NA	17.48	50.17	2.1	179.1	53987
BUS-309	East	2024	1	1.5	1	4	25.03	14.41	7.86	3.46	NA	27.54	25.79	3.64	240.1	40942
BUS-310	East	2024	1	2.1	1	2	5.51	9.46	2.02	3.88	NA	35.65	24.84	1.26	152.5	17859
BUS-311	East	2024	1	1.5	2	15	15.48	8.65	3.77	4.4	NA	23.94	26.54	1.68	235.8	14427
BUS-312	East	2024	1	2.7	1	1.5	8.87	8.63	2.66	3.41	NA	23.49	15.48	1.37	79.39	21448
BUS-313	East	2024	1	2	1	3.5	11.17	6.16	2.21	2.85	NA	26.63	24.95	1.28	111.9	22114
BUS-314	East	2024	2	1.45	2	15	22.21	8.31	15.21	6.51	NA	46.06	36.03	1.38	320.8	55070
BUS-315	East	2024	2	1.73	2	6	13.73	7.6	11.36	5.78	NA	31.32	30.07	0.7	273.5	30154
BUS-316	East	2024	2	2.4	1	18	21.42	9.88	4.38	4.25	NA	20.36	25.53	1.13	321.5	40263
BUS-317	East	2024	2	3.2	1	11	20.29	11.2	4.4	2.44	NA	24.28	30.46	0.79	168.3	28205
BUS-318	East	2024	2	0.85	2	14	22.21	13.43	5.97	0.96	NA	19.75	15.38	1.03	68.95	26199
BUS-319	East	2024	2	1.9	2	4	21.96	88.82	6.41	2.98	NA	5.35	20.3	0.49	1030	26492
BUS-320	East	2024	2	2.1	2	2	22.69	281.6	11.15	3.28	NA	20.05	29.04	0.5	118.1	27110
BUS-321	East	2024	2	1	2	18	11.19	6.4	13.34	3.48	NA	19.6	9.46	0.63	85.12	42181
BUS-322	East	2024	2	1.5	2	2	14.66	7.43	12.23	0.75	NA	37.29	9.03	0.46	266.6	54366
BUS-323	East	2024	2	1	2	10	25.76	9.25	13.39	3.86	NA	35.85	32.45	1.07	279.6	35739
BUS-325	East	2024	2	3	1	3	20.63	4.68	8.14	9.38	NA	11.54	32.81	0.19	222.9	41930
BUS-326	East	2024	2	1.2	2	23	24.39	NA	6.75	1.49	NA	27.39	43.66	1.54	180.8	36510
BUS-327	East	2024	3	1.8	1	2.67	11.15	11.88	6.12	3.51	NA	22.62	40.64	0.6	141	27875
BUS-330	East	2024	3	2.1	1	3	26.42	9.57	5.35	NA	NA	58.92	NA	1.62	45.02	47412
BUS-331	East	2024	3	7.3	1	6	19.99	14.58	4.75	1.06	NA	8.23	52.41	0.24	178	58566
BUS-332	East	2024	3	5.8	2	3	14.79	8.62	5.39	2.74	NA	32.37	10.4	1.43	47.06	38149
BUS-333	East	2024	3	1.5	1	13	9.61	12.41	6.77	1.54	NA	16.49	27.7	0.57	132.1	66182
BUS-334	East	2024	3	15.5	2	1.25	17.8	7.95	7.12	4.73	NA	29.86	42.2	0.84	266.7	58121
BUS-335	East	2024	3	0.9	2	2	11.14	10.66	6.33	1.93	NA	25.71	21.58	2.34	118.2	60773
BUS-336	East	2024	3	6.1	2	3	13.08	8.13	6.44	3.92	NA	23.01	27.68	0.39	201	133531
BUS-337	East	2024	3	5.6	1	11	11.75	9.09	4.48	3.73	NA	23.16	20.44	1.35	240.5	84033
BUS-338	East	2024	3	1.1	2	1.08	11.6	9.25	3.71	4.24	NA	36.14	28.91	1.22	428.8	63934
BUS-339	East	2024	3	2.1	1	5	8.46	9.79	5.47	2.39	NA	11.54	11.34	0.5	54.94	29915
BUS-340	East	2024	3	0.7	1	7	NA	9.47	NA	2.05	NA	11.78	11.79	NA	74.06	NA
BUS-342	East	2024	4	0.8	1	12	17.88	10.45	7.28	5.04	NA	54.59	16.51	0.13	107.5	20036
BUS-344	East	2024	4	0.9	1	8	26.59	28.22	5.6	5.53	NA	47.26	57.73	0.49	252.7	10100
BUS-345	East	2024	4	1.7	2	7	12.38	5.74	7.28	1.73	NA	14.61	36.16	0.15	225.4	21079
BUS-346	East	2024	4	3.8	2	1.58	9.97	3.48	2.07	1.37	NA	13.65	10.78	0.15	45.35	23858
BUS-347	East	2024	4	1.7	2	3	14.87	9.1	3.62	4.1	NA	28.95	33.25	0.3	121.1	25808
BUS-348	East	2024	4	1.5	2	8	21.86	13.84	6.74	11.81	NA	16.95	61.66	1.69	393.6	4587
BUS-350	East	2024	4	2	2	10	24.77	8.5	5.01	3.96	NA	42.88	113.7	1.3	522.1	49723
BUS-352	East	2024	4	2.5	1	3	25.02	8.364	9.598	5.087	NA	42.92	26.88	0.2914	NA	39630
BUS-353	East	2024	4	2.2	2	16	20.37	12.1	7.134	5.459	NA	43.24	28.24	1.33	NA	14468
BUS-354	East	2024	5	9.8	2	4	10.97	25.57	6.412	2.607	NA	51.22	34.65	0.2289	NA	30531
BUS-355	East	2024	5	0.6	2	23	16.79	19.42	16	3.068	NA	15.06	6.25	0.27	NA	25635
BUS-356	East	2024	5	2	1	3	11.42	7.53	4.735	3.396	NA	13.64	16.07	0.4008	NA	30193
BUS-357	East	2024	5	3.3	2	1.5	16.93	15.42	21.58	2.655	NA	11.86	21.57	0.4493	NA	21849
BUS-361	East	2024	5	7.8	1	2	20.25	6.842	17.5	5.746	NA	27.24	32.93	1.404	NA	38877
BUS-362	East	2024	5	5.6	1	5	13.68	11.97	8.025	5.271	NA	22	13.8	0.2372	NA	55690
BUS-363	East	2024	5	2.3	1	3	76.99	8.287	6.461	4.547	NA	14.76	14.48	0.367	NA	51849
BUS-364	East	2024	5	2	2	3	18.83	9.155	8.635	6.983	NA	20.02	21.99	1.2	NA	30388
BUS-365	East	2024	5	2.5	2	13	15	16.56	10.41	9.233	NA	22.71	17	0.673	NA	24195
BUS-366	East	2024	5	3.2	2	1.17	17.76	8.806	27.75	4.614	NA	16.34	18.44	4.443	NA	80657
BUS-368	East	2024	6	3.6	1	2.25	17.41	17.91	5.567	3.394	NA	60.49	21.78	1.086	NA	24620
BUS-371	East	2024	6	9.1	2	8	9.837	20.59	7.123	3.626	NA	12.4	14.65	1.997	NA	55564
BUS-372	East	2024	6	3.3	2	2.5	11.91	5.464	9.145	3.054	NA	20.26	35.92	0.3654	NA	NA
BUS-375	East	2024	6	5.5	1	4	9.441	11.22	3.671	3.702	NA	12.46	19.97	1.468	NA	NA
BUS-376	East	2024	6	3.4	1	10	18.72	12.54	8.251	3.7	NA	15.31	23.6	1.723	NA	14946
BUS-377	East	2024	6	4.8	1	2	32.76	21.58	9.536	5.161	NA	19.44	43.85	3.496	NA	NA
BUS-378	East	2024	6	2.6	1	10	20.46	NA	12.68	1.889	NA	17.12	19.14	1.516	NA	NA
CHA-003	North	2024	2	1.3	1	1.1	15.55	10.08	5.972	3.237	1.95102	18.02	14.72	1.892	89.8	10188
CHA-004	North	2024	2	0.64	1	0.5	NA	NA	NA	NA	3.35308	NA	NA	NA	NA	NA
CHA-005	North	2024	2	1.75	1	6	NA	NA	NA	NA	3.02599	NA	NA	NA	NA	NA
CHA-007	North	2024	2	0.6	2	7	NA	NA	NA	NA	13.2451	NA	NA	NA	NA	NA
CHA-009	North	2024	2	6	1	5	NA	NA	NA	NA	8.60054	NA	NA	NA	NA	NA
CHA-010	North	2024	2	0	1	3	11.7	5.902	3.469	8.952	NA	14.94	26.69	0.4623	78.46	28636
CHA-011	North	2024	2	0.5	2	7	2.936	2.93	3.335	3.859	7.19427	10.18	11.57	0.1504	86.7	50124
CHA-013	North	2024	2	7.6	1	1.75	9.603	3.199	2.439	1.072	0	4.976	9.804	0.08591	61.42	34052
CHA-014	North	2024	2	3.2	1	4	12.92	6.762	3.724	3.136	3.51007	9.59	13.04	0.508	81.15	21386
CHA-015	North	2024	2	1.38	2	7	25.4	5.673	1.001	5.614	3.30371	17.12	NA	0.3339	36.23	45073
CHA-016	North	2024	2	3	2	2	13.92	6.397	4.895	0.9372	0.850704	7.803	10.1	0.6141	77.38	43669
CHA-017	North	2024	3	1.8	1	4	9.606	9.078	7.173	6.262	19.4353	23.96	21.19	0.5488	82.51	28531
CHA-019	North	2024	3	2	2	2	8.393	3.903	5.286	3.308	4.94845	5.828	6.622	0.8278	46.52	34435
CHA-020	North	2024	3	0.4	2	1.6	6.256	1.546	0.7807	1.691	2.62292	11.33	3.102	0.165	48.57	15304
CHA-026	North	2024	3	0.5	2	2	22.19	3.926	5.337	7.985	11.7218	15.14	26.66	0.4797	109.3	16532
CHA-027	North	2024	3	0.9	1	7	19.82	3.837	4.765	5.238	1.96979	13.6	11	0.5456	62.09	19877
CHA-029	North	2024	3	0.2	2	1.25	4.403	14.61	5.875	2.878	NA	4.133	8.093	3.482	137.8	14345
CHA-031	North	2024	3	1.3	1	4	8.754	3.408	3.556	4.552	0	12.5	4.878	0.6566	47.42	30199
CHA-032	North	2024	4	6.63	1	3.6	NA	NA	NA	NA	1.91803	NA	NA	NA	NA	NA
CHA-034	North	2024	4	0.2	2	10	8.993	12.8	2.83	6.131	4.35616	15.59	17.28	2.452	79.3	18607
CHA-038	North	2024	5	2.4	1	5	NA	NA	NA	NA	0.41769	NA	NA	NA	NA	129445
CHA-041	North	2024	5	3.5	2	0.8	16.46	6.255	2.318	3.365	4.01936	14.23	8.177	0.494	NA	23247
CHA-042	North	2024	5	2.4	1	8	16.09	3.376	1.976	11.91	63.0809	39.64	13.49	0.4582	196.8	32092
CHA-043	North	2024	5	0.9	2	0.6	25.49	3.69	1.813	7.416	2.35033	21.66	15.47	0.5935	155.5	56997
CHA-048	North	2024	5	1.3	2	3	NA	NA	NA	NA	3.26699	NA	NA	NA	NA	NA
CHA-049	North	2024	5	0.3	2	1.3	NA	NA	NA	NA	12.1398	NA	NA	NA	NA	NA
CHA-051	North	2024	5	0.2	1	8	NA	NA	NA	NA	2.2183	NA	NA	NA	NA	NA
CHA-054	North	2024	6	3.8	1	3	23.84	5.243	6.152	NA	3.83868	16.19	NA	NA	NA	NA
CHA-055	North	2024	6	0.8	1	2	18.78	6.561	3.831	1.37	1.50469	14.02	21.24	1.981	NA	NA
CHA-056	North	2024	6	3.6	1	1.7	23.04	8.453	6.416	5.722	25.9476	16.43	23.3	0.4285	80.49	NA
CHA-057	North	2024	6	5.8	1	1	16.44	4.805	3.75	2.717	1.69447	9.234	22.32	0.6126	NA	NA
CHA-058	North	2024	6	9.4	1	7	8.316	3.494	3.804	5.507	1.09556	9.36	5.217	0.6225	28.27	NA
CHA-060	North	2024	6	4.2	2	0.11	5.209	3.03	2.442	7.373	19.0531	18.43	6.2	0.2548	74.03	NA
CHA-061	North	2024	6	4.5	2	0.416667	17.46	6.057	5.611	5.51	30.6355	22.4	15.65	0.9602	91.34	NA
CHA-062	North	2024	6	1.8	1	6	22.77	6.686	4.73	1.617	5.28293	10.59	5.035	0.8671	62.13	NA
CHA-063	North	2024	6	1.1	1	2	NA	NA	NA	NA	0.740189	NA	NA	NA	NA	NA
CHA-064	North	2024	6	0.4	1	7	17.74	4.173	7.3	3.589	1.35211	20.04	9.045	0.8897	45.66	NA
CHA-069	North	2024	6	0.3	1	1.4	NA	NA	NA	NA	0	NA	NA	NA	NA	NA
CHA-070	North	2024	6	0.8	2	5	NA	NA	NA	NA	0.445217	NA	NA	NA	NA	NA
KAL-001	North	2023	9	1	2	18	11.74	12.54	4.296	2.08	0.509259	20.87	36.8	1.367	56.38	67099
KAL-002	North	2023	9	16	2	4	14.54	8.631	4.71	7.056	NA	30.81	39.21	1.089	219.2	35670
KAL-003	North	2023	9	1.75	2	19	9.434	7.593	3.051	6.216	NA	23.3	23.44	0.5893	111.7	17660
KAL-004	North	2023	9	0.6	2	29	17.79	5.813	1.856	3.202	NA	17.24	12.79	0.4921	NA	38939
KAL-005	North	2023	9	0.2	2	17	9.036	10.05	1.836	2.945	NA	19.11	24.8	0.9473	128.1	15482
KAL-007	North	2023	9	0.6	2	8	13.66	11.99	4.477	4.814	NA	29.68	28.64	2.574	74.31	15482
KAL-008	North	2023	9	1.3	1	4	9.152	9.093	3.366	4.129	NA	17.01	29.35	1.26	201.3	34654
KAL-010	North	2023	10	3.3	1	5	8.543	7.797	2.907	1.704	NA	8.89	15.91	0.5348	43.34	48071
KAL-011	North	2023	10	0.55	1	12	7.61	3.497	2.097	1.395	NA	6.766	8.664	0.4521	43.84	20188
KAL-012	North	2023	10	1.75	2	9	15.71	4.942	1.799	4.517	NA	11.45	19.7	0.2203	183.3	18165
KAL-013	North	2023	10	1.84	2	15	15.08	6.047	2.701	5.846	NA	12.39	19.92	0.3959	121.4	65069
KAL-014	North	2023	10	1.4	1	2	18.52	9.456	4.534	4.979	NA	15.04	33.54	0.7008	151.4	18781
KAL-016	North	2023	10	3.3	2	10	11.15	7.581	1.558	2.941	NA	15.33	27.52	0.3647	260.1	51347
KAL-017	North	2023	10	0.33	2	9	17.08	10.64	4.204	9.433	NA	15.16	28.93	1.27	228.1	NA
KAL-018	North	2023	11	2.2	1	7	7.846	6.206	3.77	3.479	NA	11.1	9.36	0.5809	54.58	20112
KAL-019	North	2023	11	3.9	2	8	13.9	15.1	3.461	6.704	NA	45.57	12.78	3.674	122.4	29659
KAL-020	North	2023	11	0.9	1	17	9.385	7.629	3.443	6.062	NA	15.6	12.82	0.4394	72.91	25346
KAL-021	North	2023	11	1.01	2	15	10.12	5.874	1.559	2.954	NA	5.05	18.73	0.1831	94.28	17470
KAL-022	North	2023	11	1.8	2	10	9.07	7.212	1.238	2.518	NA	6.559	17.34	0.4943	39.37	30106
KAL-023	North	2023	11	0.3	2	20	9.452	10.94	2.099	1.595	NA	12.88	10.85	1.257	48.78	25901
KAL-024	North	2023	12	0.4	2	30	10.93	12.83	5.72	2.114	NA	23.83	20.19	1.161	147.9	30123
KAL-026	North	2023	12	0.4	2	22	25.29	13.24	3.668	5.075	NA	35.27	40.78	1.142	239.7	33034
KAL-028	North	2023	12	1.66	2	1	6.813	3.826	4.595	0.9318	NA	1.706	6.317	0.3981	72.09	26730
KAL-029	North	2023	12	3.15	1	3	13.77	3.709	5.537	2.625	NA	7.462	12.14	0.9925	86.3	21050
KAL-030	North	2023	12	0.4	2	24	18.06	7.925	5.427	3.797	NA	19.94	27.29	1.399	124.3	17191
KAL-031	North	2024	1	0.9	2	0.6	19.31	9.715	5.614	5.858	0.948406	19.99	8.375	7.12	324.6	38787
KAL-033	North	2024	1	1.97	2	10	15.24	7.718	2.484	2.867	5.29141	15.93	13.47	4.113	76.75	71610
KAL-034	North	2024	1	0.6	2	11	25.12	12.74	7.054	11.25	1.62152	93.81	49.49	12.18	413.7	42729
KAL-035	North	2024	1	0.2	2	11	16.07	10.14	0.9311	3.67	3.34912	31.36	25.18	5.341	156.4	29554
KAL-037	North	2024	1	0.89	1	6	15.66	3.855	2.221	3.139	4.46085	23.59	21.91	2.368	108.7	29096
KAL-038	North	2024	1	1.05	1	12	8.826	4.177	2.96	4.937	1.20879	45.63	15.22	4.203	151.3	15305
KAL-039	North	2024	1	0.7	2	19	11.52	3.959	5.109	6.389	Inf	36.18	15.44	2.624	50.03	23066
KAL-040	North	2024	2	0.9	2	6	10.4	4.696	0.9246	2.953	9.59295	13.15	16.61	0.4854	76.43	16760
KAL-042	North	2024	2	0.53	1	4	9.029	6.203	4.367	4.481	23.6569	16.11	29.08	1.898	72.11	111934
KAL-044	North	2024	3	0.2	2	1.5	5.055	18.25	6.456	2.696	0	6.114	8.336	3.69	142.7	20822
KAL-045	North	2024	3	0.46	1	2	16.29	8.545	5.078	4.08	2.14752	8.343	17.2	0.4488	55.85	24261
KAL-047	North	2024	3	0.2	2	17	11.31	3.233	8.624	1.98	0	11.51	18.48	0.2436	83.48	6811
KAL-048	North	2024	4	5.2	1	0.7	NA	NA	NA	NA	3.20137	NA	NA	NA	NA	NA
KAL-050	North	2024	5	0.6	2	19	NA	NA	NA	NA	3.68004	NA	NA	NA	NA	NA
KAL-051	North	2024	5	0.46	2	21	NA	NA	NA	NA	0	NA	NA	NA	NA	NA
KAL-053	North	2024	6	2.2	1	3	24.4	7.768	5.658	4.733	2.42298	46.37	15.92	1.088	83.16	NA
MAS-358	East	2019	7	1.3	1	1.5	25	18	3.1	3.3	NA	5.9	6.8	2.9	100	29340
MAS-359	East	2019	7	3	1	3	27	7.5	5	2.2	NA	6.2	26	1	252	95670
MAS-360	East	2019	7	7.5	1	5	22	5.3	3.3	1	NA	6.9	8.8	2.2	91	19900
MAS-361	East	2019	7	10.5	1	2.5	22	6.3	9.1	1.8	NA	3.1	3.2	2.3	60	47300
MAS-362	East	2019	7	0.7	2	18	22	7	3.2	2.3	NA	18	13	9.9	152	20340
MAS-363	East	2019	7	2	2	3	68	20	10	1.5	NA	17	23	2.3	290	49990
MAS-364	East	2019	7	5.7	2	3	32	8.5	7.5	1.2	NA	15	17	2.9	237	37630
MAS-365	East	2019	7	5.5	2	22	22	5.7	2.8	0.8	NA	6.4	12	0.9	166	17330
MAS-366	East	2019	7	2.5	1	5	60	18	10	1.3	NA	12	65	6.4	223	50730
MAS-367	East	2019	7	1	2	9	27	9.1	1.8	0.8	NA	5.2	7.2	2.9	141	23950
MAS-368	East	2019	7	1.5	1	5	12	2.7	2.4	0.8	NA	2.6	5.4	1	19	38230
MAS-369	East	2019	7	1	1	2.58	37	7.1	14	2.7	NA	21	16	7.3	155	65940
MAS-370	East	2019	8	4.5	2	8	20	8.2	6.9	1.5	NA	4.6	13	4	102	30130
MAS-371	East	2019	8	2.5	1	1.67	11	2.6	1.5	0.5	NA	3.1	5.9	2.2	44	19990
MAS-372	East	2019	8	18	2	1.5	64	16	12	2.6	NA	26	20	11	265	38990
MAS-373	East	2019	8	2.5	2	1.83	24	7.2	3.6	1.2	NA	5	13	3.6	129	33790
MAS-374	East	2019	8	2.8	2	27	8.9	2.6	1.6	0.7	NA	7.2	9.8	1.9	81	24700
MAS-375	East	2019	8	2.5	2	8	44	8.5	12	2.6	NA	5.5	28	2.2	149	68830
MAS-376	East	2019	8	9	2	2	25	7.8	7.3	2.9	NA	6.2	19	1.4	102	37830
MAS-377	East	2019	8	2.7	2	6.5	23	7.1	8.6	1.8	NA	5.7	13	0.7	250	45580
MAS-378	East	2019	9	1.5	2	8.67	24	7.8	6.1	1.7	NA	13	20	2.1	87.85	28910
MAS-379	East	2019	9	1	1	4	22	3.6	3.9	1.1	NA	6.1	11	0.2	99	40270
MAS-380	East	2019	9	4	1	4	36	12	9.2	3	NA	18	23	0.8	142	58640
MAS-381	East	2019	10	1	2	19	30	8.7	4.6	2.5	NA	5.4	15	1.7	NA	113200
MAS-382	East	2019	10	1.5	1	3	35	3.5	11	6.1	NA	5.1	18	1.5	NA	43250
MAS-383	East	2019	10	5.6	2	6	29	10	11	4.6	NA	6.1	12	1.2	NA	48950
MAS-384	East	2019	10	4	1	2.5	31	17	9.1	3.7	NA	15	22	2.9	NA	51810
MAS-385	East	2019	10	8	2	2	33	8.3	9.3	2.8	NA	7.6	13	1.6	NA	77040
MAS-387	East	2019	11	2	2	2	24	16	10	3.8	NA	6.3	22	4.4	153	38250
MAS-388	East	2019	11	5	1	4	20	3.6	4.3	3.3	NA	2.1	12	1	61	20810
MAS-389	East	2019	11	6.5	2	2	27	7.9	11	1.5	NA	6.7	16	1	124	27960
MAS-390	East	2019	11	1.8	2	8	21	6.1	4.1	0.8	NA	7	8.3	1	105	22090
MAS-391	East	2019	12	2	2	2	17	3	1.4	0.7	NA	2	8.2	0.2	43	41190
MAS-392	East	2019	12	5	1	1.17	5	1.4	1.1	0.6	NA	1.1	7.2	0.1	47	46960
MAS-393	East	2019	12	6	2	3	12	4.9	2.6	1.9	NA	2.2	12	0.8	57	43510
MAS-394	East	2019	12	0.8	2	8	18	7.5	3.9	0.9	NA	8.7	10	2.9	72	40150
MAS-395	East	2019	12	1	2	4.5	18	6.9	4.2	0.7	NA	4.1	13	0.8	57	24000
MAS-396	East	2020	1	2.5	2	0.6	25	6	9.6	2.6	NA	6.3	27	0.3	104	53950
MAS-397	East	2020	1	3.1	1	0.5	36	7.8	13	2.2	NA	7.1	29	1.1	168	48580
MAS-398	East	2020	1	2.4	2	2.5	26	8.4	8.5	1.9	NA	5.5	22	0.8	122	49680
MAS-399	East	2020	1	3.5	2	6	27	14	11	2.2	NA	7.1	29	0.6	189	85500
MAS-400	East	2020	1	2.5	2	2.5	9.1	2.2	1.8	0.9	NA	2.2	9.3	0.4	53	17620
MAS-401	East	2020	1	5.5	2	2	25	2.8	4.2	1.3	NA	2.5	9.3	0.3	122	68630
MAS-402	East	2020	1	2.5	2	2	8.7	3.1	3.1	1.3	NA	2.9	15	0.8	48	56910
MAS-403	East	2020	1	1	2	13	16	2.7	4.9	1.5	NA	5.3	20	0.8	44	46420
MAS-404	East	2020	1	1.5	1	5	11	4.2	6.7	1.3	NA	3.4	11	0.5	43	68060
MAS-405	East	2020	2	2.6	2	2	16	3.7	2.6	1.1	NA	3.9	10	0.5	53	53570
MAS-406	East	2020	2	1.5	2	3.17	20	2.8	6.5	1.5	NA	4.8	22	0.6	108	48070
MAS-408	East	2020	2	5.8	1	1.42	21	5.3	8	1.9	NA	6.7	23	0.7	115	31260
MAS-409	East	2020	3	4.5	1	8	17	6.7	3.5	1.5	NA	2.4	7.7	8.2	62	84240
MAS-410	East	2020	3	4.6	1	2	20	6.9	7.6	0.9	NA	5.1	13	3.3	68	83050
MAS-411	East	2020	3	7.9	2	1	20	4.8	4.5	1.7	NA	3.5	9.5	1.7	98	76820
MAS-412	East	2020	6	8.5	2	4	7	0.8	NA	0.5	NA	2.2	4.2	0.03	17	37870
MAS-413	East	2020	7	5.5	1	1.75	21	3.5	4.8	1.5	NA	5	9.6	0.5	93	42080
MAS-414	East	2020	7	4.8	2	2.75	22	7.1	1.6	2.8	NA	6.7	14	1.2	148	34190
MAS-415	East	2020	7	3.6	2	2	14	6	1.3	2.1	NA	6.9	10	1.2	70	38040
MAS-416	East	2020	7	9.8	1	2.58	12	2.7	3.1	1.9	NA	7.3	17	0.3	135	39400
MAS-417	East	2020	7	6.8	2	1.17	15	3.9	2.2	1.6	NA	6.3	26	0.5	209	53420
MAS-418	East	2020	8	6.7	1	2	18	7.4	2.9	1.6	NA	20	13	3.3	131	81660
MAS-419	East	2020	8	5	1	6	17	6.1	3	1	NA	5.3	6.3	0.9	112	52420
MAS-420	East	2020	8	2	1	1.67	15	6.8	4.5	1.2	NA	7.3	9.9	1.7	136	47500
MAS-421	East	2020	8	1	2	18	25	8	3.1	0.6	NA	9.3	8.4	2.9	84	27850
MAS-422	East	2020	9	3	2	2.5	5.5	1.4	NA	2.8	NA	33	3	0.08	159	34840
MAS-423	East	2020	10	2.5	2	8	16	3.1	2.7	1.6	NA	2.7	7.5	0.4	660	50500
MAS-424	East	2020	12	NA	NA	NA	17.42	5.66	2.69	2.33	NA	3.93	8.73	0.25	174.8	24450
PAT-002	North	2021	5	0.1	2	25	NA	NA	NA	NA	3.87091	NA	NA	NA	NA	NA
PAT-003	North	2021	6	1.7	2	25	NA	NA	NA	NA	2.50815	NA	NA	NA	NA	NA
PAT-004	North	2021	6	0.7	2	15	13.19	11.4	5.37	0.91	1.56848	4.65	9.13	1.34	NA	15060
PAT-005	North	2021	6	2.1	1	14	11.93	6.56	3.26	3.87	5.81829	13.74	27.08	0.43	NA	28620
PAT-006	North	2021	6	1.2	1	4	11.29	8.68	5.56	1.07	0.854809	5.34	5.86	1.43	NA	16497
PAT-007	North	2021	6	2.5	1	4	11.9	6.5	1.87	2.58	1.78488	7.8	14.13	0.72	NA	22223
PAT-008	North	2021	6	0.5	2	8	20.26	10.68	3.56	5.63	0	48.49	35.82	2.7	NA	30440
PAT-009	North	2021	6	1.5	2	13	14.36	9.99	4.09	3.01	1.2188	12.11	14.64	1.71	NA	19892
PAT-010	North	2021	6	0.3	1	18	NA	NA	NA	NA	1.50718	NA	NA	NA	NA	NA
PAT-012	North	2021	6	0.6	1	15	11.86	5.25	2.82	3.34	3.40761	9.03	26.07	0.54	NA	20512
PAT-014	North	2021	6	0.32	2	11	NA	NA	NA	NA	2.07594	NA	NA	NA	NA	NA
PAT-015	North	2021	6	0.99	1	16	10.7	11.55	4.62	4.33	0.766873	35.24	14.54	4.33	NA	26145
PAT-016	North	2021	6	0.97	1	1.42	7.01	4.69	1.62	1.62	0	14.61	6.75	0.59	NA	20417
PAT-017	North	2021	6	6.1	1	4.42	9.54	9.89	4.17	3.44	1.66649	12.31	10.09	0.91	NA	26274
PAT-019	North	2021	6	1.1	2	23	8.74	6.89	4.16	3.59	7.26851	14.08	12.11	1.05	NA	30265
PAT-020	North	2021	6	1.16	1	13	10.58	5.19	6.77	1.31	2.76339	6.63	2.24	0.29	NA	20200
PAT-021	North	2021	6	1.06	2	7	14.3	7.31	11.13	2.58	7.36554	14.69	11.55	0.72	NA	23400
PAT-022	North	2021	6	1.81	2	16	14.63	8.12	9.58	3.45	8.4437	16.81	18.2	0.4	NA	11920
PAT-023	North	2021	6	2	1	14	15.07	12.27	7.23	1.75	0.352457	37.88	7.39	2.42	NA	22520
PAT-024	North	2021	6	1.27	2	4	15.1	12.22	8.81	2.31	0.564186	20	10.94	2.67	NA	13620
PAT-025	North	2021	6	3.75	2	9	8.08	6.76	6.63	4.17	14.3184	14.88	17.23	0.44	NA	18930
PAT-026	North	2021	6	0.85	2	9	17.08	10.14	8.29	2.09	3.20699	36.91	15.81	0.74	NA	18230
PAT-027	North	2021	6	3.1	2	11	18.26	24.75	14.81	3.66	1.34746	44.32	6.97	5.9	NA	27930
PAT-028	North	2021	6	0.1	2	13	NA	NA	NA	NA	4.32571	NA	NA	NA	NA	NA
PAT-029	North	2021	6	0.25	2	8	249.8	33.03	10.63	1.52	0	10.3	7.7	5.6	NA	19457
PAT-030	North	2021	6	0.96	1	3	11.86	12.31	9.14	5.8	43.0821	18.44	6.82	2.18	NA	12894
PAT-033	North	2021	6	0.5	2	43	22.68	12.5	9.42	2.54	0.422003	89.91	28.62	4.75	NA	30244
PAT-034	North	2021	6	1.39	2	9	12.07	11.05	4.19	1.15	0.992325	19.86	3.46	2.57	NA	17977
PAT-036	North	2021	6	0.32	1	12	8.62	4.72	2	0.78	0.690733	16.02	4	0.62	NA	13903
PAT-037	North	2021	7	0.91	2	1.17	10.98	14.11	17.93	6.91	12.5884	18.26	38.59	4.19	NA	NA
PAT-038	North	2021	7	0.1	2	18	11.02	12.21	5.88	1.84	0	20.83	21.56	4.76	NA	NA
PAT-039	North	2021	7	1.23	2	24	8.04	10.58	6.26	2.15	5.15448	2.98	9.62	1.77	NA	NA
PAT-040	North	2021	7	1.4	1	7	5.36	4.43	2.08	0.97	3.52143	5.03	4.08	0.24	NA	NA
PAT-041	North	2021	7	0.5	2	40	NA	NA	NA	NA	2.59333	NA	NA	NA	NA	NA
PAT-042	North	2021	7	0.98	2	6	13.43	9.28	7.79	5.43	6.03141	14.2	11.1	0.44	NA	NA
PAT-043	North	2021	7	0.89	2	10	9.9	7.2	2.94	2.79	6.10943	5.54	8.51	0.35	NA	NA
PAT-045	North	2021	7	3.06	1	15	9.66	10.94	6.34	5.87	4.07469	17.43	23.43	1.9	NA	NA
PAT-046	North	2021	7	1.97	2	20	9.48	9.1	4.8	1.16	0	9.46	4.69	1.33	NA	NA
PAT-047	North	2021	7	1.32	1	4	7.53	5.82	6.71	4.14	14.958	6.54	14.65	0.32	NA	NA
PAT-048	North	2021	7	0.39	1	1.17	NA	NA	NA	NA	0	NA	NA	NA	NA	NA
PAT-049	North	2021	7	3.68	2	1.58	7.81	6.86	4.85	2.59	1.41157	4.41	18.31	0.43	NA	NA
PAT-050	North	2021	7	7.5	1	0.75	11.32	10.09	12.36	4.85	7.63907	8.41	20.32	1.28	NA	NA
PAT-051	North	2021	7	1.39	1	13	8.72	8.19	7.13	5.72	6.55713	8	19.89	0.48	NA	NA
PAT-052	North	2021	7	2.87	2	12	12.88	8.39	13.85	4.74	16.32	7.34	17.08	0.58	NA	NA
PAT-053	North	2021	7	1.1	2	7	8.75	10.25	9.08	5.17	6.66619	10.46	20.66	1.78	NA	NA
PAT-054	North	2021	7	0.5	2	13	13.88	10.41	11.69	1.14	7.37985	7.54	14.09	4.14	NA	NA
PAT-055	North	2021	7	1.7	2	5	9.88	6.97	5.58	1.33	2.20117	10.13	8.89	1.17	NA	NA
PAT-056	North	2021	7	0.6	2	5	9.49	10.92	6.83	0.7	0	11.42	7.26	1.91	NA	NA
PAT-057	North	2021	7	1.1	1	13	10.94	8.93	5.15	0.9	2.43452	6.11	10.37	1.08	NA	NA
PAT-058	North	2021	7	0.7	2	1.92	10.49	5.69	5.28	1.18	3.91775	8.25	6.93	2.27	NA	NA
PAT-059	North	2021	7	0.5	2	1.33	9.52	4.97	9.38	0.55	0	6.34	7.35	1.25	NA	NA
PAT-060	North	2021	7	0.8	2	13	8.31	9.66	7.64	0.72	4.09714	9.47	15.24	2.16	NA	NA
PAT-061	North	2021	7	0.98	1	14	9.88	3.38	6.29	1.18	24.7752	6.51	12.12	0.49	NA	NA
PAT-062	North	2021	7	0.46	1	3	21.75	10.75	7.6	1.12	0	15.55	16.22	2.65	NA	NA
PAT-063	North	2021	7	0.34	2	11	18.1	15.99	9.71	2.06	4.87727	43.43	25.92	3.05	NA	NA
PAT-065	North	2021	7	0.28	2	1.58	14.61	8.13	6.9	1.22	0.950463	12.35	10.04	2.54	NA	NA
PAT-066	North	2022	4	0.68	1	9	8.35	5.26	7.73	6.13	7.44605	14.51	21.73	1.32	NA	NA
PAT-067	North	2022	4	0.45	1	16	8.7	9.24	8.64	4.3	0.553191	13.68	20.16	2.41	NA	NA
PAT-068	North	2022	4	0.32	2	6	9.75	6.92	11.58	5.73	3.29415	25.53	60.33	1.62	NA	NA
PAT-069	North	2022	4	0.5	2	13	14.3	10.33	9.26	8.82	8.52672	19.52	15.15	4.4	NA	NA
PAT-070	North	2022	4	1.82	2	11	8.47	6.35	2.35	4.78	18.9024	9.37	8.58	0.8	NA	NA
PAT-071	North	2022	4	2.47	2	1.92	8.96	8.65	2.77	6.58	5.39776	18.07	35.39	1.53	NA	NA
PAT-072	North	2022	4	0.57	1	11	9.07	10.21	6.3	1.25	0.953359	4.49	7.15	3.29	NA	NA
PAT-073	North	2022	4	0.96	1	14	8.92	12.16	4.9	2.15	0.976646	13.02	9.2	4.37	NA	NA
PAT-074	North	2022	4	0.73	2	15	9.38	11.34	8.12	1.69	0.818522	6.71	11.63	6.97	NA	NA
PAT-075	North	2022	4	0.27	2	10	8.36	9.63	6.07	4.37	4.79545	13.81	19.39	0.74	NA	NA
PAT-076	North	2022	4	1.19	2	11	12.23	8.23	8.55	3.2	8.30357	9.11	14.83	1.49	NA	NA
PAT-077	North	2022	4	0.93	1	16	20.85	11.48	15.93	3.49	3.98126	9.4	15.63	6.12	NA	NA
PAT-078	North	2022	4	2.14	1	15	11.16	7.04	10.59	3.7	2.83097	10.5	24.76	0.78	NA	NA
PAT-079	North	2022	4	0.6	2	13	12.15	2.74	5.06	1.48	0	7.24	10.3	0.12	NA	NA
PAT-080	North	2022	4	0.53	2	14	5.87	2.38	8.34	2.61	2.88344	10.4	14.12	0.31	NA	NA
PAT-081	North	2022	4	1.29	2	8	NA	NA	NA	NA	2.02784	NA	NA	NA	NA	NA
PAT-082	North	2022	4	0.2	1	12	8.08	7.45	10.56	1.82	0	5.36	6.07	1.47	NA	NA
PAT-083	North	2022	4	0.86	1	2	11.3	4.98	18.31	2.87	2.15266	14.69	3.71	1.13	NA	NA
PAT-084	North	2022	4	1.47	1	11	7.47	3.7	15.32	2.12	4.62238	7.05	15.26	0.49	NA	NA
PAT-085	North	2022	4	2.81	2	13	9.65	4.18	11.06	5.57	1.84362	9.14	18.49	0.79	NA	NA
PAT-086	North	2022	4	0.8	1	11	9.35	1.98	8.04	2.27	1.97475	6.05	6.46	0.35	NA	NA
PAT-087	North	2022	5	0.43	2	9	17.93	13.82	15.55	4.25	0.75928	59.56	16.26	5.72	NA	NA
PAT-088	North	2022	5	5.75	2	2.42	6.43	3.12	8.95	6.27	10.1701	39.04	20.28	0.55	NA	NA
PAT-089	North	2022	5	1.48	2	8	7.87	6.61	9.05	5.99	4.49387	35.23	16.86	1.82	NA	NA
PAT-090	North	2022	5	1.9	2	10	6.17	3.26	4.33	2.37	6.71755	16.46	12.58	0.86	NA	NA
PAT-093	North	2022	5	1	1	0.5	9.61	10.16	6.44	2.87	1.27496	15.94	13.89	4.06	NA	NA
PAT-094	North	2022	5	1.2	2	18	10.27	10.56	12.97	2.31	2.51575	26.79	11.99	7.64	NA	NA
PAT-095	North	2022	5	3.8	2	4	7	10.2	5.03	4.29	3.97752	29.8	6.96	1.34	NA	NA
PAT-096	North	2022	5	3.17	2	5	5.36	1.93	3.44	3.14	2.19284	16.21	7.83	0.18	NA	NA
PAT-097	North	2022	5	4.13	1	5	6.7	3.05	4.74	2.63	5.07792	12	2.95	0.24	NA	NA
PAT-098	North	2022	5	0.99	2	18	8.8	3.97	6.59	2.92	3.17947	15.17	3.49	1.26	NA	NA
PAT-099	North	2022	5	0.78	2	5	10.05	9.85	9.55	3.22	2.42458	17.87	14.13	5.66	NA	NA
PAT-100	North	2022	5	2.72	1	7	NA	NA	NA	NA	0.996426	NA	NA	NA	NA	NA
PAT-101	North	2022	5	1.13	1	12	10.62	3.62	16.78	3.7	5.76303	23.19	15.18	0.66	NA	NA
PAT-102	North	2022	5	2.19	2	14	7.94	2.96	12.05	3.88	11.4853	16.42	13.14	0.48	NA	NA
PAT-103	North	2022	5	1.08	2	1.33	7.55	5.72	13.1	3.72	5.81677	17.43	16.43	1.67	NA	NA
PAT-104	North	2022	5	1.54	2	7	8.25	3.99	13.71	6.41	15.2579	21.11	8.73	1	NA	NA
PAT-106	North	2022	5	0.23	2	13	18.2	9.46	27.81	5.46	2.29914	87.04	9.75	5.25	NA	NA
PAT-107	North	2022	5	0.36	1	14	8.17	11.2	24.12	2.96	2.46714	79.88	21.19	2.73	NA	NA
PAT-108	North	2022	5	0.42	2	15	6.87	3.6	15.33	3.94	7.46271	14.72	11.14	0.55	NA	NA
PAT-109	North	2022	5	0.43	1	11	12.01	4.32	15.53	2.86	0.43902	14.37	4.35	5	NA	NA
PAT-110	North	2022	5	0.88	1	13	11.46	11.92	16.32	2.73	1.95762	17.21	12.13	4.62	NA	NA
PAT-111	North	2022	5	0.39	2	8	7.95	8.58	18.5	2.73	0.349014	13.85	7.83	4.68	NA	NA
PAT-112	North	2022	5	0.26	2	12	7.08	3.28	15.01	2.56	0.640476	21.59	14.94	1.53	NA	NA
PAT-113	North	2022	5	3.08	2	12	8.38	3.86	16.68	5.86	28.2221	30.23	16.21	1.04	NA	NA
PAT-114	North	2022	5	0.61	1	14	7.92	7.52	13.46	3.39	3.30045	20.09	14.75	1.64	NA	NA
PAT-115	North	2022	5	1.36	2	19	7.97	9.89	18.94	2.02	0.725105	9.98	6	5.17	NA	NA
PAT-116	North	2022	5	0.2	1	48	7.11	8.46	17.15	3.76	1.37403	11.63	6.98	1.91	NA	NA
PAT-117	North	2022	5	0.37	2	15	6.11	3.92	15.63	3.25	0.372122	15.13	5.09	1.12	NA	NA
PAT-118	North	2022	5	2.61	1	5	7.7	3.73	16.38	5.34	10.8561	18.8	14.78	0.56	NA	NA
PAT-119	North	2022	5	0.59	2	15	6.58	5.74	19.31	2.89	1.07124	12.22	3.19	1.61	NA	NA
PAT-121	North	2022	5	0.38	2	13	6.32	3.12	29.25	5.12	6.85006	21.98	10.92	0.74	NA	NA
PAT-122	North	2022	5	0.89	2	13	10.57	12.18	31.33	3.5	3.3477	28.6	6.29	4.33	NA	NA
PAT-123	North	2022	5	0.15	1	16	8.37	4.01	31.52	3.98	3.60148	13.77	12.83	0.32	NA	NA
PAT-124	North	2022	5	3.35	2	19	7.92	9.81	3.53	7.29	3.06037	13.27	17.83	1.52	NA	NA
PAT-126	North	2022	5	0.53	2	16	7.34	10.22	6.27	9.14	1.73441	14	19.39	1.51	NA	NA
PAT-127	North	2022	5	0.72	2	13	9.24	12	5.58	7.03	6.54688	18.74	59.49	1.09	NA	NA
PAT-128	North	2022	5	0.5	1	7	14.83	11.82	14.06	2.97	3.68217	16.47	9.21	15.69	NA	NA
PAT-130	North	2022	5	1.32	1	12	NA	NA	NA	NA	2.43971	NA	NA	NA	NA	NA
PAT-131	North	2022	6	0.69	2	18	9.04	10.95	8.9	2.18	2.16201	11	19.85	13.66	NA	NA
PAT-132	North	2022	6	1.2	1	12	7.54	9.18	5.71	2.39	6.85381	6.43	10.21	2.36	NA	NA
PAT-133	North	2022	6	0.78	2	15	9.94	10.86	4.51	5.05	3.10102	24.63	14.16	3.93	NA	NA
PAT-134	North	2022	6	0.39	2	2	17.05	9.17	5.47	2.75	9.23701	14.73	27.6	3.25	NA	NA
PAT-135	North	2022	6	0.27	2	18	16.4	12.23	5.07	2.9	3.28351	20.31	20.89	5.28	NA	NA
PAT-136	North	2022	6	0.93	1	17	16.24	10.06	5.6	3.04	2.66429	11.94	15.92	5.24	NA	NA
PAT-137	North	2022	6	0.96	1	1.08	NA	NA	NA	NA	20.0436	NA	NA	NA	NA	NA
PAT-139	North	2022	6	1.9	1	17	NA	NA	NA	NA	1.07879	NA	NA	NA	NA	NA
PAT-140	North	2022	6	0.49	1	15	19.84	11.22	13.96	2.53	0	18.83	23.88	17.8	NA	NA
PAT-141	North	2022	6	4.68	1	2.33	18.16	12.77	15.04	5.13	11.878	12.13	28.35	4.2	NA	NA
PAT-142	North	2022	6	0.18	1	20	15.53	10.93	5.63	3.48	0	5.18	18.16	3.39	NA	NA
PAT-143	North	2022	6	0.48	1	1.75	19.77	10.16	11.92	4.82	3.85569	18.16	36.42	11.88	NA	NA
PAT-144	North	2022	6	4.69	2	5	11.6	10.03	6.39	4.43	8.05024	17.91	30.54	2.65	NA	NA
PAT-145	North	2022	6	0.24	2	11	25.56	35.64	22.46	3.41	0	14.29	36.88	28.17	NA	NA
PAT-146	North	2022	6	2.32	2	6	18.35	11.21	9.01	4.05	4.03223	9.18	22.93	4.39	NA	NA
PAT-148	North	2022	6	5.67	2	20	17.99	14.81	10.2	13.33	20.3243	11.88	21.65	6.62	NA	NA
PAT-149	North	2022	6	1.53	2	14	20.72	27.48	14.34	4.57	0.362419	22.29	32.06	18.9	NA	NA
PAT-151	North	2022	6	1.65	2	12	NA	NA	NA	NA	0.542444	NA	NA	NA	NA	NA
PAT-152	North	2022	6	0.56	1	12	25.11	20.17	12.06	2.13	6.74747	13.26	17.97	7.59	NA	NA
PAT-153	North	2022	6	0.5	2	14	16.01	14.12	5.91	4.83	2.37849	11.43	37.96	3.28	NA	NA
PAT-154	North	2022	6	0.85	2	10	19.45	10.62	12.76	6.42	11.2061	44.85	53.21	7.5	NA	NA
PAT-155	North	2022	6	0.37	2	43	20.2	12.52	9.64	5.07	1.33897	58.77	61.41	4.82	NA	NA
PAT-156	North	2022	6	1.65	2	14	20.61	10.65	8.26	2.96	2.1364	32.11	37.29	5.39	NA	NA
PAT-157	North	2022	6	2.68	1	2.67	13.11	5.5	13.27	2.03	6.37691	5.09	21.77	4.27	NA	NA
PAT-158	North	2022	6	0.66	1	4	8.93	5.52	12.14	2.25	6.8903	6.46	21.87	2.45	NA	NA
PAT-159	North	2022	6	0.64	2	13	17.65	9.87	15.38	5.91	4.22561	23.09	40.77	14.4	NA	NA
PAT-160	North	2022	6	0.89	2	9	6.71	4.58	6.18	1.26	2.61032	1.86	4.91	1.56	NA	NA
PAT-162	North	2022	7	3.28	2	6	23.16	10.66	7.2	4.36	0.216231	36.38	39.52	5.27	NA	NA
PAT-163	North	2022	7	13.2	1	1.33	18.84	8.15	5.4	3.02	3.70571	14.19	37.98	2.12	NA	NA
PAT-164	North	2022	7	0.73	2	16	15.13	9.1	2.82	2.25	1.41118	9.1	9.28	1.44	NA	NA
PAT-165	North	2022	7	0.71	1	6	32.39	11.27	5.78	1.96	0	49	45.67	9.51	NA	NA
PAT-166	North	2022	7	1.45	1	8	25.86	14.05	3.85	1.56	0	43.47	27.9	4.67	NA	NA
PAT-167	North	2022	7	0.95	2	15	15.9	5.94	4.68	2.31	0.543011	9.68	18.44	0.78	NA	NA
PAT-168	North	2022	7	0.3	2	55	24.79	12.2	4.98	3.51	2.99608	18.9	32.63	4.97	NA	NA
PAT-169	North	2022	7	0.99	2	12	38.14	28.41	10.67	3.48	1.84079	24.47	44.34	9.73	NA	NA
PAT-170	North	2022	7	3.18	1	1.5	30.01	43.81	6.61	6.13	7.03132	26.95	42.29	2.15	NA	NA
PAT-171	North	2022	7	5.9	2	2	15.7	8.25	2.24	5.76	37.888	14.46	13.77	1.42	NA	NA
PAT-172	North	2022	7	0.12	1	17	20.09	12.6	3.11	2.81	0	7.17	18.98	1.88	NA	NA
PAT-173	North	2022	7	0.66	2	35	25.31	13.65	4.99	4.16	7.39564	48.71	46.08	6.32	NA	NA
PAT-174	North	2022	7	1.49	1	11	15.09	5.92	2.01	4.25	14.6163	17.23	62.56	0.52	NA	NA
PAT-175	North	2022	7	2.57	1	2	16.34	10.45	3.76	4.34	10.5825	16.67	30.8	2.46	NA	NA
PAT-176	North	2023	5	2.5	2	2.5	13.01	6.414	5.662	4.444	NA	16.12	9.538	0.764	NA	24228
PAT-177	North	2023	5	0.9	2	13	10.38	13.24	7.353	1.359	NA	12.18	9.145	1.823	NA	78173
PAT-178	North	2023	5	1.9	2	2.5	11.7	7.572	9.726	5.869	NA	12.41	25.32	0.9442	NA	37547
PAT-179	North	2023	5	2.2	1	11	9.289	8.959	11.17	3.221	NA	10.21	10.79	0.8241	NA	47064
PAT-180	North	2023	5	0.3	2	7	21.23	10.07	36.41	13.14	NA	20.54	39.95	4.569	NA	46685
PAT-181	North	2023	5	0.7	1	14	7.613	9.076	5.349	6.869	0	16.82	16.7	0.9415	NA	29136
PAT-182	North	2023	5	1.5	2	3	6.714	7.929	2.545	2.816	2.19438	8.606	9.924	0.7072	NA	13271
PAT-183	North	2023	5	1.4	1	14	7.758	8.706	5.638	5.519	1.038	13.51	13.19	1.401	NA	27200
PAT-184	North	2023	5	0.5	2	20	10	10.74	4.8	4.246	0	16.08	11.01	1.402	NA	38590
PAT-185	North	2023	5	3	1	13	7.075	4.858	2.778	2.964	3.07931	9.668	11.93	0.1889	NA	44425
PAT-187	North	2023	5	0.5	1	13	7.682	7.936	3.397	3.228	1.19232	9.136	8.219	0.9381	NA	35533
PAT-188	North	2023	5	0.7	2	17	6.003	1.044	2.64	0.8626	0.707317	1.618	1.56	0.09078	NA	27743
PAT-189	North	2023	5	0.3	2	17	6.653	8.197	5.462	2.436	0	7.249	5.292	0.5678	NA	15555
PAT-190	North	2023	5	0.8	1	7	9.932	6.465	5.112	6.038	0	11.34	23.36	0.6617	NA	48238
PAT-191	North	2023	6	1	1	5	11.15	17.38	2.47	6.276	0	12.33	14.62	5.732	NA	24716
PAT-192	North	2023	6	2.5	2	4	7.207	5.318	5.316	4.55	1.07129	5.625	12.89	0.4317	NA	41265
PAT-193	North	2023	6	0.2	2	23	10.27	9.38	4.663	3.233	1.86844	11.67	5.656	1.492	NA	36856
PAT-195	North	2023	6	0.5	2	9	7.615	6.256	7.069	5.566	0.720667	7.971	7.834	0.5319	NA	68019
PAT-196	North	2023	6	0.5	1	4	19.71	24.8	12.87	10.77	10.335	6.316	37.08	7.059	NA	43902
PAT-197	North	2023	6	0.4	1	12	8.317	10.93	5.643	4.538	0.93288	22.44	7.665	4.37	NA	18791
PAT-198	North	2023	6	12	1	2	11.43	9.646	9.144	4.806	6.16798	14.1	8.989	1.663	NA	36216
PAT-199	North	2023	6	1.9	1	5	17.15	11.39	5.533	3.251	2.73407	21.17	42.29	4.265	NA	40464
PAT-200	North	2023	6	0.8	2	8	17.92	9.487	4.552	2.659	0	25.12	23.24	3.936	NA	36965
PAT-201	North	2023	6	2.1	2	8	63.13	32.2	5.624	5.977	7.47095	6.153	26.43	1.089	NA	18312
PAT-202	North	2023	6	2.6	2	4	6.662	5.963	2.407	3.76	3.82197	10.53	7.69	1.103	NA	32365
PAT-203	North	2023	6	5.4	1	6	15.79	12.35	3.415	2.81	0.839372	21.11	8.89	2.638	NA	34873
PAT-204	North	2023	6	1	2	6	18.63	22.83	5.317	4.832	18.7455	45.29	21.53	5.133	NA	42984
PAT-206	North	2023	6	1	2	11	9.591	10.26	2.322	1.925	0.896853	9.617	10.39	1.993	NA	24945
PAT-207	North	2023	6	0.9	2	9	20.3	23.25	8.254	4.826	9.08902	21.22	13.74	5.92	NA	29158
PAT-208	North	2023	7	0.2	1	12	17.76	11.31	7.881	5.184	4.01905	18.17	20.33	3.455	NA	41268
PAT-209	North	2023	7	0.5	2	11	10.53	3.868	9.715	1.541	0	13.55	14.25	2.314	NA	66079
PAT-210	North	2023	7	1.5	1	17	NA	NA	NA	NA	0	NA	NA	NA	NA	NA
PAT-211	North	2023	7	0.9	2	8	11.73	3.274	13.73	1.53	1.92517	6.66	7.113	1.237	NA	36512
PAT-212	North	2023	7	1.99	2	10	NA	NA	NA	NA	38.1401	NA	NA	NA	NA	NA
PAT-213	North	2023	7	1.8	2	2	12.74	12.6	4.653	3.39	23.6251	55.55	28.53	2.17	237.4	24947
PAT-214	North	2023	7	0.8	1	13	13.95	11.43	4.468	2.331	6.32238	7.392	19.05	2.255	90.55	28069
PAT-215	North	2023	7	0.7	2	7	16.98	11.15	3.732	1.795	0.904386	19.62	19.14	2.987	52.66	18419
PAT-216	North	2023	7	0.6	2	7	11.06	10.95	5.07	4.744	9.6092	17.44	39.59	1.6	85.42	30468
PAT-217	North	2023	7	2.4	2	3	10.15	10.23	6.204	5.32	20.5981	59.64	25.94	2.72	183.3	33006
PAT-218	North	2023	7	0.9	2	8	14.2	12.27	4.465	1.874	3.43704	32.47	30.13	2.885	128.6	20730
PAT-219	North	2023	7	0.2	1	15	14.54	9.198	4.463	5.284	0	18.04	19.87	4.704	159.2	29073
PAT-220	North	2023	7	0.2	2	12	11.63	9.001	3.417	3.775	0	21.53	25.96	4.614	129.4	11179
PAT-221	North	2023	7	3.2	2	3.5	6.535	3.069	1.794	3.058	4.55328	9.621	27.4	0.6436	137.5	36788
PAT-222	North	2023	7	4	1	4	3.168	3.614	0.7842	0.4132	4.55328	5.821	6.832	5.182	123.3	5942
PAT-223	North	2023	7	1.1	1	8	7.729	6.649	1.454	1.722	9.74026	4.802	13.27	1.665	87.05	20345
PAT-224	North	2023	7	6.7	1	3	7.681	3.718	1.536	3.785	11.1875	4.09	11.18	1.06	45.53	34276
PAT-225	North	2023	8	1.1	2	14	8.848	3.512	3.586	1.861	0	37.65	19.74	0.9077	108	17075
PAT-226	North	2023	8	0.6	1	9	8.934	8.738	5.469	1.757	0	21.25	11.35	2.326	79.63	20633
PAT-227	North	2023	8	2.3	2	8	8.945	2.031	1.475	3.304	0	16.67	14.6	0.2159	83.62	53933
PAT-228	North	2023	8	0.4	2	21	7.278	1.049	4.759	0.7063	0	11.01	9.942	1.711	48.84	23815
PAT-229	North	2023	8	1.7	2	8	12.39	2.962	4.231	4.224	0	9.422	11.2	0.3243	67.29	34720
PAT-230	North	2023	8	1.2	2	13	13.85	2.56	4.297	2.116	NA	18.7	16.76	2.253	72.27	24882
PAT-231	North	2023	8	1.5	2	0.8	10.31	3.834	1.322	1.905	0	18.59	9.333	0.5809	73.86	40498
PAT-232	North	2023	8	0.9	2	0.5	8.783	5.696	5.109	2.712	2.35078	14.27	18.6	1.481	77.31	20661
PAT-233	North	2023	8	20	2	0.8	14.43	7.414	13.74	6.499	0	30.43	14.61	1.922	93.77	35264
PAT-234	North	2023	8	2.2	1	5	7.173	3.641	3.52	4.991	15.2381	24.98	18.23	0.4055	54.8	55533
PAT-236	North	2023	8	3.7	2	6	11.62	5.993	3.029	4.347	3.21256	17.96	25.8	0.6212	114.3	25975
PAT-237	North	2023	8	2.9	1	1	253.5	36.9	3.247	7.941	4.56755	6.742	40.28	5.328	189.9	4335
PAT-238	North	2023	8	0.1	2	13	16.34	11.02	7.51	2.087	NA	12.57	16.2	2.719	2252	41507
PAT-240	North	2023	8	0.3	1	5	8.918	7.685	1.772	2.222	1.06061	11.26	16.81	1.676	68.4	16337
PAT-241	North	2023	9	1.2	2	6	21.94	4.78	4.066	3.405	NA	15.21	13.29	1.251	64.68	27200
PAT-242	North	2023	9	0.4	2	16	18.69	9.382	2.76	4.507	NA	85.31	38.87	0.1067	141.9	30600
PAT-243	North	2023	9	0.2	2	15	27.29	5.544	4.151	2.208	NA	17.48	23.42	0.3428	66.65	20337
PAT-244	North	2023	9	0.8	1	17	14.89	3.886	1.224	2.2	NA	29.05	16.65	1.875	68.18	38596
PAT-245	North	2023	9	0.7	1	15	22.1	5.584	1.479	3.819	NA	23.66	17.3	0.7032	79.5	26832
PAT-246	North	2023	9	1	2	7	16.89	7.516	1.631	1.563	NA	67.3	21.99	0.05909	116.1	31786
PAT-247	North	2023	10	1.2	2	11	12.91	12.15	3.614	1.444	NA	44.75	24.96	0.1284	167.2	26095
PAT-248	North	2023	10	2.2	2	14	13.94	2.949	9.147	0.4926	NA	11.5	7.639	0.0589	32.94	21707
PAT-249	North	2023	10	1.9	2	12	16.98	3.603	3.327	0.5636	NA	22.74	13.69	0.07915	45.5	32434
PAT-251	North	2023	10	0.9	1	6	15.15	9.436	3.374	1.508	NA	53.13	21.11	0.108	94.19	52503
PAT-252	North	2023	10	0.87	2	8	9.411	8.98	5.18	2.044	NA	26.36	27.63	0.1159	51.56	18447
PAT-254	North	2023	11	0.6	2	14	11.75	8.788	4.532	3.62	NA	17.46	23.14	1.623	167.4	40194
PAT-255	North	2023	11	0.51	2	20	21.43	9.331	5.167	13.21	NA	18.21	36.82	1.681	170.6	44802
PAT-257	North	2023	11	1.4	2	6	13.13	8.04	2.693	6.159	NA	12.52	19.74	0.7787	119.1	20934
PAT-258	North	2023	11	0.19	2	22	21.6	17.56	4.572	9.971	NA	28.34	22.04	5.491	194.9	82357
PAT-259	North	2023	11	1.2	1	6	21.25	19.69	4.789	5.733	NA	37.49	30.23	4.375	186.8	34850
PAT-260	North	2023	11	1.2	2	11	23.54	14.88	2.702	4.734	NA	27.9	25.94	1.595	142.9	19167
PAT-261	North	2023	11	0.36	1	3	22.66	15.2	4.319	4.318	NA	45.34	38.69	2.58	165.1	38684
PAT-262	North	2023	11	0.2	2	9	16.36	12.53	6.433	5.102	NA	32.89	14.27	1.686	113.7	46723
PAT-263	North	2023	12	1.2	1	1	9.381	9.802	5.148	6.881	NA	9.793	26.35	1.669	165.7	15377
PAT-264	North	2023	12	1.86	2	4	24.67	10.24	5.108	4.156	NA	12.51	18.95	3.498	166.5	25663
PAT-265	North	2023	12	0.57	1	9	7.815	12.33	3.949	3.849	NA	20.62	18.01	1.937	199	19839
PAT-266	North	2023	12	0.2	2	13	13.22	3.836	6.455	2.882	NA	10.1	14.54	1.792	146.3	24005
PAT-267	North	2023	12	0.79	2	25	17.3	8.261	4.79	3.092	NA	7.88	23.43	1.346	175.5	32860
PAT-268	North	2023	12	0.2	1	13	17.92	9.781	14.31	9.119	NA	14.27	35.13	2.871	129.1	25890
PAT-269	North	2023	12	0.2	1	5	9.798	8.106	3.815	4.642	NA	12.53	15.17	1.957	206	24897
PAT-270	North	2023	12	0.2	2	11	28.58	7.536	6.216	2.389	NA	19.88	9.56	2.02	152.8	18042
PAT-272	North	2024	1	1.9	1	6	15.9	10.25	4.723	5.938	5.19324	43.87	19.95	4.715	239.9	31533
PAT-273	North	2024	1	0.37	1	5	14.92	6.558	3.83	4.458	8.0525	21.76	16.11	2.064	135.7	13171
PAT-274	North	2024	1	1.83	1	4	11.52	4.217	2.768	5.259	7.35222	21.49	23.36	2.182	168.8	29475
PAT-275	North	2024	1	3.4	1	5	11.64	5.653	2.248	6.221	7.35608	33.49	33.25	2.761	291.6	36286
PAT-276	North	2024	1	0.6	2	12	10.57	5.233	1.761	4.796	21.0388	21.75	19.6	2.127	270.1	22103
PAT-278	North	2024	2	16.23	2	8	15.97	5.847	4.678	3.933	6.26691	18.33	36.61	0.427	220.7	45571
PAT-280	North	2024	2	0.89	1	10	8.732	3.034	1.843	2.752	10.3763	16.67	32.66	0.2695	170.9	28105
PAT-282	North	2024	2	1.3	2	9	11.54	7.301	4.765	3.718	23.9564	31.59	28.06	1.017	229.3	28828
PAT-283	North	2024	4	0.2	2	13	24.47	16.44	12.56	4.196	0.78736	31.46	20.77	2.426	157.2	27715
PAT-284	North	2024	4	2	2	0.5	11.27	8.699	6.267	3.359	6.40664	10.74	13.02	0.4125	111.9	37808
PAT-285	North	2024	4	0.2	1	17	8.76	7.383	6.581	1.384	2.52582	10.07	9.892	1.328	158	19227
PAT-286	North	2024	4	0.2	2	11	15.94	11.88	10.61	2.353	0.433328	14.24	17.92	1.624	132.7	14914
PAT-288	North	2024	4	0.2	2	11	4.292	5.031	2.007	2.611	0	27.51	NA	0.7465	124.1	15034
PAT-289	North	2024	4	0.2	2	50	3.032	3.01	1.976	2.981	2.40232	28.97	12.25	0.604	117.8	33197
PAT-290	North	2024	4	2	2	11	2.973	3.621	2.774	3.823	5.78195	16.75	11.02	0.6173	106.2	36158
PAT-291	North	2024	4	0.2	1	15	10.22	5.566	1.723	3.266	0.459015	12.67	15.86	0.6737	89.87	33203
PAT-292	North	2024	4	5	1	1.1	3.619	3.788	3.134	5.732	4.24874	13.99	14.64	0.4093	35.81	54244
PAT-293	North	2024	4	0.8	1	1.1	10.84	4.505	2.669	5.369	3.21307	13.58	NA	0.5392	NA	29037
PAT-294	North	2024	5	1.19	2	7	9.03	11.22	3.572	4.442	1.30805	62.26	15.62	1.248	119.1	41347
PAT-295	North	2024	5	0.49	2	15	6.374	3.466	2.444	1.678	0	10.38	6.249	0.2726	25.55	42645
PAT-296	North	2024	5	0.2	1	1.8	NA	10.67	2.828	1.356	0	8.579	54.83	1.731	NA	15554
PAT-297	North	2024	5	0.58	2	18	NA	NA	NA	NA	0.483036	NA	NA	NA	NA	NA
PAT-299	North	2024	5	1.38	1	7	NA	NA	NA	NA	2.19214	NA	NA	NA	NA	NA
PAT-300	North	2024	5	7.9	2	3.8	16.64	4.651	2.538	6.427	1.24314	22.31	12.56	0.3865	71.63	29656
PAT-301	North	2024	5	0.78	2	14	9.491	8.011	1.978	3.356	1.98221	19.83	4.922	0.5216	90.74	28031
PAT-302	North	2024	5	0.5	1	14	14.9	5.781	2.135	5.205	1.66135	25.11	6.408	0.3667	51.63	21874
PAT-304	North	2024	6	1.3	1	12	20.93	7.483	6.059	4.897	6.65743	20.16	27.16	0.2302	106.3	NA
PAT-305	North	2024	6	0.2	2	7	17.12	10.37	4.999	1.64	0	24.34	NA	4.313	145	NA
PAT-306	North	2024	6	1.2	1	15	11.35	6.673	5.767	7.311	11.4048	16.29	19.75	1.083	147.1	NA
PAT-307	North	2024	6	0.2	1	6	10.35	9.103	4.638	2.974	0.854015	18.91	21.24	1.967	98.85	NA
PAT-308	North	2024	6	1.3	2	15	9.767	8.139	2.444	4.839	2.66751	38.36	28.87	1.42	81.02	NA
PAT-309	North	2024	6	1.6	1	5	8.811	11.55	3.037	7.827	1.81847	24.58	32.95	1.465	144.1	NA
PAT-310	North	2024	6	0.68	1	12	14.86	5.629	4.547	2.925	1.4739	18.14	10.67	1.405	55.01	NA
PAT-311	North	2024	6	0.4	2	13	13.68	7.551	6.314	1.562	0.30299	22.72	7.646	1.966	69.3	NA
PAT-312	North	2024	6	1.17	1	3	19.62	10.61	7.72	2.494	0.96106	25.34	19.18	5.11	85.94	NA
PAT-314	North	2024	6	0.2	2	60	16.02	4.429	5.93	3.63	4.61798	20.33	10.05	0.8369	48.94	NA
PBC-014-11Nov20	East	2020	11	2.6	1	10	11	4	1.4	0.5	NA	16	10	0.7	76	58860
PBC-033-25Oct20	East	2020	10	4	2	4	14	5.7	2.7	3.2	NA	4.1	20	1.1	85	37290
PBC-034-23Nov20	East	2020	11	3.9	2	4	21	33	3.4	1.5	NA	5.8	11	2.4	74	54740
PBC-035-16Nov20	East	2020	11	2	1	2	18	13	3.7	1.2	NA	11	4.7	1.4	9.3	33780
PBC-046-21Oct20	East	2020	10	2.5	1	9	16	7.6	3.8	0.7	NA	3.1	12	2.7	71	38290
PBC-046-25Sep20	East	2020	9	2.3	1	9	7.5	2.3	1.9	2	NA	4.8	8	0.3	119	43170
PBC-069-11Dec20	East	2020	12	1	2	2	12	7.2	5.9	1.2	NA	4.5	15	0.6	44	47640
PBC-074-12Nov20	East	2020	11	4.2	2	5	17	6.9	3.5	1.1	NA	21	9.1	2.7	41	19080
PBC-082-19Oct20	East	2020	10	1	2	2	14	6.3	1.5	1.2	NA	11	13	1.3	63	67660
PBC-109-29Oct20	East	2020	10	4	1	4	12	5.2	2.2	3.7	NA	4.5	13	1	34	31790
PBC-114-29Sep20	East	2020	9	4.2	2	10	7.8	2.6	1.4	3.2	NA	3.5	8.9	0.2	106	31320
PBC-116-26Jan21	East	2021	1	1.3	2	1	12	4.4	1.2	0.2	NA	2	1.8	0.1	65	77300
PBC-135-23Jun22	East	2022	6	1.73	2	3	7.75	7.55	5.64	2.35	NA	4.76	21.73	2.03	85.72	25403
PBC-138-22Jun21	East	2021	6	1.53	1	4.5	10.59	6.02	3.77	2.77	2.26443	3.63	3.01	0.96	147.44	51045
PBC-143-16Oct20	East	2020	10	3	1	1	19	8.3	3.1	2.6	NA	4.5	17	2.7	70	24260
PBC-146-12Mar21	East	2021	3	1.7	1	7.67	15.27	4	4.35	4.14	NA	2.73	5.61	0.33	64.68	25460
PBC-160-03Dec21	East	2021	12	2.5	2	7.47	14.68	6.48	6.06	3.41	NA	4.88	8.78	1.98	154.96	40864
PBC-164-20Aug21	East	2021	8	3.1	2	4.33	63.88	11.01	2.37	1.66	NA	4.08	12.37	0.78	40.92	1219
PBC-170-04May21	East	2021	5	3.2	2	4	11.31	8.1	2.88	0.54	NA	6.08	8.65	1.82	226.96	14331
PBC-177-11Apr21	East	2021	4	2.2	2	6	16.19	4.69	4.3	2.05	NA	3.68	8.6	0.65	63.8	64546
PBC-177-23Nov20	East	2020	11	4.2	2	6	17	23	3.1	1.2	NA	4.4	4.7	2.6	62	52270
PBC-179-15May22	East	2022	5	3.56		NA	7.63	4.62	11.04	2.07	NA	8.4	6.48	1.13	39.93	23233
PBC-191-19Oct20	East	2020	10	3.3	1	2	12	3.3	1.5	1.6	NA	4.5	25	0.7	48	43020
PBC-192-15Dec20	East	2020	12	2.7	2	1	11	3.6	2.5	0.7	NA	2.4	1.9	0.1	63	39450
PBC-192-23Jul23	East	2023	7	15.4	NA	NA	15.25	14.18	8.68	8.76	NA	13.56	36.8	1.36	285.6	123638
PBC-220-07Nov20	East	2020	11	7.3	2	3	9.3	3.8	2	0.8	NA	11	5.9	0.5	51	93550
PBC-220-08Jan22	East	2022	1	7.3	2	4	19.21	9.61	9.01	1.39	NA	7.08	16.42	1.73	89.96	66971
PBC-220-11Feb22	East	2022	2	4.3	1	4	10.01	7.35	7.89	4.67	NA	8.12	12.2	1.28	104.68	87574
PBC-221-07Nov20	East	2020	11	11.4	2	2	9.2	5.6	6.4	1.5	NA	13	8.5	0.3	70	28950
PBC-221-11Feb22	East	2022	2	7.4	2	2	9.5	8.86	11.43	3.5	NA	8.33	11.55	1.61	53.2	91955
PBC-225-13May22	East	2022	5	2.41	1	4	3.31	3.07	12.89	3.05	1.81202	10.35	13.17	1.5	32.42	90717
PBC-225-21Apr21	East	2021	4	2.2	2	3	14.02	8.02	3.16	2.6	NA	4.01	11.72	1.67	106.92	86105
PBC-225-23Jan21	East	2021	1	9	2	3	12	4	3	1.3	NA	6.1	10	0.1	83	151200
PBC-228-30Nov20	East	2020	11	2	1	4	11	6.5	1.3	1.3	NA	2.7	1.1	0.6	30	47620
PBC-233-07Jan22	East	2022	1	2.2	1	8	12.26	9.09	2.94	1.5	NA	8.19	4.71	1.68	81.8	41626
PBC-240-08Oct20	East	2020	10	1.1	2	4	7	1.7	1.8	1.6	NA	6.1	4.1	0.49	93	23120
PBC-255-05Dec20	East	2020	12	19.8	2	3	15	3.1	2.9	0.9	NA	3.9	11	0.3	39	27480
PBC-260-09Nov20	East	2020	11	2.3	2	6	14	5.6	4.4	1.5	NA	39	6.5	1.3	217	30070
PBC-261-12Feb21	East	2021	2	4.2	1	2.64	25.26	6.51	6.1	2.42	NA	13.84	23.87	0.45	50.76	96460
PBC-267-19Apr21	East	2021	4	1.3	2	5	8.37	6.98	5.11	1.87	NA	8.42	12.12	2.1	102.8	45862
PBC-286-12Dec21	East	2021	12	6.25	2	2.74	18.59	5.73	4.47	0.52	NA	10.4	6.59	0.72	73.92	16443
PBC-308-21Jan22	East	2022	1	1.6	1	10	17.38	13.19	14.34	0.69	NA	24.62	12.75	6.22	188.48	29097
PBC-315-20Sep21	East	2021	9	3.85	2	10	NA	NA	NA	NA	1.96114	NA	NA	NA	NA	NA
PBC-316-10Aug22	East	2022	8	1.34	1	9	17.4	8.55	4.29	6.08	NA	17.19	25.87	4.42	270.92	59991
PBC-316-20May22	East	2022	5	1	1	8	8.68	9.74	14.95	1.68	1.81846	13.13	7.98	6.79	58.76	34949
PBC-331-21May21	East	2021	5	6.2	2	4	18.22	8.32	3.16	1.4	NA	4.56	18.45	1.82	225.92	29998
PBC-335-18May21	East	2021	5	7.8	1	6	17.6	9.39	1.96	1.16	NA	3.6	6.48	1.62	132.52	17548
PBC-341-15Dec20	East	2020	12	2.5	1	7	14	6.2	2.4	0.6	NA	5.5	2.6	1	33	18760
PBC-346-10Dec20	East	2020	12	5.5	2	11	8.4	4.3	1.1	0.5	NA	3.8	3.5	0.1	61	26060
PBC-353-21Jan22	East	2022	1	2	1	9	21.95	14.39	22.58	1.78	NA	5.04	20.26	3.03	170.04	37351
PBC-354-03Dec21	East	2021	12	22.5	1	4.66	21.93	13.12	10.56	3.43	NA	4.34	9.36	4.11	124	32341
PBC-354-24Mar22	East	2022	3	30.8	1	4	10.73	8.9	11.63	6.42	11.0609	6.8	27.33	1.42	73.04	63855
PBC-362-16Nov20	East	2020	11	2.1	1	7	18	3.8	4.4	1.7	NA	17	9.6	0.7	83	46150
PBC-363-13Oct22	East	2022	10	2	1	6	10.57	10.41	5.2	12.78	NA	19.75	26.2	1.9	55.6	41100
PBC-365-30May22	East	2022	5	3		NA	NA	NA	NA	NA	2.82675	NA	NA	NA	NA	NA
PBC-370-24Nov20	East	2020	11	2.4	2	9	15	6.2	5.1	1.3	NA	4.7	8.5	0.2	79	44410
PBC-371-11Jan21	East	2021	1	16.9	2	2	16	9.1	8.5	1	NA	3.2	10	1.2	81	22930
PBC-395-10Dec20	East	2020	12	4.6	1	5	15	7.1	3.2	0.5	NA	8.8	11	0.9	88	34610
PBC-395-19Jul21	East	2021	7	2.29	1	5	9.49	5.98	7.11	2.34	0.408772	4.23	11.5	0.55	58.32	66270
PBC-397-09Dec21	East	2021	12	4	1	4.72	16.21	9.36	5.1	1.52	NA	4.08	17.05	5.04	193.68	36087
PBC-403-13Jul21	East	2021	7	2.54	2	4	10.66	7.15	13.23	2.65	8.37182	3.81	6.84	0.55	143.64	31210
PBC-404-07Oct20	East	2020	10	6	1	2	2	2.9	1.9	2.1	NA	3.8	2.5	NA	131	26700
PBC-404-21Apr22	East	2022	4	2.8	1	3	13.36	5.82	6.85	1.51	NA	10.46	5.98	2.23	71.36	49336
PBC-404-28Jan21	East	2021	1	7.5	1	2	13	7.8	6	1.3	NA	9.5	4.5	0.5	69	111900
PBC-404-28Jan22	East	2022	1	NA	1	2	24.49	3.57	6.27	0.18	NA	2.73	2.26	0.45	190.08	33312
PBC-443-06Dec21	East	2021	12	3.9	2	2.35	19.64	8.5	7.25	1.55	NA	23.78	11.36	2.16	137.6	26927
PBC-461-01Nov20	East	2020	11	7.2	2	11	14	3.8	2.7	2	NA	10	8.1	1.4	85	31040
PBC-463-31May21	East	2021	5	3.1	1	3	7.32	7.85	5.12	0.8	0.601808	2.46	4.8	1.39	31.62	29087
PBC-472-04Mar22	East	2022	3	9.2	1	2	9.4	6.49	25.24	2.58	NA	4.75	14.66	2.23	90.48	96362
PBC-482-15Aug22	East	2022	8	3.83	2	5	17.08	6.9	4.45	3.21	NA	6.08	14.5	4.07	89.8	57853
PBC-524-19Apr21	East	2021	4	1	2	4	18.04	6.74	6.18	2.4	NA	4.31	19.86	1.36	144.88	58272
PBC-533-20Jan21	East	2021	1	2.4	2	5	13	5.4	7	1.5	NA	17	25	0.4	178	90390
PBC-540-10Dec21	East	2021	12	1.5	1	12.49	19.48	5.56	5.01	1.54	NA	11.31	9.7	1.05	78.76	36235
PBC-541-14Dec21	East	2021	12	2.5	1	5.08	19.89	6.85	6.24	2.04	NA	19.13	10.53	1.24	90.08	50258
PBC-541-26Jan21	East	2021	1	1.2	1	4	15	9.7	5.7	1.3	NA	7.2	12	0.9	90	196000
PBC-548-03Oct22	East	2022	10	5.8	1	3	4.28	3.73	5.83	3.55	NA	5.56	13.7	2.69	51.08	22123
PBC-548-09Nov22	East	2022	11	6	1	3	8.91	10.4	4.96	8.03	NA	4.09	10.97	3.53	59.28	15810
PBC-548-28Mar22	East	2022	3	2.75	1	2	NA	NA	NA	NA	17.8223	NA	NA	NA	NA	NA
PBC-553-18Jul22	East	2022	7	1.82	2	6	8.05	4.2	4.39	3.2	6.6966	6.59	3.62	1.35	84.2	49144
PBC-555-13Jun22	East	2022	6	0.03	2	3	NA	NA	NA	NA	1.4666	NA	NA	NA	NA	NA
PBC-555-15Oct22	East	2022	10	1.6	2	4	11.16	8.69	4.67	12.27	NA	14.67	29.47	1.06	44.12	40051
PBC-555-1Jul22	East	2022	7	2.15	2	3	NA	NA	NA	NA	1.01642	NA	NA	NA	NA	NA
PBC-555-21Apr22	East	2022	4	8	2	3	7.76	3.86	7	1.68	NA	6.2	10.56	3.32	86.72	16039
PBC-559-19Aug22	East	2022	8	0.86	2	7	16.9	8.36	5.49	5.15	NA	21.33	27.28	4.01	186.8	49425
PBC-560-02Aug22	East	2022	8	1.34	1	5	8.16	7.09	0.56	3.78	NA	8.48	16.31	2.75	164.4	21348
PBC-560-08Mar22	East	2022	3	3.2	1	4	8.58	8.64	2.15	4.53	NA	11.45	38.88	1.79	7012	98880
PBC-561-04Jan22	East	2022	1	3.4	1	2.17	23.42	9.6	5.16	2.44	NA	6.45	18.47	1.66	158.6	36231
PBC-561-11Feb22	East	2022	2	4.1	1	1	7.56	8.03	11.13	1.8	NA	7.19	4.17	1.55	35.46	165377
PBC-587-04Apr22	East	2022	4	3.9	2	6	8.66	8.56	5.2	4.57	5.34299	5.83	28.43	0.82	74.68	30518
PBC-589-11Oct22	East	2022	10	4.8	1	4	9.79	12.45	6.99	10.94	NA	32.47	18.74	6.37	73.92	36131
PBC-609-13Oct22	East	2022	10	3.6	1	4	12.57	10.35	3.78	14.06	NA	13.69	25.51	1.46	113.16	35303
PBC-617-24Mar22	East	2022	3	2.75	2	7	9.22	9.26	3.94	4.1	1.92851	7	15.2	0.87	50.72	95148
PBC-618-12Jun22	East	2022	6	3	1	5	10.38	5.86	8.81	3.18	NA	3.43	16.96	1.24	55.84	131610
PBC-619-12Sep22	East	2022	9	3.57	1	2	7.82	9.81	5.63	2.9	NA	2.49	11.6	1.18	79.76	25576
PBC-629-04Jan22	East	2022	1	2	1	3	17.61	7.4	5.25	1.27	NA	5.51	15.32	1.77	83.6	31187
PBC-629-11Jun21	East	2021	6	3	1	3	8.1	4.67	2.05	1.27	NA	1.72	1.44	0.47	47	13653
PBC-658-23Jun22	East	2022	6	2.23	2	5	13.66	3.37	3.36	2.39	NA	5.63	30.36	1.66	101.08	32730
PBC-659-19Nov22	East	2022	11	2.33	2	4	10.8	10.48	8.54	6.17	NA	12.92	19.12	3.57	163.08	35304
PBC-659-29Jul22	East	2022	7	2.41	2	3	21.24	7.75	3.32	1.76	NA	12.14	19.6	1.52	212.72	48302
PBC-661-03Jan22	East	2022	1	1.2	2	5	18.42	10.01	6.93	2.3	NA	5.04	9.22	1.52	79.4	35139
PBC-663-04Apr22	East	2022	4	0.6	1	1	21.6	8.61	4.77	1.16	NA	3.8	15.61	1.02	209.8	30640
PBC-670-23Aug22	East	2022	8	5.58	2	1	5.37	4.61	3.08	5.86	NA	13.97	15.59	3.68	93.52	38055
PBC-673-04Aug22	East	2022	8	2.76	1	11	11.33	5.02	1.25	1.98	NA	8.76	11.68	1.91	138.6	32320
PBC-673-06Dec21	East	2021	12	1.1	1	10.57	20.11	9.58	6.21	1.44	NA	4.44	20.14	1.93	175.12	15959
PBC-685-09Nov22	East	2022	11	1.02	2	11	11.88	10.63	5.78	14.87	NA	21.19	29.95	3.84	207.68	48345
PBC-692-19Aug21	East	2021	8	2.8	2	7	10.66	12.03	5.06	1.16	NA	1.7	4.15	4	68.64	58761
PBC-706-11May22	East	2022	5	1.34	1	5	9.64	9.77	14.13	1.66	3.58916	9.59	5.36	2.08	50.12	44758
PBC-708-07Nov22	East	2022	11	2.67	1	5	9.05	11.78	4.89	8.69	NA	11.31	20.19	4.64	114.8	47649
PBC-708-08Sep22	East	2022	9	6.25	1	5	8.32	5.21	2.33	4.04	NA	5.19	5.86	3.39	151.76	48787
PBC-710-18Feb22	East	2022	2	1.55	1	3	9.16	7.89	10.5	3.46	NA	5.21	7.36	0.92	20.66	53547
PBC-714-26Apr22	East	2022	4	5.36	2	16	6.13	3.55	11.24	2.14	13.7183	6.52	8.66	0.34	81.84	13721
PBC-720-01Dec21	East	2021	12	2.8	2	3.78	18.46	6.56	4.13	1.6	NA	4.33	6.1	0.66	144.88	29798
PBC-720-05Apr22	East	2022	4	1.9	2	4	10.01	6.57	10.16	3.44	NA	4.18	13.2	0.53	50.88	17250
PBC-729-28Mar22	East	2022	3	5.29	2	2	NA	NA	NA	NA	4.26124	NA	NA	NA	NA	NA
PBC-745-11Aug22	East	2022	8	1.97	1	10	11.79	4.24	3.75	3.02	NA	6.62	19	2.48	128.36	91649
PBC-745-18Jan22	East	2022	1	1.2	1	9	24.56	9.79	8.45	1.1	NA	33.14	16.66	3.06	331.72	45891
PBC-757-16Jun22	East	2022	6	3.9	1	8	10.85	4.88	7	2.52	NA	7.56	7.08	2.13	109.2	9634
PBC-778-09Nov22	East	2022	11	2.12	1	9	8.38	12.68	3.77	3.73	NA	4.64	5.18	4.03	41.88	167185
PBC-798-18Jul22	East	2022	7	0.77	2	2	8.51	9.09	5.51	0.99	NA	12.35	15.53	6.14	72.44	45410
PBC-816-05Nov22	East	2022	11	2.6	2	4.92	8.35	3.63	2.36	3.94	NA	4.71	9.8	0.77	79.88	49222
TDH-074	East	2019	7	3	1	3.5	542	67	16	1.8	NA	2.2	7.1	3	314	29900
TDH-075	East	2019	7	4.5	2	8	29	12	8.6	2.5	NA	5.2	25	1.2	262	72340
TDH-076	East	2019	7	10	1	2.5	9.7	2.8	2.4	1.2	NA	3.4	6.8	0.3	289	14800
TDH-077	East	2019	7	2.5	2	0.83	13	5.2	2.5	0.9	NA	2.1	3.7	0.4	34	38670
TDH-078	East	2019	7	6	2	2.5	21	16	5	1.5	NA	3.3	9.7	0.8	233	43270
TDH-079	East	2019	7	7.2	2	5	28	7.8	7.5	1.1	NA	4.6	5.8	1.3	120	34540
TDH-080	East	2019	7	4.5	2	1.25	26	5.1	9	3.1	NA	13	11	0.8	173	39350
TDH-081	East	2019	7	1	2	21	365	20	3.6	0.6	NA	13	5.5	0.8	169	9320
TDH-082	East	2019	7	2.3	2	4	21	9.5	4.5	2.5	NA	7.3	14	1	122	35250
TDH-083	East	2019	7	5.8	2	5	25	7.8	3.7	1.6	NA	8.3	13	7.1	194	35050
TDH-084	East	2019	7	10	1	6	40	7.3	3.6	1.5	NA	3.9	18	1.1	260	38840
TDH-085	East	2019	7	1.7	2	6	27	19	8.2	2	NA	7.1	21	8.7	193	64330
TDH-086	East	2019	8	5.5	1	7	18	4	1.7	1.2	NA	4.1	3.9	2.8	77	17160
TDH-088	East	2019	8	1.3	2	4	22	6.8	6.9	1	NA	5.3	8.4	4.6	108	34880
TDH-089	East	2019	8	2.4	2	7.67	29	7.1	9.2	2.4	NA	27	24	1.9	219	45910
TDH-090	East	2019	8	2	2	2	22	7.7	2.8	2.4	NA	8.6	26	0.9	169	28320
TDH-091	East	2019	9	4	2	3.17	64	23	11	4.2	NA	NA	38	2.8	566	94360
TDH-092	East	2019	9	7.5	2	6	20	4.9	5.4	1.8	NA	4.7	13	0.4	111	43090
TDH-093	East	2019	9	2.5	2	9	32	6.8	10	4.1	NA	18	28	0.9	188	50910
TDH-094	East	2019	9	5.3	1	5	39	7.1	20	4	NA	15	25	0.7	216	47610
TDH-095	East	2019	9	2.5	2	3.5	13	5.9	1.3	0.6	NA	14	11	0.9	81	25370
TDH-096	East	2019	9	1.5	2	7	25	6.7	9.4	2.2	NA	NA	7.8	0.9	NA	44380
TDH-097	East	2019	9	7	1	5	35	11	9.3	4	NA	NA	14	0.9	NA	52900
TDH-099	East	2019	9	2.2	2	2	20	2.2	2.8	1.4	NA	NA	4	0.7	NA	27150
TDH-100	East	2019	9	4	2	7	28	6.4	5.7	3.5	NA	NA	12	0.9	NA	50080
TDH-101	East	2019	10	6	2	1.42	415	27	8.4	3	NA	4.8	11	1.4	NA	38970
TDH-102	East	2019	10	10	2	2	29	8.2	12	3.3	NA	7.8	30	3.3	NA	43190
TDH-103	East	2019	10	4.9	1	2.25	24	5.6	9.3	1.6	NA	4.8	7.6	1.1	NA	21540
TDH-104	East	2019	10	2.7	2	2	16	2.6	3	0.5	NA	1.2	2.4	0.1	NA	33140
TDH-105	East	2019	10	4.9	2	10	239	16	8.1	2.7	NA	8.1	12	1	NA	20990
TDH-106	East	2019	11	2.6	1	5	20	2.2	3.4	2.6	NA	5.7	15	0.3	395	24840
TDH-107	East	2019	11	1.7	1	1.58	18	3.5	3.2	3.3	NA	4.9	7	0.3	348	12500
TDH-108	East	2019	11	0.5	2	7	21	5.7	3.7	1.6	NA	4.9	9.7	0.7	57	28780
TDH-109	East	2019	11	5.3	1	4	18	4.1	4.9	2.8	NA	4	12	0.4	52	36470
TDH-111	East	2019	11	5	1	7	28	8.6	14	2.8	NA	6.7	29	0.7	174	34260
TDH-112	East	2019	12	5.5	1	3	16	3.5	1.6	1.2	NA	3.3	14	0.1	80	34350
TDH-113	East	2019	12	13	2	5	14	2.2	2.8	1.3	NA	2.9	11	0.4	34	45970
TDH-114	East	2019	12	20	2	1.75	1.2	3	5.7	2.3	NA	2.1	11	0.4	86	50790
TDH-115	East	2019	12	3.8	2	5	13	7.3	4.6	2.1	NA	8.7	22	2.1	51	41520
TDH-116	East	2020	1	8	2	7	41	12	6.6	3.8	NA	6.5	27	0.4	147	49390
TDH-118	East	2020	1	5.5	1	3.5	24	3.2	3.6	1.7	NA	2.7	18	0.3	60	54090
TDH-119	East	2020	1	6.5	2	3.25	18	2.4	2	1.2	NA	4.9	5.6	0.3	104	71280
TDH-120	East	2020	2	6.2	2	7.83	17	3.8	6.1	1.8	NA	6.6	32	0.3	97	10790
TDH-121	East	2020	2	8.2	1	2	18	2.3	6.9	1.5	NA	4.5	31	0.2	124	55700
TDH-122	East	2020	2	2.5	2	2	18	2.9	3.7	1.5	NA	7.4	27	0.9	97	31770
TDH-123	East	2020	2	4	2	6.5	29	4.9	12	1.9	NA	11	49	1.1	158	43620
TDH-124	East	2020	2	7.5	1	4.17	16	5	5.6	1.8	NA	6.5	28	0.3	85	36710
TDH-125	East	2020	2	5.8	2	5.25	15	4.3	9	1.8	NA	6.9	28	0.3	66	26640
TDH-126	East	2020	6	3.4	1	7	8.1	4	3.2	0.6	NA	2.2	6.7	0.06	54	25630
TDH-127	East	2020	6	2.8	1	6	6.5	1.1	1.1	0.7	NA	4.9	8.5	NA	82	60860
TDH-128	East	2020	6	3.4	1	4	9.9	3.3	3.5	1.6	NA	6.6	15	NA	113	49230
TDH-129	East	2020	6	3.2	1	11	9.7	1.1	2	0.7	NA	6.3	5.5	0.04	121	24350
TDH-130	East	2020	6	13.2	2	4	20	5.3	8.2	2	NA	8.3	16	0.3	210	49140
TDH-132	East	2020	7	4.8	1	0.58	12	3.5	2.1	1.4	NA	5.3	17	0.3	114	56530
TDH-133	East	2020	7	12.6	1	5	35	8.1	7	2.6	NA	6	14	0.8	63	38710
TDH-134	East	2020	7	6.9	1	4.42	17	7.4	4.8	0.7	NA	5.8	14	2.5	78	21020
TDH-135	East	2020	7	1.5	2	2.83	14	6.2	3.1	1.3	NA	5.6	9.6	0.9	98	21250
TDH-136	East	2020	7	1.6	2	3	19	3.6	3.1	1.4	NA	6.9	15	0.1	194	50950
TDH-138	East	2020	8	7.6	2	17	12	6.5	2.9	1.1	NA	7.6	19	0.7	128	42190
TDH-139	East	2020	8	4.5	2	20	11	4.6	1.7	1.2	NA	13	20	0.4	183	45540
TDH-140	East	2020	8	7.9	1	2.67	21	14	3.7	2.8	NA	7.3	23	0.5	97	61450
TDH-141	East	2020	8	15.8	2	3	24	20	13	1.9	NA	20	30	3.1	127	55370
TDH-142	East	2020	8	6.5	2	3.75	19	8.1	4.5	1.1	NA	5.4	12	5.1	76	24180
TDH-143	East	2020	8	7.4	2	5	15	7.1	5.9	1.8	NA	12	8.7	1.9	120	32580
TDH-144	East	2020	8	5.4	1	10	17	8.9	4.4	1	NA	13	11	3	91	29060
TDH-145	East	2020	9	2	2	17	26	8.4	2.1	1.5	NA	32	9.9	NA	154	23890
TDH-146	East	2020	9	1.5	2	3	17	11	3.6	2.1	NA	27	11	NA	38	45340
TDH-147	East	2020	9	5	2	6	8.9	3.5	2.1	0.9	NA	15	5.8	NA	32	107900
TDH-148	East	2020	9	1	2	3.5	18	7.5	4.3	1.5	NA	106	12	0.5	155	136400
TDH-149	East	2020	9	2.5	2	2	17	8.2	1.4	1.3	NA	34	12	0.8	92	25590
TDH-150	East	2020	9	1.3	1	2	3.6	1	NA	2.5	NA	33	9.5	NA	147	20410
TDH-151	East	2020	9	20	2	6	25	4.9	2.8	4.1	NA	34	9.2	0.4	189	49550
TDH-152	East	2020	10	3	1	4	12	8.1	3.9	4.6	NA	12	12	3.9	170	54480
TDH-153	East	2020	11	2.1	1	18	17	7.9	4.5	1.4	NA	7	21	0.4	88	39300
TDH-154	East	2020	12	3.3	2	5	11	7.3	3	0.5	NA	6.7	8.7	2.9	98	21960
TDH-155	East	2020	12	5.5	2	4	12	8	2.9	0.7	NA	3.5	3.8	0.5	88	20280
TDH-156	East	2020	12	2	2	18	14	6.4	2.5	1	NA	4	13	0.3	366	26870
TDH-157	East	2020	12	4.2	2	2	13	7.6	1.1	1.3	NA	9	12	1	108	41080
TDH-158	East	2020	12	4.8	1	4	25	5.4	2.2	0.5	NA	1.9	2.9	0.3	33	62480
TDH-159	East	2020	12	8.3	2	3.5	14	9	2.3	0.9	NA	2.6	12	0.8	38	15870
TDH-160	East	2021	1	4.9	2	5.08	19	12	2.6	0.8	NA	3.4	8	3.4	75	30810
TDH-161	East	2021	1	12.8	1	7	24	12	4.6	1.2	NA	39	15	1.1	116	34640
TDH-162	East	2021	1	11.9	2	1.5	18	6.4	3.1	1.8	NA	13	18	0.3	164	39300
TDH-163	East	2021	1	3.1	1	6	11	3	3	1.4	NA	11	19	0.04	83	47420
TDH-164	East	2021	1	4.9	2	22	15	6.4	2.7	0.8	NA	25	24	0.6	200	27750
TDH-165	East	2021	1	5.2	2	5	15	3.6	1.8	1.1	NA	17	14	0.4	141	173100
TDH-166	East	2021	2	2.3	2	4	2.29	4.6	3.92	1.53	NA	1.75	2.32	0.08	45.88	80080
TDH-167	East	2021	2	2.5	1	2	16.17	4.26	7.77	3.73	NA	9.07	8.52	0.4	70.4	167900
TDH-168	East	2021	2	25.5	1	0.67	18.78	7.97	6.66	5.23	NA	4.07	4.11	0.44	176	126000
TDH-169	East	2021	2	1	2	20	2.32	7.35	3.05	3.29	NA	16.1	8.97	0.3	158.88	99070
TDH-171	East	2021	2	22.5	2	2.83	22.26	7.52	6.6	5.12	NA	5.63	10.79	0.74	189.96	36670
TDH-172	East	2021	2	14.5	2	1.17	13.23	3.37	3.64	1.95	NA	5.76	7.31	0.06	139.2	26020
TDH-173	East	2021	2	10	2	4	14.74	4.27	7.53	3.43	NA	8.2	7.39	0.25	213.8	22650
TDH-174	East	2021	2	2	2	20	11.04	3.72	4.35	3.38	NA	8.87	5.94	4.01	103.76	21420
TDH-175	East	2021	3	6	1	2	9.43	3.99	1.98	12.84	NA	8.35	5.39	2.69	76.84	34600
TDH-176	East	2021	3	7.5	1	19	4.52	2.8	3.5	6.22	NA	3.06	3.1	0.38	36.68	26280
TDH-177	East	2021	3	2	2	1.67	11.22	4.48	3.35	1.67	NA	6.57	3.51	1.07	66.08	27770
TDH-178	East	2021	3	3.4	2	4	15.89	3.24	1.95	2.33	NA	4.22	4.01	1.98	104.96	26340
TDH-179	East	2021	3	8.3	1	20	11.28	4.18	3.74	1.79	NA	6.42	4.42	4.74	91.76	91750
TDH-180	East	2021	3	1.5	2	2	12.27	3.36	3.36	3.7	NA	3.39	5.1	1.95	103.64	25820
TDH-181	East	2021	3	1.5	2	6	14.89	7.5	10.03	4.87	NA	7.87	11.25	10.64	174.24	37780
TDH-182	East	2021	3	4.5	2	3	12	3.71	1.96	1.02	NA	3.27	9.27	2.29	130.12	44490
TDH-183	East	2021	3	8	2	4	11.63	4.6	3.33	4.41	NA	4.3	8.42	3.45	216.88	46460
TDH-184	East	2021	3	4	2	9	5.66	2.61	2.09	2.69	NA	2.57	3.89	1.54	63.04	51770
TDH-186	East	2021	3	12.8	2	2	7.01	4.08	2.83	2.55	NA	1.69	2.38	1.65	62.32	24700
TDH-187	East	2021	4	9.6	1	2	10.43	2.47	2.81	1.79	NA	2.22	3.08	0.02	57.36	50433
TDH-188	East	2021	4	6.7	2	2.5	12.99	6.38	5.81	4.48	NA	7.31	23.83	0.06	276.24	61858
TDH-189	East	2021	4	3.2	2	6.83	17.85	5.49	2.23	2.22	NA	2.76	6.09	0.61	76.32	52012
TDH-190	East	2021	4	3	1	6	16.91	8.36	1.29	1.74	NA	8.78	12.31	2.16	132.76	26132
TDH-191	East	2021	6	4.02	2	5	11.88	9.46	5.57	1.4	6.47875	6.09	8.91	1.83	124.48	49635
TDH-192	East	2021	6	1.8	1	2	17.44	10.47	14.22	0.95	NA	12.36	6.46	2.11	183.16	33785
TDH-193	East	2021	7	2.07	2	5	18.98	10.97	9.42	1.75	0.779352	11.22	10.08	1.81	193.16	22401
TDH-194	East	2021	7	1.59	1	6	13.23	12.12	9.34	1.58	0.356605	5.9	7.99	1.62	122.28	42155
TDH-195	East	2021	8	2.4	2	17	13.47	7.62	8.35	0.61	NA	8.38	8.46	0.6	74.36	24032
TDH-196	East	2021	8	2.75	2	6	15.36	9.28	7.26	0.76	1.26974	3.82	6.76	4.97	80.52	12659
TDH-197	East	2021	8	5.75	2	6	11.61	10.72	5.25	1.5	NA	8.89	12.33	1.95	166.6	32569
TDH-198	East	2021	10	2.17	2	2.17	8.31	4.38	4.19	1.24	2.32556	4.54	6.5	1.65	93.84	31430
TDH-199	East	2021	10	2.09	1	5	11.65	10.02	10.83	3.15	2.66306	10.39	17.49	5.05	274.64	36006
TDH-200	East	2021	11	1.17	1	1.75	10.09	4.61	6.03	2.98	5.34272	5.02	2.46	1.95	75.64	81941
TDH-201	East	2021	11	3.5	2	3	11.07	4.34	4.32	2.56	NA	4.75	14.07	0.39	176.36	59206
TDH-202	East	2021	11	9.6	2	0.5	48.61	9.05	3.69	1.94	NA	5.02	8.55	1.58	77.52	42363
TDH-204	East	2021	12	2.5	1	5.5	24.43	10.46	3.48	0.54	NA	6.95	4.79	2.74	93.84	16496
TDH-206	East	2022	3	2	2	2	9.37	7.69	15.58	1.58	NA	2.87	5.23	1.64	74.4	43871
TDH-207	East	2022	3	3.3	2	7	8.97	12.99	17.77	1.48	NA	5.76	6.3	4.15	74.28	27669
TDH-209	East	2022	9	2.47	1	7	22.84	12.03	4.44	3.71	NA	9.96	19.19	3.28	209.96	44390
TDH-210	East	2022	10	2.1	2	3	6.82	5.43	7.24	3.99	NA	5.27	12.22	2.13	38.48	46692
TDH-211	East	2023	3	3.1	2	1.5	21.04	11.11	8.65	5.88	NA	20.81	38.15	0.78	192.2	36608
TDH-214	East	2023	4	3.8	1	3.33	9.79	9.6	5.67	12.16	NA	48.17	50.48	1.46	329.5	53153
TDH-215	East	2023	4	2.3	2	3	5.81	13.02	5.33	3.61	NA	19.26	13.77	1.59	61.57	45369
TDH-216	East	2023	4	1.9	2	11	14.64	11.5	12.03	13.3	NA	119.8	30.17	10.58	246.6	39967
TDH-217	East	2023	5	11.2	2	3	15.3	9.66	12.76	10.87	NA	18.69	33.94	1.97	131.3	77187
TDH-218	East	2023	5	1.5	2	6	20.46	8.83	6.98	11.45	NA	18.48	40.45	4.59	173	37159
TDH-219	East	2023	6	1.5	1	0.75	29.61	11.13	16.64	4.806	NA	13.03	36.71	4.893	NA	NA
TDH-220	East	2023	7	1.2	1	8	15.63	7.55	12.25	7.97	NA	9.65	39.47	2.71	437.7	49576
TDH-221	East	2023	7	2.5	2	70	8.31	8.19	9.83	4.83	NA	15.18	37.73	0.83	283.9	56024
TDH-222	East	2023	7	8	1	2	11.86	15.03	6.73	5.74	NA	17.14	17.96	1.49	365.2	32599
TDH-223	East	2023	8	23.7	2	10	17.25	9.61	27.25	4.1	NA	11.86	30.2	2.59	124.5	20260
TDH-224	East	2023	8	3.6	1	4	18.98	9.29	4.92	2.96	NA	4.15	10.76	1.97	153.2	53360
TDH-227	East	2024	5	1.3	1	2	32.24	6.832	15.74	7.443	NA	26.89	25.11	1.254	NA	22716
TDH-228	East	2024	6	1.5	2	1.17	24.03	44.17	7.793	3.538	NA	30.19	30.69	3.919	NA	21854
TDH-229	East	2024	6	2.4	1	NA	24.03	44.17	7.793	3.538	NA	30.19	30.69	3.919	NA	21854
U01-072	North	2023	1	0.4	2	7	20.43	11.44	4.96	3.9	NA	30.31	11.45	2.8	NA	NA
U01-073	North	2023	1	1.4	2	5	17.27	11.26	6.12	2.8	3.56374	28.44	17	3.48	NA	NA
U01-079	North	2023	1	2.2	1	4	20.95	10.36	7.81	9.45	1.2376	19.26	19.15	0.42	NA	NA
U01-083	North	2023	1	1.07	1	7	7.32	3.17	5.74	2.28	4.18343	7.07	8.63	0.26	NA	NA
U01-086	North	2023	1	1.5	2	1	7.99	4.42	6.24	1.8	1.91793	11.12	11.72	0.32	NA	NA
U01-087	North	2023	1	0.96	1	2	7.8	3.3	6.79	2.11	25.3121	15.32	18.41	0.44	NA	NA
U01-088	North	2023	1	1.7	2	5	6.18	3.27	4.91	1.66	3.79427	10.74	8.93	0.17	NA	NA
U01-103	North	2023	2	1.1	2	6	9.63	9.31	5.27	2.03	4.44871	15.2	8.93	1.8	NA	NA
U01-104	North	2023	2	0.8	2	9	NA	NA	NA	NA	1.26183	NA	NA	NA	NA	NA
U01-111	North	2023	2	1.4	2	9	10.55	8.36	6.47	2.42	3.88634	10.42	7.82	0.84	NA	23063
U01-112	North	2023	2	2.3	2	7	11.53	4.28	10.86	1.59	1.72134	10.94	6.16	0.34	NA	77451
U01-113	North	2023	2	1.3	1	6	6.31	3.87	2.07	0.52	0.278682	5.51	6.9	0.21	NA	16086
U01-116	North	2023	2	1.64	2	7	6.19	3.35	4.77	2.83	1.05627	12.93	11	0.26	NA	38348
U01-124	North	2023	2	2.68	1	10	NA	NA	NA	NA	0	NA	NA	NA	NA	NA
U01-146	North	2023	2	0.35	2	9	11.19	10.87	5.12	1.09	0	7.63	5.78	1.79	NA	0.0036
U01-147	North	2023	2	0.99	2	8	14.44	9.68	15.07	13.1	33.778	14.03	16.75	1.07	NA	45443
U01-185	North	2023	3	0.2	1	6	251.2	19.99	0.73	1.81	1.70833	0.14	206.7	7.44	NA	1235
U01-256	North	2023	3	0.3	2	9	8.97	8.05	4.95	4	12.4385	10.5	16.08	0.64	NA	50488
U01-257	North	2023	3	0.4	2	7	11.23	11.5	6.98	3.38	NA	13.93	26.32	2.18	NA	30739
U01-259	North	2023	3	0.6	2	4	7.14	9.98	4.04	2.14	17.1201	9.28	10.32	1.87	NA	34237
U01-261	North	2023	3	1.1	1	1	7.36	12.89	2.53	2	26.1704	15.34	4.66	1.44	NA	5625
U01-263	North	2023	3	2.1	1	4	8.24	6.57	6.11	7.48	50.9084	19.41	5.73	1.04	NA	54375
U01-266	North	2023	3	0.2	2	5	16.37	9.79	6.02	3.92	1.91851	22.8	9.54	4.38	NA	14068
U01-272	North	2023	3	0.8	1	4	NA	NA	NA	NA	2.07357	NA	NA	NA	NA	NA
U01-273	North	2023	3	0.3	2	2	13.28	10.15	4.39	2.31	2.80862	32.17	18.69	1.59	NA	27348
U01-279	North	2023	3	0.6	2	9	10.22	11.23	5.27	1.67	0	19.69	16.32	2.01	NA	26951
U01-281	North	2023	3	2.1	2	3	15.32	11.16	5.33	3.71	8.69232	18.35	16.82	1.61	NA	13676
U01-296	North	2023	3	1.5	1	5	6.44	4.82	3.01	7.35	2.80367	16.56	20.33	0.53	NA	43941
U01-297	North	2023	3	1.2	2	4	6.02	5.06	4.96	13.27	12.4585	21.67	35.88	0.21	NA	41320
U01-298	North	2023	3	0.6	2	7	8.38	6.22	5.86	3.87	6.46177	9.73	13.1	0.56	NA	56334
U03-037	East	2022	11	1	need to check TES Data base	NA	10.68	6.66	7.74	2.1	1.8689	5.32	9.77	3.31	69.96	59583
U03-040	East	2022	11	1.6	need to check TES Data base	NA	7.35	6.2	5.42	0.79	1.61057	4.19	10.03	1.5	45.64	24769
U03-041	East	2022	11	2.2	need to check TES Data base	NA	12.75	10.98	9.24	3.64	1.88301	16.86	19.63	1.5	188.08	92782
U03-044	East	2022	11	0.5	need to check TES Data base	NA	21.96	10.28	7.97	1.83	1.46843	9.83	35.96	3.73	NA	NA
U03-048	East	2022	11	1.7	need to check TES Data base	NA	14.21	14.19	3.72	3.78	3.84256	7.39	23.61	1.67	NA	NA
U03-052	East	2022	11	0.5	need to check TES Data base	NA	10.99	4.58	6.07	2.76	1.87952	10.01	25.62	1.8	NA	NA
U03-054	East	2022	11	4.6	need to check TES Data base	NA	9.53	4.36	5.28	1.85	6.54581	5.1	17.37	0.99	NA	NA
U03-055	East	2022	11	4.8	need to check TES Data base	NA	16.73	4.37	9.8	4.43	30.0713	9.85	25.22	1.21	NA	NA
U03-059	East	2022	11	9.48	1	2	6.34	3.51	14.36	5.76	25.6199	6.89	18.24	1.29	NA	NA
U03-060	East	2022	11	3.18	1	5	10.95	12.16	9.03	4.79	11.6093	10.44	12.96	2.51	NA	NA
U03-061	East	2022	11	1.1	1	4	8.41	9.75	5.23	2.49	1.82416	3.89	6.71	1.39	NA	NA
U03-062	East	2022	11	3.34	2	5	13.18	9.27	13.18	3.56	2.10116	6.45	12.12	1.09	NA	NA
U03-063	East	2022	11	1.7	2	3	19.03	8.53	8.91	3.06	4.30878	5.91	17.95	1.92	NA	NA
U03-080	East	2022	11	3.5	1	7	14.51	12.04	15.96	5.29	18.5176	8.92	13.76	1.48	NA	NA
U03-081	East	2022	11	1.97	2	5	11.1	3.83	12.74	6.51	8.35805	15.3	23.84	1	NA	NA
U03-084	East	2022	12	1	1	3	NA	NA	NA	NA	3.63149	NA	NA	NA	NA	NA
U03-085	East	2022	12	2.1	2	5	11.63	11.98	7.18	4.87	24.8777	43.9	14.44	7.29	184.2	33176
U03-087	East	2022	12	3.3	2	1	12.49	8.87	8.67	3.64	66.2129	7.81	10.98	2.55	193.36	38875
U03-088	East	2022	12	0.3	2	2	13.99	10.77	12.71	5.37	NA	6.86	22.66	2.16	NA	NA
U03-102	East	2022	12	1.3	2	7	11.23	12.58	5.91	0.78	5.53497	7.06	4.1	7.67	47.08	19811
U03-106	East	2022	12	3.8	1	2	8.17	6.46	5.52	4.29	NA	8.35	24.57	1.56	82.92	122281
U03-108	East	2022	12	4.1	1	5	7.72	9.15	8.17	2.94	26.2574	7.06	17.18	4.63	62.96	46198
U03-109	East	2022	12	0.5	2	2	7.36	7.29	3.07	1.35	3.48766	5.21	4.07	3.06	82.64	59375
U03-126	East	2023	1	12.5	1	5	10.77	7.97	4.08	1.45	4.4	13.45	8.26	3.51	169.04	37269
U03-127	East	2023	1	1	2	6	10.97	10.56	1.35	2.17	NA	22.07	22.72	1.79	NA	NA
U03-129	East	2023	1	3.4	2	4	16.96	10.94	5.89	3.84	NA	9.54	22.27	2.66	NA	NA
U03-131	East	2023	1	1.9	1	6	11.37	4.85	6.04	1.2	NA	8.12	9.46	1.78	NA	NA
U03-133	East	2023	1	5.8	2	5	10.56	6.59	5.01	3	NA	5.24	14.35	1.22	88.12	26139
U03-134	East	2023	1	1.8	1	9	10.75	3.25	5.43	3.58	NA	5.84	23.72	0.58	NA	NA
U03-135	East	2023	1	3.8	1	7	8.26	5.5	2.51	2.83	3.29542	6.4	21.44	3.34	87.12	34619
U03-140	East	2023	1	4.7	2	1	10.54	10.79	7.66	6.89	24.1874	19.58	50.43	4.36	145.72	60075
U03-142	East	2023	1	1.6	2	3	10.61	4.1	4.84	3.16	7.93944	6.66	15.96	1.47	160.76	39239
U03-144	East	2023	1	0.8	1	1	27.38	11.02	7.49	3.46	36.2545	12.47	38.74	5.54	NA	NA
U03-146	East	2023	1	3.3	1	2	NA	NA	NA	NA	4.09157	NA	NA	NA	NA	NA
U03-147	East	2023	1	1	1	3	14.59	11.55	6.88	2.5	2.8588	10.16	32.06	4.72	NA	NA
U03-150	East	2023	1	8.4	2	4	11.68	10.42	7.92	3.13	9.44889	31.18	23.62	4.96	178.24	34843
U03-151	East	2023	1	1	1	2	12.07	3.71	6.37	1.36	10.1235	7.44	9.47	2.03	NA	NA
U03-157	East	2023	1	0.4	1	1	18.64	13.05	8.86	1.37	NA	12.35	16.19	5.05	NA	NA
U03-158	East	2023	1	2.9	1	4	7.67	8.49	5.5	3.98	6.19952	7.33	21.22	2.34	170	46777
U03-161	East	2023	1	2.6	2	3	16.31	4.53	8.41	6.79	27.7617	18.39	57.07	3.17	335.72	59500
U03-162	East	2023	1	3.6	2	2	9.78	9.44	5.89	1.92	15.7828	9.42	17.47	4.03	125.88	38694
U03-163	East	2023	1	1	1	3	7.5	4.06	4.48	2.14	3.54092	17.89	8.21	2.06	228.44	52077
U03-171	East	2023	1	2.9	1	6	13.47	5.53	5.93	4.08	7.23829	15.4	28.11	0.72	NA	NA
U03-173	East	2023	1	0.5	1	3	11.8	7.4	8.62	2.72	NA	4.85	28.38	2.36	NA	NA
U03-176	East	2023	1	4.9	2	2	13.24	4	8.66	2.3	3.80417	6.87	15.95	1.16	NA	NA
U03-177	East	2023	1	5.8	2	2	11.65	7.83	8.13	3.95	6.76483	5.24	30.45	1.55	NA	NA
U03-181	East	2023	1	6	2	3	10.87	3.66	6.95	6.08	18.6934	23.98	38.09	1.25	NA	NA
U03-184	East	2023	1	2.4	2	2	13.05	11.29	14.27	5.9	11.2079	48.1	53.7	5.41	NA	NA
U03-190	East	2023	1	1	2	0.58	21.24	10.5	13.68	3.45	9.04043	17.27	32.13	2.55	NA	NA
U03-193	East	2023	1	3.4	2	2	11.49	3.58	6.77	3.7	60.3051	16.22	38.61	0.47	NA	NA
U03-195	East	2023	1	2.1	2	2	12.04	3.3	6.29	1.54	1.04913	7.56	10.95	2.24	NA	NA
U03-196	East	2023	1	8.4	2	1	12	8.24	7.69	5.49	2.75574	14.21	33.8	1.55	NA	NA
U03-206	East	2023	1	0.6	2	5	10.48	3.52	18.64	1.48	2.16272	8.74	16.27	1.79	NA	27132
U03-208	East	2023	1	6.7	2	2	11.63	6.62	31.22	5.79	32.0135	7.78	21.86	2.34	NA	29980
U03-210	East	2023	1	3.1	1	4	12.19	5.31	41.43	10.12	61.8646	19.85	32.38	2.75	NA	24459
U03-211	East	2023	1	2	1	7	8.69	3.7	16.01	2.25	29.6141	16.82	12.44	2.23	NA	13967
U03-212	East	2023	1	6.2	1	0.92	9.28	4.28	23.11	4.41	36.3825	7.04	26.35	1.88	NA	27496
U03-213	East	2023	1	3.6	2	5	7.82	1.97	13.69	3.76	26.7722	7.82	35.07	0.44	NA	29206
U03-234	East	2023	2	4.3	2	1	6.91	4.2	5.65	2.98	6.55403	9.36	24.17	1.76	73.27	32692
U03-236	East	2023	2	4.5	2	2	9.36	4.04	13.1	3.97	3.20386	18.29	13.95	2.16	58.51	41004
U03-238	East	2023	2	4.2	2	3	10.91	11.02	8.34	5.27	2.59295	49.45	40.82	5.64	154	52400
U03-242	East	2023	2	3	1	8	7.88	8.4	4.28	6.84	27.1131	15.1	36.95	1.64	193.7	26471
U03-243	East	2023	2	12	1	4	9.79	8.53	13.22	6.07	7.85839	13.5	30.39	3.13	105.8	53162
U03-271	East	2023	2	1	2	6	16.58	10.22	7.48	1.71	1.4306	10.87	10.67	4.51	NA	31321
U03-272	East	2023	2	0.8	1	9	20.46	6.95	6.07	1.96	2.88536	27.12	12.93	3.92	NA	32776
U03-273	East	2023	2	0.3	2	6	15.57	5.12	3.97	2.57	12.5972	7.88	17.1	2.09	NA	15023
U03-278	East	2023	2	5.6	1	2	11.88	6.62	4.55	5.26	NA	21.76	17.9	1.92	125.1	26474
U03-280	East	2023	2	0.9	2	5	43.82	11.08	5.44	1.2	0	10.55	11.86	3.6	NA	92733
U03-285	East	2023	2	2.6	1	4	9.77	8.35	6.08	2.98	2.05243	16.34	21.2	5.21	65.44	120111
U03-286	East	2023	2	2.4	1	3	16.04	8.41	4.43	3.82	18.1866	7.62	21.13	1.69	NA	81144
U03-289	East	2023	2	2.4	1	1	13.25	14.98	6.61	3.82	77.3376	5.51	14.91	2.67	NA	78313
U03-294	East	2023	2	3.1	2	4	10.15	9.59	8.22	6.21	6.67788	13.64	42.24	5.11	97.1	71301
U03-297	East	2023	2	9	1	4	10.43	9.97	14.14	10.33	8.02554	39.69	37.91	4.76	123	81178
U03-298	East	2023	2	1.2	1	2	13.24	9.7	8.35	9.43	23.1953	15.79	39.77	3.22	NA	85070
U03-299	East	2023	2	4.5	2	4	20.29	10.24	14.01	6.47	9.19331	40.62	59.06	4.69	199.2	133435
U03-300	East	2023	2	1.8	2	7	20.79	13.01	11.13	16.8	23.0084	43.28	43.59	5.79	NA	128056
U03-301	East	2023	2	1	2	6	23.44	11.89	7.95	2.54	0	22.34	17.1	6.83	NA	31419
U03-304	East	2023	2	3.1	1	4	16.9	12.34	7.37	6.19	11.1507	23.98	20.29	5.35	NA	66293
U03-314	East	2023	2	1	2	4	22.27	11.97	6.73	4.46	4.29811	7.57	16.1	5.6	NA	27160
U03-318	East	2023	2	4.6	2	3	55.8	365.1	5.9	13.67	7.1174	31.36	11.81	1.65	NA	1278
U03-319	East	2023	2	2.7	1	1	14.63	12.91	4.26	5.53	1.92012	7.21	8.25	5.47	NA	36196

## Sheet: Data Set 2
UID	Region	Year	Month	Chloroquine	MDAQ	Piperaquine	DHA	weighted_RSA	merge_LM	Mefloquine	Pyronaridine	Quinine	Pyrimethamine
BC1-1001-19Feb16	East	2016	2	1178	NA	2.7	1.5	NA	3	NA	2.3	NA	19400
BC1-1002-08Mar17	East	2017	3	10	NA	2.6	0.68	NA	8.6	NA	0.46	NA	33770
BC1-1003-22Jan16	East	2016	1	30	NA	2.8	1.1	NA	1.2	NA	1	NA	28400
BC1-1008-02Jul17	East	2017	7	20	NA	3	1.6	NA	2.1	NA	0.7	NA	19850
BC1-1008-18Mar17	East	2017	3	14	NA	2.4	0.66	NA	8.7	NA	0.96	NA	62270
BC1-1008-21May16	East	2016	5	371	NA	6.1	0.8	NA	5.4	NA	2.7	NA	24660
BC1-1011-08Jun17	East	2017	6	42	NA	NA	NA	NA	NA	NA	NA	NA	NA
BC1-1012-13Jul17	East	2017	7	12	NA	11	0.6	NA	8.3	NA	2.7	NA	128800
BC1-1012-26Jun17	East	2017	6	9.6	NA	2.7	1.1	NA	1.6	NA	0.2	NA	89780
BC1-1015-26Apr17	East	2017	4	13	NA	NA	NA	NA	NA	NA	NA	NA	NA
BC1-1017-27Apr17	East	2017	4	13	NA	NA	NA	NA	NA	NA	NA	NA	NA
BC1-1026-02May17	East	2017	5	11	NA	NA	NA	NA	NA	NA	NA	NA	NA
BC1-1026-06Jul17	East	2017	7	22	NA	NA	NA	NA	NA	NA	NA	NA	NA
BC1-1028-26Mar17	East	2017	3	5.7	NA	4.1	1.1	NA	2.6	NA	0.43	NA	54800
BC1-1033-05Jul17	East	2017	7	16	NA	NA	NA	NA	NA	NA	NA	NA	NA
BC1-1036-11Apr16	East	2016	4	65	14.1	6.7	4.9	NA	5.3	14.1	1.68	97.15	NA
BC1-1036-16May16	East	2016	5	417	NA	5.7	NA	NA	9.4	NA	0.41	NA	NA
BC1-1043-16Mar17	East	2017	3	23	NA	4.3	1.8	NA	5.8	NA	0.82	NA	58880
BC1-1073-27Jun16	East	2016	6	218	NA	NA	NA	NA	NA	NA	NA	NA	NA
BC1-1075-08Aug16	East	2016	8	180	NA	NA	NA	NA	NA	NA	NA	NA	NA
BC1-1075-21Apr17	East	2017	4	19	NA	9.2	1.4	NA	9.1	NA	1.6	NA	33200
BC1-1075-24May16	East	2016	5	593	NA	3.2	0.4	NA	NA	NA	5.6	NA	17600
BC1-1081-23Apr17	East	2017	4	99	NA	NA	NA	NA	NA	NA	NA	NA	NA
BC1-1086-19Apr17	East	2017	4	9	NA	7.3	2.2	NA	6.2	NA	0.4	NA	50210
BC1-1090-17Jun17	East	2017	6	11	NA	NA	NA	NA	NA	NA	NA	NA	NA
BC1-1095-06Jul17	East	2017	7	18	NA	NA	NA	NA	NA	NA	NA	NA	NA
BC1-1095-08Jun17	East	2017	6	16	NA	NA	NA	NA	NA	NA	NA	NA	NA
BC1-1096-09Mar16	East	2016	3	14	NA	8.2	2.5	NA	4	NA	1.9	NA	NA
BC1-1096-13Jul17	East	2017	7	22	NA	4.8	0.4	NA	2.7	NA	0.8	NA	29480
BC1-1096-22May17	East	2017	5	23	NA	4.2	1.5	NA	8.5	NA	0.7	NA	45360
BC1-1104-03Aug16	East	2016	8	163	NA	NA	NA	NA	NA	NA	NA	NA	NA
BC1-1104-13Jul17	East	2017	7	15	NA	11	1.3	NA	5.5	NA	3.4	NA	63290
BC1-1113-28Jun17	East	2017	6	13	NA	NA	NA	NA	NA	NA	NA	NA	NA
BC1-1114-04Jul17	East	2017	7	20	NA	NA	NA	NA	NA	NA	NA	NA	NA
BC1-1114-25Apr17	East	2017	4	13	NA	NA	NA	NA	NA	NA	NA	NA	NA
BC1-1115-13Jun17	East	2017	6	29	NA	NA	NA	NA	NA	NA	NA	NA	NA
BC1-1115-20Apr17	East	2017	4	11	NA	6.3	1.8	NA	6.4	NA	0.5	NA	56570
BC1-1117-10Nov16	East	2016	11	17	NA	7.3	1.5	NA	6.8	NA	0.68	NA	28000
BC1-1117-18Apr17	East	2017	4	13	NA	2.5	0.6	NA	3.3	NA	0.3	NA	35930
BC1-1117-19Jul16	East	2016	7	18	NA	NA	NA	NA	NA	NA	NA	NA	NA
BC1-1117-22Mar17	East	2017	3	12	NA	1.6	1.6	NA	5.9	NA	0.58	NA	24270
BC1-1117-23May16	East	2016	5	23	NA	NA	NA	NA	NA	NA	NA	NA	NA
BC1-1118-28Jun17	East	2017	6	251	NA	NA	NA	NA	NA	NA	NA	NA	NA
BC1-1122-22Aug17	East	2017	8	8.9	NA	7.6	3.6	NA	11	NA	0.6	NA	54820
BC1-1125-10Jan17	East	2017	1	207	NA	9.3	1.9	NA	3.2	NA	2.2	NA	24230
BC1-1131-31Jul17	East	2017	7	346	NA	7.8	1.8	NA	23	NA	4.6	NA	21490
BC1-1133-08May17	East	2017	5	12	NA	NA	NA	NA	NA	NA	NA	NA	NA
BC1-1133-12Jul16	East	2016	7	22	NA	NA	NA	NA	NA	NA	NA	NA	NA
BC1-1134-24Apr17	East	2017	4	13	NA	2.7	0.7	NA	11	NA	0.6	NA	49300
BC1-1141-13Jul17	East	2017	7	28	NA	10	1.7	NA	4.2	NA	3.3	NA	57710
BC1-1141-22May17	East	2017	5	33	NA	4.5	1.2	NA	NA	NA	1	NA	39360
BC1-1144-07Jul17	East	2017	7	361	NA	NA	NA	NA	NA	NA	NA	NA	NA
BC1-1145-03Jun16	East	2016	6	17	9	5.8	2.2	NA	6.7	19	0.38	90	46660
BC1-1161-20Jun17	East	2017	6	13	NA	NA	NA	NA	NA	NA	NA	NA	NA
BC1-1163-03Aug17	East	2017	8	13	NA	9.4	6	NA	6.9	NA	0.7	NA	79810
BC1-1163-19Jun17	East	2017	6	25	NA	NA	NA	NA	NA	NA	NA	NA	NA
BC1-1163-21Jun16	East	2016	6	196	NA	NA	NA	NA	NA	NA	NA	NA	NA
BC1-1164-08Jun17	East	2017	6	12	NA	NA	NA	NA	NA	NA	NA	NA	NA
BC1-1164-17May17	East	2017	5	11	NA	NA	NA	NA	NA	NA	NA	NA	NA
BC1-1165-08Apr17	East	2017	4	9.6	NA	5.6	1	NA	6.5	NA	1.8	NA	45300
BC1-1168-02Jan17	East	2017	1	35	NA	7.8	1.6	NA	7.5	NA	0.88	NA	31070
BC1-1174-14Jun16	East	2016	6	727	NA	NA	NA	NA	NA	NA	NA	NA	NA
BC1-1174-24Jun17	East	2017	6	12	NA	NA	NA	NA	NA	NA	NA	NA	NA
BC1-1177-23May16	East	2016	5	13	NA	3.2	1.2	NA	2.5	NA	1.6	NA	37100
BC1-1184-01Jul16	East	2016	7	32	NA	NA	NA	NA	NA	NA	NA	NA	NA
BC1-1184-26Apr17	East	2017	4	130	NA	NA	NA	NA	NA	NA	NA	NA	NA
BC1-1184-26Aug16	East	2016	8	23	NA	NA	NA	NA	NA	NA	NA	NA	NA
BC1-1184-26Jul16	East	2016	7	28	NA	NA	NA	NA	NA	NA	NA	NA	NA
BC1-1190-20Mar17	East	2017	3	6.8	NA	1.8	2.9	NA	5.1	NA	0.31	NA	33290
BC1-1190-25Apr17	East	2017	4	11	NA	5.1	1.2	NA	5.8	11	0.2	NA	78070
BC1-1193-29Jun16	East	2016	6	21	NA	NA	NA	NA	NA	NA	NA	NA	NA
BC1-1197-01Mar16	East	2016	3	9.4	NA	9.6	1.7	NA	3.9	13	1	NA	46300
BC1-1197-13Jan18	East	2018	1	28	NA	3.4	2.3	NA	1.4	7.5	2.7	NA	18710
BC1-1197-20Apr17	East	2017	4	22	NA	11	1	NA	6.3	5.1	0.1	NA	42610
BC1-1197-27Jun16	East	2016	6	16	NA	NA	NA	NA	NA	NA	NA	NA	NA
BC1-1207-06Dec16	East	2016	12	20	NA	4.7	1.3	NA	7.8	9.9	0.68	NA	NA
BC1-1207-23Apr16	East	2016	4	390	NA	1.3	0.9	NA	2.3	3.2	0.3	NA	13200
BC1-1207-24Jun16	East	2016	6	269	NA	NA	NA	NA	NA	NA	NA	NA	NA
BC1-1219-08Jun17	East	2017	6	17	NA	NA	NA	NA	NA	NA	NA	NA	NA
BC1-1229-08Jan16	East	2016	1	18	NA	5.8	2.2	NA	3.5	NA	1.2	NA	42800
BC1-1229-31May16	East	2016	5	18	8.57	6.2	2.2	NA	3.5	13.7	1.2	52.2	42800
BC1-1236-16Apr17	East	2017	4	20	NA	NA	NA	NA	NA	NA	NA	NA	NA
BC1-1238-25Apr17	East	2017	4	106	NA	3.6	0.7	NA	4.6	8.2	1.2	NA	40700
BC1-1245-30Jun16	East	2016	6	501	NA	NA	NA	NA	NA	NA	NA	NA	NA
BC1-1250-30Dec16	East	2016	12	161	NA	3.4	1.3	NA	2.6	3.2	1.4	NA	47910
BC1-1253-20May16	East	2016	5	15	NA	NA	NA	NA	NA	NA	NA	NA	NA
BC1-1253-24Jun17	East	2017	6	11	NA	NA	NA	NA	NA	NA	NA	NA	NA
BC1-1259-04Jul16	East	2016	7	15	NA	NA	NA	NA	NA	NA	NA	NA	NA
BC1-1259-09Jan18	East	2018	1	27	NA	3.6	1.5	NA	2.7	19	1.2	NA	51460
BC1-1264-29Dec17	East	2017	12	22	NA	5.5	1.6	NA	1	11	0.7	NA	45210
BC1-1266-20Jan18	East	2018	1	11	NA	3.9	3.7	NA	2.2	16	3.1	NA	34140
BC1-1271-20Jun16	East	2016	6	18	NA	NA	NA	NA	NA	NA	NA	NA	NA
BC1-1271-27Mar16	East	2016	3	30	NA	12.3	2.2	NA	15.7	9.9	2.2	NA	39000
BC1-1272-27Apr17	East	2017	4	18	NA	NA	NA	NA	NA	NA	NA	NA	NA
BC1-1275-06Jan17	East	2017	1	29	NA	9.4	0.8	NA	1.7	NA	0.8	NA	49530
BC1-1275-25Apr17	East	2017	4	12	NA	4.8	1.4	NA	8.2	13	1.2	NA	47420
BC1-1278-04Apr17	East	2017	4	10	NA	3.5	0.3	NA	1.2	2.6	1	NA	39630
BC1-1278-13Jun16	East	2016	6	31	NA	12.3	NA	NA	2.3	NA	NA	NA	NA
BC1-1279-28Jun16	East	2016	6	233	NA	NA	NA	NA	NA	NA	NA	NA	NA
BC1-1280-07Jul17	East	2017	7	23	NA	NA	NA	NA	NA	NA	NA	NA	NA
BC1-1283-29Jun16	East	2016	6	18	NA	NA	NA	NA	NA	NA	NA	NA	NA
BC1-1296-20Jul16	East	2016	7	115	NA	NA	NA	NA	NA	NA	NA	NA	NA
BC1-1296-29May17	East	2017	5	NA	NA	NA	NA	NA	NA	NA	11	NA	NA
BC1-1299-23Jun17	East	2017	6	18	NA	NA	NA	NA	NA	NA	NA	NA	NA
BC1-1299-29Oct17	East	2017	10	185	NA	7.2	1.3	NA	1.7	1.9	0.3	NA	47920
BC1-1309-04Jul17	East	2017	7	32	NA	NA	NA	NA	NA	NA	NA	NA	NA
BC1-1311-21Aug17	East	2017	8	26	NA	4.4	1.7	NA	5.5	15	0.7	NA	45670
BC1-1311-23Jun17	East	2017	6	14	NA	NA	NA	NA	NA	NA	NA	NA	NA
BC1-1319-04Jul16	East	2016	7	63	NA	NA	NA	NA	NA	NA	NA	NA	NA
BC1-1319-16Jun16	East	2016	6	72	15.7	3.9	NA	NA	2.28	19.1	0.92	NA	NA
BC1-1336-13Jul17	East	2017	7	35	NA	14	1.8	NA	5.6	9.7	1.7	NA	46840
BC1-1341-05Jul17	East	2017	7	20	NA	NA	NA	NA	NA	NA	NA	NA	NA
BC1-1341-31Jul17	East	2017	7	18	NA	8.5	1.4	NA	4.5	6.8	0.8	NA	31100
BC1-1344-28Apr17	East	2017	4	17	NA	NA	NA	NA	NA	NA	NA	NA	NA
BC1-1348-10May16	East	2016	5	6.1	NA	5.74	3.4	NA	11	8.9	6.1	NA	42700
BC1-1348-21Jan16	East	2016	1	3.8	NA	2.9	0.9	NA	0.8	1.7	0.9	NA	37000
BC1-1348-22Apr17	East	2017	4	8.1	NA	8.6	1.5	NA	13	6.2	0.6	NA	68210
BC1-1348-27May16	East	2016	5	15	NA	5.3	2	NA	13	NA	2.7	NA	44190
BC1-1348-29Jun16	East	2016	6	13	NA	NA	NA	NA	NA	NA	NA	NA	NA
BC1-1349-30Jun16	East	2016	6	25	NA	NA	NA	NA	NA	NA	NA	NA	NA
BC1-1350-23Jun17	East	2017	6	21	NA	8.9	1	NA	5.1	4	0.9	NA	48110
BC1-1350-25Apr17	East	2017	4	15	NA	NA	1.8	NA	2.2	11	1.6	NA	NA
BC1-1355-27Apr16	East	2016	4	10	15	2.4	1.2	NA	3.7	51	1.2	132	NA
BC1-1358-23Jun17	East	2017	6	204	NA	4.2	0.9	NA	4	NA	NA	NA	NA
BC1-1359-25Jun17	East	2017	6	307	NA	NA	NA	NA	NA	NA	NA	NA	NA
BC1-1375-19Jun17	East	2017	6	21	NA	NA	NA	NA	NA	NA	NA	NA	NA
BC1-1378-31Jul17	East	2017	7	21	NA	9	3.9	NA	12	24	2.2	NA	24510
BC1-1380-21Jun17	East	2017	6	11	NA	NA	NA	NA	NA	NA	NA	NA	NA
BC1-1380-27Jun16	East	2016	6	16	NA	NA	NA	NA	NA	NA	NA	NA	NA
BC1-2015-16May17	East	2017	5	11	NA	NA	NA	NA	NA	NA	NA	NA	NA
BC1-2189-03Jul17	East	2017	7	20	NA	NA	NA	NA	NA	NA	NA	NA	NA
BC1-2189-11Oct17	East	2017	10	17	NA	7.7	9	NA	8.6	18	2.7	NA	47600
BC1-2331-20May17	East	2017	5	22	NA	NA	NA	NA	NA	NA	NA	NA	NA
BC1-2337-27Jun17	East	2017	6	11	NA	NA	NA	NA	NA	NA	NA	NA	NA
BUS-001	East	2021	4	18.14	7.26	3.33	1.89	NA	6.37	11.87	1	178.44	78402
BUS-002	East	2021	4	9.55	3.19	4.03	2.42	NA	4.38	11.09	0.31	77.04	55400
BUS-003	East	2021	4	10.66	3.93	5.02	0.89	NA	2.91	12.06	0.97	131.96	34630
BUS-004	East	2021	4	10.46	4.1	2.98	0.67	NA	5.07	6.09	1.54	76.24	42838
BUS-005	East	2021	4	6.92	2.57	1.53	0.65	NA	3.26	7.64	0.1	101.88	41337
BUS-006	East	2021	4	9.5	1.71	4.09	1.91	NA	3.74	8.51	0.1	73.28	33923
BUS-007	East	2021	4	14.08	3.05	4.63	1.55	NA	8.85	20.39	1.39	143.32	27587
BUS-008	East	2021	5	20.97	11.24	8.29	1.31	NA	8.88	13.31	4.15	186.08	32771
BUS-009	East	2021	5	11.32	6.72	5.18	2.29	NA	4.38	13.54	1.29	112.12	27110
BUS-010	East	2021	5	15.32	9.54	5.76	1.26	NA	3.2	7.95	1.55	78.52	23890
BUS-011	East	2021	5	10.92	10.26	5.43	1.64	NA	4.67	12.49	3.45	117.4	21019
BUS-012	East	2021	5	9.19	7.15	4.11	1.15	NA	4.66	13.04	3.11	119.72	11410
BUS-013	East	2021	5	61.49	7.78	17.54	1.01	NA	4.68	12.16	4.4	91.08	45071
BUS-015	East	2021	5	11.95	4.2	1.77	1.5	NA	3.72	10.34	1.74	164.6	56470
BUS-016	East	2021	5	9.44	5.98	2.23	0.92	NA	3.77	11.23	1.54	159.16	88415
BUS-017	East	2021	5	14.53	12.05	3.05	0.52	NA	2.34	8.11	1.17	71.36	10529
BUS-019	East	2021	5	9.91	5.66	4.87	0.99	3.13924	4.64	24.66	0.33	72.76	13302
BUS-020	East	2021	5	9.3	5.38	7.93	0.48	1.31156	2.25	7.5	1.25	66.48	14562
BUS-021	East	2021	6	8.58	2.67	6.33	1.09	0	3.65	7.35	0.21	36.98	30820
BUS-022	East	2021	6	6.08	3.23	1.6	1.44	0.495471	4.54	18.2	0.21	113.56	31572
BUS-023	East	2021	6	10.92	7.55	3.52	2.35	20.7948	4.62	9.86	1.39	134.4	29110
BUS-024	East	2021	6	NA	NA	NA	NA	0	NA	NA	NA	NA	NA
BUS-025	East	2021	6	8.66	7.48	2.02	2.7	15.0376	4.27	8.93	0.74	85.48	12009
BUS-026	East	2021	6	15.58	9.01	17.89	1.9	NA	3.24	9.75	1.38	135.32	51520
BUS-027	East	2021	6	19.31	8.51	16.96	2.34	NA	4.59	14.21	0.83	157.24	83723
BUS-029	East	2021	6	7.7	11.5	7.86	1.96	NA	2.47	8.68	1.34	146.52	34399
BUS-030	East	2021	6	7.9	3.16	8.03	1.14	2.21569	2.11	2.11	0.44	38.7	45132
BUS-031	East	2021	6	9.18	4.22	11.87	1.48	3.23217	1.91	6.1	0.59	80.92	35631
BUS-033	East	2021	7	11.33	8.54	5.15	1.65	0.813824	7.47	10.57	1.39	93.56	17699
BUS-034	East	2021	7	10.08	9.08	5.32	2.4	0	7.02	17.89	0.78	89.16	38775
BUS-035	East	2021	7	8.49	6.97	1.89	2.79	7.36738	5.21	14.04	0.68	155.48	34952
BUS-036	East	2021	7	7.78	3.85	2.05	2.11	0.569355	2.51	12.17	0.47	60.92	50771
BUS-037	East	2021	7	NA	NA	NA	NA	0	NA	NA	NA	NA	NA
BUS-038	East	2021	7	NA	NA	NA	NA	1.48997	NA	NA	NA	NA	NA
BUS-039	East	2021	7	NA	NA	NA	NA	0.890576	NA	NA	NA	NA	NA
BUS-040	East	2021	7	10.54	6.89	7.85	1.11	3.0932	2.97	8.29	0.78	81.64	24343
BUS-041	East	2021	7	12.27	7.78	4.97	2.66	20.145	4.94	13.93	0.63	110.88	26041
BUS-042	East	2021	7	13.24	6.44	5.4	3.34	1.4393	5.64	15.62	0.51	112.8	65868
BUS-043	East	2021	7	9.7	7.35	6.31	5.43	7.75149	8.33	12.91	1.03	82.4	50456
BUS-045	East	2021	8	7.71	9.91	1.63	0.54	NA	6.05	13.1	0.52	49.32	42134
BUS-047	East	2021	8	31.79	7.99	4.41	0.88	NA	8.55	12.46	1.71	181.24	24710
BUS-049	East	2021	8	13.56	8.4	4.73	0.35	NA	5.83	7.58	1.52	134.84	28832
BUS-050	East	2021	8	8.72	7.39	4.11	1.07	NA	7.61	5.77	1.41	41.64	23178
BUS-051	East	2021	8	6.41	8.53	4.47	0.66	NA	17.73	6.93	2.08	92	17197
BUS-052	East	2021	8	7.97	7.49	4.33	1.81	NA	6.54	5.97	1.4	57.32	28506
BUS-053	East	2021	8	10.06	17.74	9.41	0.64	5.63611	4.26	8.71	5.48	67.88	27089
BUS-054	East	2021	8	11.19	8.62	4.04	0.41	5.7369	0.8	8.12	2.43	112.12	21064
BUS-055	East	2021	9	11.32	3.43	8.8	0.91	NA	3.45	16.75	0.69	118.52	45387
BUS-056	East	2021	9	8.73	8.66	14.48	1.2	NA	2.57	5.3	0.75	45.88	48951
BUS-060	East	2021	9	5.96	2.82	1.72	1.97	NA	8.91	11.15	1.79	125.04	31370
BUS-061	East	2021	9	8.81	1.69	1.6	3.85	NA	9.07	8.24	1.56	112.04	29012
BUS-062	East	2021	9	13.64	7.18	2.33	14.24	1.76311	14.45	16.87	4.04	67.88	22846
BUS-063	East	2021	9	12.74	3.55	4.81	2.54	1.12121	10.63	16.9	1.78	192.56	31099
BUS-064	East	2021	9	14.67	5.46	1.83	16.39	8.67	14.29	19.25	9.35	242.84	82659
BUS-065	East	2021	9	13.04	4.01	3.48	15.27	NA	15.59	12.81	2.13	112.12	35710
BUS-066	East	2021	9	8.47	6.15	3.7	13.67	4.79426	29.92	15.65	13.94	102.96	47273
BUS-067	East	2021	9	7.55	3.98	1.44	3.76	47.1706	9.27	1.59	1.95	106.64	46823
BUS-068	East	2021	9	8.31	3.59	4.14	6.42	10.0685	22.81	11.72	3.35	162.16	55722
BUS-069	East	2021	10	8.1	5.7	3.63	1.9	39.9801	19.73	22.77	1.48	296.4	27598
BUS-070	East	2021	10	6.75	2.48	4.66	1.19	4.34968	10.31	12.56	1.05	59.96	38159
BUS-071	East	2021	10	10.99	4.2	3.5	1.43	2.86109	11.46	15.33	1.18	101.48	32929
BUS-072	East	2021	10	10.4	8.93	9.97	1.48	NA	9.35	5.66	4.88	113.84	25656
BUS-073	East	2021	10	9.83	3.55	4.23	0.83	NA	5.14	4.76	1.61	102.12	21947
BUS-074	East	2021	10	6.02	4.2	4.79	0.98	NA	4.49	7.7	1.3	102.64	27631
BUS-075	East	2021	10	10.44	8.54	5.33	0.59	NA	3.35	4.13	6.41	83.72	32647
BUS-076	East	2021	10	8.85	3.42	4.4	1.55	NA	4.38	9.44	1.18	65.84	38343
BUS-077	East	2021	10	6.68	3.26	2.4	1.35	2.11153	4.04	4.55	0.53	54	25482
BUS-078	East	2021	10	6.35	3.2	4.27	2.17	6.60714	5	13.67	0.64	123.68	52400
BUS-079	East	2021	11	7.99	3.67	4.6	4.58	13.8774	10.83	23.51	0.26	177.8	62398
BUS-080	East	2021	11	12.5	5.53	5.46	3.55	7.40881	22.28	13.31	1.92	184.52	56245
BUS-081	East	2021	11	17.55	8.57	2.88	1.82	NA	4.46	10.24	1.61	185.08	22591
BUS-082	East	2021	11	8.54	2.55	2.72	1.89	NA	4.5	4.41	0.21	144.64	78664
BUS-083	East	2021	11	6.58	4.74	2.13	1.48	NA	4.36	6.57	0.24	65.36	63459
BUS-084	East	2021	11	10.72	3.39	1.85	1.9	NA	5.84	10.4	0.36	154.68	45089
BUS-085	East	2021	11	13.69	11.92	7.08	2.1	NA	12.79	15.89	1.52	243.04	72293
BUS-086	East	2021	11	23.86	8.24	7.46	4.66	NA	5.29	10.62	1.63	333.8	108306
BUS-088	East	2021	12	16.48	10.33	4.77	4.9	NA	3.81	34.31	5.17	119.2	40217
BUS-089	East	2021	12	14.56	6.67	3.4	1.56	NA	3.95	10.21	1.66	92.36	26639
BUS-090	East	2021	12	16.78	6.27	11.48	1.2	NA	43.6	20.36	1.36	162.4	88614
BUS-091	East	2021	12	18	4.78	5.65	0.81	NA	15.31	11.65	0.51	140.72	40167
BUS-092	East	2022	1	18.63	9.56	16.06	1.59	NA	11.38	12.43	4.71	184.56	36937
BUS-093	East	2022	1	8.18	3.99	12.7	2.42	NA	5.64	15.53	1.21	105.64	15042
BUS-094	East	2022	1	13.66	3.85	9.28	3.06	NA	6.06	24.69	0.64	102.8	22893
BUS-095	East	2022	2	8.46	8.18	10.51	3.2	NA	5.77	10.39	1.81	33.57	28530
BUS-096	East	2022	2	8.47	11.11	13.5	5.66	NA	4.66	10.59	4.07	103.4	44317
BUS-097	East	2022	2	15.46	8.89	7.83	2	NA	8.64	8.29	1.63	36.48	64160
BUS-098	East	2022	2	8.49	9.49	3.64	1.51	NA	9.47	27.66	0.8	96.4	36284
BUS-099	East	2022	2	10.07	10.25	8.02	1.39	NA	3.33	7.43	2.2	42.76	51483
BUS-100	East	2022	2	8.08	12.02	5.8	1.36	NA	3.24	8.65	4.26	95.92	45885
BUS-101	East	2022	2	9.49	7.05	14.1	2.18	NA	11.97	10.46	1.26	67.64	34523
BUS-103	East	2022	3	10.03	8.84	20.18	1.25	NA	2.41	15.04	6.34	168.72	32839
BUS-104	East	2022	3	6.57	13.89	18.94	1.33	NA	4.54	11.88	4.03	107.56	31180
BUS-105	East	2022	3	6.75	7.35	4.02	3.44	NA	9.03	18.18	1.68	106.08	122094
BUS-106	East	2022	3	12.81	10.22	6.5	2.65	NA	10.75	26.42	3.39	75.48	238653
BUS-107	East	2022	3	9.22	11.48	4.77	2.72	NA	10.91	18.26	4.68	80.56	89296
BUS-109	East	2022	3	12.62	10.24	7.17	8.82	NA	20.29	19.32	4.19	228.44	112349
BUS-110	East	2022	3	8.98	16.88	6.43	2.24	2.97395	21.45	25.7	1.24	123.96	17919
BUS-111	East	2022	3	7.77	8.67	3.02	4.75	47.6612	8.85	29.81	0.57	81.08	74626
BUS-112	East	2022	4	7.58	11.03	7.09	4.08	1.48109	4.86	7.86	2.16	69.28	21279
BUS-113	East	2022	4	5.61	7.42	4.94	1.21	0.743987	3.04	5.64	0.6	44.72	31448
BUS-114	East	2022	4	3.96	2.53	4.9	3.26	NA	7.7	16.37	0.63	56.64	14496
BUS-115	East	2022	4	7.07	3.42	6.36	1.62	NA	3.46	1.52	1.67	41.72	28616
BUS-116	East	2022	5	NA	3.13	5.06	3.12	49.9553	13.74	7.01	1.39	65.04	38822
BUS-117	East	2022	5	NA	1.4	4.39	2.09	4.71537	7.81	12.57	1.1	26.52	19809
BUS-118	East	2022	5	NA	4.04	5.12	1.74	6.90266	10.5	7.84	5.31	70.48	14682
BUS-119	East	2022	5	NA	3.85	7	5.04	5.17076	10.11	8.01	1.5	78.48	13192
BUS-120	East	2022	5	8.42	4.86	6.46	2.74	8.38079	31.7	11.41	2.07	67.72	15676
BUS-121	East	2022	5	9.7	6.75	5.33	2.78	1.10837	14.34	14.59	1.4	74.2	177768
BUS-122	East	2022	5	9.01	7.87	12.99	9.44	22.1983	29.21	20.34	1.75	129.32	63490
BUS-123	East	2022	5	9.02	3.52	6.08	2.45	NA	20.57	7.29	1.73	86	53323
BUS-124	East	2022	5	7.75	3.7	6.37	0.87	NA	10.26	6.3	2.07	62.44	38160
BUS-125	East	2022	6	8.77	4.49	5.47	2.48	0.800743	4.9	7.82	1.58	16.89	72856
BUS-126	East	2022	6	9.32	8.38	7.3	1.25	5.90017	10.58	10.38	6.56	39.33	45334
BUS-127	East	2022	6	7.52	6.85	7.07	2.36	26.3238	5.54	2.86	2.9	33	13090
BUS-128	East	2022	6	8.42	5.48	6.62	2.53	2.31663	5.04	8.98	4.67	23.34	25543
BUS-129	East	2022	6	7.45	4.14	4.6	3.54	NA	2.97	4.43	1.6	24.02	18714
BUS-132	East	2022	6	7.4	5.9	6.75	2.19	NA	5.24	12.55	1.67	83.28	38315
BUS-133	East	2022	6	12.05	6.49	5.06	1.52	NA	5.35	8.9	1.42	93.52	27554
BUS-134	East	2022	6	15.85	6.42	5.07	3.2	NA	9.43	31.78	1.64	157.48	50612
BUS-135	East	2022	7	12.06	14.76	4.31	2.9	NA	37.72	27.22	4.43	289.08	46930
BUS-136	East	2022	7	9.06	7.87	3.42	5.3	NA	30.57	30.97	2.31	273.32	30717
BUS-137	East	2022	7	12.79	6.78	2.49	4.03	15.3912	13.98	31.86	2.52	180.76	88292
BUS-138	East	2022	7	5.84	4.4	2.86	3.67	NA	11.29	8.72	1.37	73.12	13911
BUS-139	East	2022	7	5.45	7.07	5.78	4.59	6.86848	9.89	15.39	5.34	93.56	68260
BUS-140	East	2022	7	6.26	2.68	1.44	4.01	39.6609	7.58	4.57	0.99	77.2	57379
BUS-141	East	2022	7	9.44	3.01	4.68	0.69	NA	1.84	3.6	0.48	125.32	17975
BUS-143	East	2022	8	16.78	10.62	4.26	1.31	NA	21.64	15.6	5.83	137.8	31820
BUS-144	East	2022	8	14.72	5.29	5.3	2.44	NA	9.84	26.65	3.64	163.28	15553
BUS-145	East	2022	8	14.81	9.15	4.12	2.01	NA	13.33	14.77	4.42	143.48	30706
BUS-146	East	2022	8	12.43	4.07	1.93	1.72	NA	6.1	6.26	1.91	57.6	20898
BUS-147	East	2022	8	13.91	6.5	0.69	5.57	NA	36.47	25.76	5.07	225.4	17298
BUS-148	East	2022	8	13.15	6.81	2.91	3.82	NA	13.44	28.04	5.77	215.8	16718
BUS-149	East	2022	8	19	10.13	6.84	2.74	NA	56.99	33.88	21.6	238.28	44491
BUS-150	East	2022	9	14.76	8.06	1.82	4.32	NA	15.05	37.58	4.29	157.44	130970
BUS-152	East	2022	9	11.77	7.78	4.82	5.54	NA	16.28	34.16	9.61	222.6	87951
BUS-153	East	2022	9	12.81	12.75	5.05	4.78	NA	19.47	15.87	13.45	149.32	35630
BUS-154	East	2022	9	12.2	6.86	4.72	7.28	NA	8.91	13.21	1.6	129.2	38798
BUS-155	East	2022	9	4.69	12.87	5.33	6.5	NA	16.52	20.54	2.07	116.24	48648
BUS-156	East	2022	9	3.47	3.91	3.67	4.01	NA	9.99	13.92	0.65	157.64	27804
BUS-157	East	2022	9	8.95	4.66	3.91	3.74	NA	13.26	6.47	1.88	153.32	21986
BUS-158	East	2022	9	5.77	4.37	3.98	3.22	NA	5.39	9.74	1.36	66.52	53702
BUS-159	East	2022	9	10.28	7.89	4.67	4.01	NA	5.58	14.2	1.1	102.56	NA
BUS-160	East	2022	10	7.7	10.84	5.82	3.29	NA	4.93	5.22	4.52	52.16	22749
BUS-161	East	2022	10	7.33	4.53	3.39	7.98	NA	9.24	14.24	1.08	31.78	52017
BUS-162	East	2022	10	8.72	10.69	5.4	11.3	NA	42.7	32.23	7.96	154.84	28183
BUS-164	East	2022	10	9.71	8.21	4.38	26.23	NA	19.03	58.53	0.64	258.24	25656
BUS-165	East	2022	10	6.33	4.2	4.71	15.31	NA	14.99	37.99	1.21	68.84	40464
BUS-166	East	2022	10	4.27	3.12	3.26	6.29	NA	19.48	3.64	0.22	92.72	14139
BUS-167	East	2022	11	6.65	5.87	4.24	2.9	NA	5.46	NA	1.52	196.04	75215
BUS-168	East	2022	11	8.25	5.79	5.8	4.55	NA	3.9	9.57	1.24	138.2	31635
BUS-169	East	2022	11	6.8	3.49	4.21	5.38	NA	12.72	25.09	0.76	143.12	44293
BUS-170	East	2022	11	14.22	10.03	6.17	5.01	NA	18.81	24.8	3.17	180.88	82309
BUS-172	East	2022	12	12.62	13.63	5.88	2.35	NA	25.32	16.33	2.42	194.44	75433
BUS-173	East	2022	12	15.59	9.31	8.27	2.45	NA	9	20.58	5.76	127.96	35662
BUS-174	East	2022	12	7.48	3.74	6.6	1.56	NA	10.29	13.11	3.45	332.32	35629
BUS-175	East	2022	12	7.47	5.89	5.93	4.25	NA	8.11	20.25	0.49	137.76	75079
BUS-177	East	2023	1	8.41	7.4	8.44	6.15	NA	15.8	45.29	1.77	178.76	38515
BUS-178	East	2023	1	6.94	4.21	3.86	1.54	NA	5.33	7.31	0.65	92.28	42516
BUS-179	East	2023	2	7.68	6.65	2.71	2.62	NA	9.19	18.8	1.35	287.9	175667
BUS-180	East	2023	2	6.57	6.99	5.54	5.28	NA	22.95	25.62	2.24	157.1	72292
BUS-181	East	2023	3	11.94	8.74	11.02	12.28	NA	8.37	42.39	1.64	48.23	99056
BUS-182	East	2023	3	8.62	10.76	10.73	9.08	NA	10.05	24.76	5.31	118.5	27615
BUS-183	East	2023	3	21.77	11.46	4.61	8.06	NA	6.76	32.01	1.65	369.3	39814
BUS-184	East	2023	3	15.24	9.02	12.22	2.03	NA	36.41	19.82	1.58	116.9	45914
BUS-185	East	2023	3	13.67	5.64	6.81	3.11	NA	52.08	24.27	1.5	250.5	38890
BUS-186	East	2023	3	16.03	9.89	35.52	8.09	NA	73.02	49.19	4.53	287.6	36816
BUS-187	East	2023	3	12.29	8.17	13.6	3.13	NA	52.46	49.84	3.41	399.9	24548
BUS-188	East	2023	3	10.14	4.17	15.8	4.13	NA	45.48	16	1.83	173.7	23253
BUS-190	East	2023	3	16.24	10.99	16.36	4.9	NA	41.39	21.79	2.49	104.2	47253
BUS-191	East	2023	4	16.83	12.39	10.14	2.09	NA	25.48	13.54	3.04	115.4	28141
BUS-192	East	2023	4	20.64	9.77	5.6	4.96	NA	13.55	12.39	1.46	269.9	36986
BUS-193	East	2023	4	15.72	5.44	17.34	1.48	NA	13.47	32.7	0.56	172.6	45136
BUS-195	East	2023	4	9.76	5.54	14.25	5.15	NA	23.18	25.3	0.99	139.7	68801
BUS-196	East	2023	4	10.37	3.85	5.57	4.13	NA	8.75	24.8	0.54	101.9	42565
BUS-197	East	2023	4	23.42	6.32	11.55	4.94	NA	28.44	49.16	1.06	115	29239
BUS-198	East	2023	4	12.75	9	4.83	9.22	NA	53.22	25.9	2.15	186.1	47825
BUS-199	East	2023	5	17.33	12.86	6.99	1.71	NA	35.37	22.03	2.12	179.9	44195
BUS-201	East	2023	5	8.65	30.68	17.13	8.17	NA	27.43	21.04	47.88	157.8	26003
BUS-202	East	2023	5	11.06	10.66	14.92	2.95	NA	10.41	11.83	13.31	102.1	18836
BUS-203	East	2023	5	7.82	11.59	4.59	6.05	NA	19.71	22.65	4.73	183.9	35234
BUS-204	East	2023	5	7.25	4.51	10.78	6.52	NA	12.8	49.38	1.35	165.1	44681
BUS-205	East	2023	5	11.18	5.66	7.39	4.46	NA	13.21	20.33	0.71	182.5	24595
BUS-206	East	2023	5	22.34	10.85	19.68	6.85	NA	11.54	48.18	5.43	206.6	41079
BUS-207	East	2023	5	18.57	7.2	12.42	11.84	NA	8.73	53.51	1.52	159.7	80346
BUS-209	East	2023	5	23.68	12.76	5.44	3.59	NA	9.77	20.04	1.31	152.8	22292
BUS-210	East	2023	5	23.59	22.3	20.45	5.27	NA	19.01	32.47	12.7	123.6	55093
BUS-211	East	2023	5	17.77	7.24	6.71	10.39	NA	48.69	25.24	8.77	520.7	20642
BUS-212	East	2023	6	7.79	4.46	5.76	1.73	NA	5.26	11.7	0.87	95.02	32391
BUS-213	East	2023	6	11.66	8.05	11.73	2.33	NA	18.62	15.15	1.79	106.6	43216
BUS-214	East	2023	6	13.66	9.41	5.72	3.37	NA	13.93	38.87	1.54	128.4	34683
BUS-215	East	2023	6	11.4	8.34	5.75	1.08	NA	32.81	20.64	2.3	117.9	14287
BUS-216	East	2023	6	6.7	8.65	6.08	1.55	NA	4.44	12.76	0.75	116.6	15771
BUS-217	East	2023	6	11.98	13.79	7.26	4.59	NA	18.26	13.64	0.96	92.96	67334
BUS-218	East	2023	6	21.92	10.13	4.45	5.33	NA	6.58	11.59	4.17	164.8	13194
BUS-219	East	2023	6	18.71	8.43	7.13	2.57	NA	6.88	5.39	4.42	104.9	13646
BUS-220	East	2023	6	21.07	17.12	18.44	3.09	NA	6.54	15.43	4.21	214.6	27663
BUS-221	East	2023	6	13.88	6.17	14.01	0.98	NA	8.6	14.97	4.5	98.23	24770
BUS-222	East	2023	6	15.11	9.51	14.91	4.06	NA	12.92	39.74	1.82	182.3	15956
BUS-223	East	2023	6	15.72	9.75	19.01	2.24	NA	18.17	41.31	5.92	247.4	37562
BUS-224	East	2023	6	8.18	7.25	14.85	2.97	NA	14.02	46.46	2.06	144.1	36232
BUS-225	East	2023	7	20.5	11.3	12.42	2.2	NA	23.15	28.31	4.92	263.2	46309
BUS-226	East	2023	7	13.6	9.74	11.94	3.67	NA	12.39	28.55	1.88	160.8	32194
BUS-227	East	2023	7	12.66	10.41	25.33	10.6	NA	19.55	50.56	4.93	387.9	17587
BUS-228	East	2023	7	16.51	8.42	6.96	2.18	NA	5.19	29.4	1.89	119.1	44601
BUS-229	East	2023	7	10.35	7.66	7.77	5.61	NA	21.45	45.03	4.99	349.5	56983
BUS-230	East	2023	7	12.39	12.59	6.56	3.83	NA	14.9	24.99	3.96	341.3	50044
BUS-231	East	2023	7	7.97	3.65	19.18	3.16	NA	13.55	34.19	1.62	77.59	66745
BUS-232	East	2023	7	16.45	9.12	21.6	2.78	NA	14.78	17.45	4.26	109.4	44872
BUS-233	East	2023	8	10.94	7.22	6.29	2.61	NA	8.31	23.77	2.25	159.8	33918
BUS-234	East	2023	8	9.38	13.12	5.63	4.31	NA	8.13	27.98	6.15	166.2	30574
BUS-235	East	2023	8	15.18	10.54	3.01	3.16	NA	62.31	24.06	4.94	243	64132
BUS-236	East	2023	8	7.61	12.23	3.35	4.87	NA	10.52	34.7	1.71	398.3	47194
BUS-237	East	2023	8	11.2	10.28	6.67	3.34	NA	18.16	29.19	7.21	218.8	52343
BUS-238	East	2023	8	7.63	7.94	6	3.28	NA	14.61	16.47	2.36	123.9	49466
BUS-239	East	2023	8	8.7	9.17	2.9	1.28	NA	21.22	12.43	5.5	63.3	46467
BUS-241	East	2023	8	18.82	15.08	7.38	12.05	NA	10.86	43.79	3.06	271.4	26631
BUS-242	East	2023	8	8.86	8.54	3.84	2.78	NA	9.38	35.55	1.99	169.3	22844
BUS-243	East	2023	9	22.15	24.4	9.38	12.92	NA	149.5	80.23	12.46	660.6	23980
BUS-244	East	2023	9	23.31	12.11	7.9	8.46	NA	25.81	84.97	2.42	288.2	27071
BUS-245	East	2023	9	26.37	10.11	4.95	7.72	NA	63.05	248.1	8.74	174	38570
BUS-246	East	2023	9	28.37	5.74	2.58	7.8	NA	19.02	91.52	12.79	366.8	16978
BUS-247	East	2023	9	57.85	19.42	9.31	4.3	NA	24.57	28.35	12.05	259.3	33992
BUS-249	East	2023	9	22.01	6.43	1.79	3.38	NA	54.03	78.67	10.14	470.8	29404
BUS-250	East	2023	9	18.73	11.37	2.34	7.56	NA	10.67	71.86	1.8	200.5	47833
BUS-251	East	2023	9	26.03	11.64	1.71	6.82	NA	19.61	75.81	2.47	292.3	78321
BUS-252	East	2023	9	25.94	12.07	1.61	1.7	NA	17.44	18.39	2.18	109.5	79141
BUS-253	East	2023	9	36.61	11.72	2.87	1.44	NA	7.67	34.32	1.04	616	9864
BUS-254	East	2023	9	28.82	10.05	42.02	4.8	NA	23.96	27.51	1.21	206.6	13792
BUS-255	East	2023	10	18.45	8.1	9.57	1.5	NA	33.19	10.27	3.06	316.4	55992
BUS-256	East	2023	10	24.96	12.65	12.09	4.56	NA	35.02	53.83	1.6	276.8	22137
BUS-257	East	2023	10	15.98	8.69	18.6	3.8	NA	27.05	29.67	1.35	312.6	54276
BUS-258	East	2023	10	19.76	10.76	14.3	8.04	NA	26.98	64.03	1.13	287.2	17192
BUS-259	East	2023	10	23.67	20.08	37.59	5.79	NA	16.86	27.71	3.4	145.8	46928
BUS-270	East	2023	11	27.75	11.64	6.91	4.79	NA	68.95	21.01	5.54	283.4	82970
BUS-271	East	2023	11	19.63	15.32	32.76	13.98	NA	NA	54.2	3.17	368.1	64204
BUS-272	East	2023	11	28.22	34.71	5.72	7.61	NA	190.9	32.98	15.17	188.9	46710
BUS-273	East	2023	11	17.06	12.38	3.04	6.42	NA	15.29	36.22	2.57	302.8	42913
BUS-274	East	2023	11	17.7	12.8	5.21	6.91	NA	272.1	19.34	7.06	160.6	34074
BUS-275	East	2023	11	14.85	10.99	4.5	4.75	NA	47.17	14.24	0.94	133	36970
BUS-279	East	2023	11	12.93	NA	4.93	NA	NA	7.58	NA	1.17	146	22995
BUS-280	East	2023	11	13.04	NA	12.64	11.92	NA	21.77	17	2.14	202.7	70731
BUS-283	East	2023	11	12.47	9.31	4.59	2.49	NA	29.29	24.94	1.86	115.6	36996
BUS-284	East	2023	11	8.98	8.39	6.8	5.15	NA	13.37	26.43	1.53	100.2	34502
BUS-285	East	2023	11	9.57	10.11	7.7	6.65	NA	19.95	26.61	1.7	85.72	31299
BUS-286	East	2023	11	11.43	7.88	4.43	4.89	NA	23.03	25.45	1.45	184.7	31294
BUS-287	East	2023	11	13.4	10.56	5.18	6.67	NA	29.6	27.3	2.81	148.2	32329
BUS-291	East	2023	12	21.27	11.85	3.89	3.7	NA	25.15	30.22	4.07	152.5	36580
BUS-292	East	2023	12	21.79	11.6	11.21	20.19	NA	24.9	94.23	1.42	506.9	81032
BUS-293	East	2023	12	10.32	6.7	2.57	8.53	NA	56.73	186.6	1.36	142.8	53234
BUS-294	East	2023	12	11.45	12.53	6.86	2.97	NA	20.92	28.93	1.96	98.59	17951
BUS-295	East	2023	12	12.91	5.54	4.76	3.15	NA	11.89	28.42	0.92	84.93	28046
BUS-296	East	2023	12	17.67	6.85	4.42	4.71	NA	22.84	62.26	1.32	131.5	38669
BUS-297	East	2023	12	20.37	9.86	5.53	13.32	NA	25.12	45.46	4.39	247.6	28086
BUS-298	East	2023	12	16.21	6.14	3.33	5.26	NA	19.04	45.3	0.97	267.3	31869
BUS-299	East	2023	12	10.46	7.22	1.73	2.16	NA	9.3	24.37	0.9	45.81	44499
BUS-301	East	2023	12	10.2	12.33	3.72	1.56	NA	6.42	21.65	0.3	104	46359
BUS-302	East	2024	1	53.3	9.92	6.31	7.35	NA	27.22	39.24	2.66	221.5	46111
BUS-303	East	2024	1	25.13	12.31	6.2	9.52	NA	34.5	52.22	0.94	256.5	12733
BUS-304	East	2024	1	17.57	8.78	3.37	3.77	NA	36.1	25.37	1.46	303.4	29284
BUS-306	East	2024	1	17.97	14.4	8.48	5.25	NA	19.06	49.99	1.52	114.9	75332
BUS-307	East	2024	1	19	38.79	5.14	10.64	NA	22.99	42.21	1.33	410.9	36271
BUS-308	East	2024	1	20.51	11.82	4.39	1.95	NA	17.48	50.17	2.1	179.1	53987
BUS-309	East	2024	1	25.03	14.41	7.86	3.46	NA	27.54	25.79	3.64	240.1	40942
BUS-310	East	2024	1	5.51	9.46	2.02	3.88	NA	35.65	24.84	1.26	152.5	17859
BUS-311	East	2024	1	15.48	8.65	3.77	4.4	NA	23.94	26.54	1.68	235.8	14427
BUS-312	East	2024	1	8.87	8.63	2.66	3.41	NA	23.49	15.48	1.37	79.39	21448
BUS-313	East	2024	1	11.17	6.16	2.21	2.85	NA	26.63	24.95	1.28	111.9	22114
BUS-314	East	2024	2	22.21	8.31	15.21	6.51	NA	46.06	36.03	1.38	320.8	55070
BUS-315	East	2024	2	13.73	7.6	11.36	5.78	NA	31.32	30.07	0.7	273.5	30154
BUS-316	East	2024	2	21.42	9.88	4.38	4.25	NA	20.36	25.53	1.13	321.5	40263
BUS-317	East	2024	2	20.29	11.2	4.4	2.44	NA	24.28	30.46	0.79	168.3	28205
BUS-318	East	2024	2	22.21	13.43	5.97	0.96	NA	19.75	15.38	1.03	68.95	26199
BUS-319	East	2024	2	21.96	88.82	6.41	2.98	NA	5.35	20.3	0.49	1030	26492
BUS-320	East	2024	2	22.69	281.6	11.15	3.28	NA	20.05	29.04	0.5	118.1	27110
BUS-321	East	2024	2	11.19	6.4	13.34	3.48	NA	19.6	9.46	0.63	85.12	42181
BUS-322	East	2024	2	14.66	7.43	12.23	0.75	NA	37.29	9.03	0.46	266.6	54366
BUS-323	East	2024	2	25.76	9.25	13.39	3.86	NA	35.85	32.45	1.07	279.6	35739
BUS-325	East	2024	2	20.63	4.68	8.14	9.38	NA	11.54	32.81	0.19	222.9	41930
BUS-326	East	2024	2	24.39	NA	6.75	1.49	NA	27.39	43.66	1.54	180.8	36510
BUS-327	East	2024	3	11.15	11.88	6.12	3.51	NA	22.62	40.64	0.6	141	27875
BUS-330	East	2024	3	26.42	9.57	5.35	NA	NA	58.92	NA	1.62	45.02	47412
BUS-331	East	2024	3	19.99	14.58	4.75	1.06	NA	8.23	52.41	0.24	178	58566
BUS-332	East	2024	3	14.79	8.62	5.39	2.74	NA	32.37	10.4	1.43	47.06	38149
BUS-333	East	2024	3	9.61	12.41	6.77	1.54	NA	16.49	27.7	0.57	132.1	66182
BUS-334	East	2024	3	17.8	7.95	7.12	4.73	NA	29.86	42.2	0.84	266.7	58121
BUS-335	East	2024	3	11.14	10.66	6.33	1.93	NA	25.71	21.58	2.34	118.2	60773
BUS-336	East	2024	3	13.08	8.13	6.44	3.92	NA	23.01	27.68	0.39	201	133531
BUS-337	East	2024	3	11.75	9.09	4.48	3.73	NA	23.16	20.44	1.35	240.5	84033
BUS-338	East	2024	3	11.6	9.25	3.71	4.24	NA	36.14	28.91	1.22	428.8	63934
BUS-339	East	2024	3	8.46	9.79	5.47	2.39	NA	11.54	11.34	0.5	54.94	29915
BUS-340	East	2024	3	NA	9.47	NA	2.05	NA	11.78	11.79	NA	74.06	NA
BUS-342	East	2024	4	17.88	10.45	7.28	5.04	NA	54.59	16.51	0.13	107.5	20036
BUS-344	East	2024	4	26.59	28.22	5.6	5.53	NA	47.26	57.73	0.49	252.7	10100
BUS-345	East	2024	4	12.38	5.74	7.28	1.73	NA	14.61	36.16	0.15	225.4	21079
BUS-346	East	2024	4	9.97	3.48	2.07	1.37	NA	13.65	10.78	0.15	45.35	23858
BUS-347	East	2024	4	14.87	9.1	3.62	4.1	NA	28.95	33.25	0.3	121.1	25808
BUS-348	East	2024	4	21.86	13.84	6.74	11.81	NA	16.95	61.66	1.69	393.6	4587
BUS-350	East	2024	4	24.77	8.5	5.01	3.96	NA	42.88	113.7	1.3	522.1	49723
BUS-352	East	2024	4	25.02	8.364	9.598	5.087	NA	42.92	26.88	0.2914	NA	39630
BUS-353	East	2024	4	20.37	12.1	7.134	5.459	NA	43.24	28.24	1.33	NA	14468
BUS-354	East	2024	5	10.97	25.57	6.412	2.607	NA	51.22	34.65	0.2289	NA	30531
BUS-355	East	2024	5	16.79	19.42	16	3.068	NA	15.06	6.25	0.27	NA	25635
BUS-356	East	2024	5	11.42	7.53	4.735	3.396	NA	13.64	16.07	0.4008	NA	30193
BUS-357	East	2024	5	16.93	15.42	21.58	2.655	NA	11.86	21.57	0.4493	NA	21849
BUS-361	East	2024	5	20.25	6.842	17.5	5.746	NA	27.24	32.93	1.404	NA	38877
BUS-362	East	2024	5	13.68	11.97	8.025	5.271	NA	22	13.8	0.2372	NA	55690
BUS-363	East	2024	5	76.99	8.287	6.461	4.547	NA	14.76	14.48	0.367	NA	51849
BUS-364	East	2024	5	18.83	9.155	8.635	6.983	NA	20.02	21.99	1.2	NA	30388
BUS-365	East	2024	5	15	16.56	10.41	9.233	NA	22.71	17	0.673	NA	24195
BUS-366	East	2024	5	17.76	8.806	27.75	4.614	NA	16.34	18.44	4.443	NA	80657
BUS-368	East	2024	6	17.41	17.91	5.567	3.394	NA	60.49	21.78	1.086	NA	24620
BUS-371	East	2024	6	9.837	20.59	7.123	3.626	NA	12.4	14.65	1.997	NA	55564
BUS-372	East	2024	6	11.91	5.464	9.145	3.054	NA	20.26	35.92	0.3654	NA	NA
BUS-375	East	2024	6	9.441	11.22	3.671	3.702	NA	12.46	19.97	1.468	NA	NA
BUS-376	East	2024	6	18.72	12.54	8.251	3.7	NA	15.31	23.6	1.723	NA	14946
BUS-377	East	2024	6	32.76	21.58	9.536	5.161	NA	19.44	43.85	3.496	NA	NA
BUS-378	East	2024	6	20.46	NA	12.68	1.889	NA	17.12	19.14	1.516	NA	NA
CHA-003	North	2024	2	15.55	10.08	5.972	3.237	1.95102	18.02	14.72	1.892	89.8	10188
CHA-004	North	2024	2	NA	NA	NA	NA	3.35308	NA	NA	NA	NA	NA
CHA-005	North	2024	2	NA	NA	NA	NA	3.02599	NA	NA	NA	NA	NA
CHA-007	North	2024	2	NA	NA	NA	NA	13.2451	NA	NA	NA	NA	NA
CHA-009	North	2024	2	NA	NA	NA	NA	8.60054	NA	NA	NA	NA	NA
CHA-010	North	2024	2	11.7	5.902	3.469	8.952	NA	14.94	26.69	0.4623	78.46	28636
CHA-011	North	2024	2	2.936	2.93	3.335	3.859	7.19427	10.18	11.57	0.1504	86.7	50124
CHA-013	North	2024	2	9.603	3.199	2.439	1.072	0	4.976	9.804	0.08591	61.42	34052
CHA-014	North	2024	2	12.92	6.762	3.724	3.136	3.51007	9.59	13.04	0.508	81.15	21386
CHA-015	North	2024	2	25.4	5.673	1.001	5.614	3.30371	17.12	NA	0.3339	36.23	45073
CHA-016	North	2024	2	13.92	6.397	4.895	0.9372	0.850704	7.803	10.1	0.6141	77.38	43669
CHA-017	North	2024	3	9.606	9.078	7.173	6.262	19.4353	23.96	21.19	0.5488	82.51	28531
CHA-019	North	2024	3	8.393	3.903	5.286	3.308	4.94845	5.828	6.622	0.8278	46.52	34435
CHA-020	North	2024	3	6.256	1.546	0.7807	1.691	2.62292	11.33	3.102	0.165	48.57	15304
CHA-026	North	2024	3	22.19	3.926	5.337	7.985	11.7218	15.14	26.66	0.4797	109.3	16532
CHA-027	North	2024	3	19.82	3.837	4.765	5.238	1.96979	13.6	11	0.5456	62.09	19877
CHA-029	North	2024	3	4.403	14.61	5.875	2.878	NA	4.133	8.093	3.482	137.8	14345
CHA-031	North	2024	3	8.754	3.408	3.556	4.552	0	12.5	4.878	0.6566	47.42	30199
CHA-032	North	2024	4	NA	NA	NA	NA	1.91803	NA	NA	NA	NA	NA
CHA-034	North	2024	4	8.993	12.8	2.83	6.131	4.35616	15.59	17.28	2.452	79.3	18607
CHA-038	North	2024	5	NA	NA	NA	NA	0.41769	NA	NA	NA	NA	129445
CHA-041	North	2024	5	16.46	6.255	2.318	3.365	4.01936	14.23	8.177	0.494	NA	23247
CHA-042	North	2024	5	16.09	3.376	1.976	11.91	63.0809	39.64	13.49	0.4582	196.8	32092
CHA-043	North	2024	5	25.49	3.69	1.813	7.416	2.35033	21.66	15.47	0.5935	155.5	56997
CHA-048	North	2024	5	NA	NA	NA	NA	3.26699	NA	NA	NA	NA	NA
CHA-049	North	2024	5	NA	NA	NA	NA	12.1398	NA	NA	NA	NA	NA
CHA-051	North	2024	5	NA	NA	NA	NA	2.2183	NA	NA	NA	NA	NA
CHA-054	North	2024	6	23.84	5.243	6.152	NA	3.83868	16.19	NA	NA	NA	NA
CHA-055	North	2024	6	18.78	6.561	3.831	1.37	1.50469	14.02	21.24	1.981	NA	NA
CHA-056	North	2024	6	23.04	8.453	6.416	5.722	25.9476	16.43	23.3	0.4285	80.49	NA
CHA-057	North	2024	6	16.44	4.805	3.75	2.717	1.69447	9.234	22.32	0.6126	NA	NA
CHA-058	North	2024	6	8.316	3.494	3.804	5.507	1.09556	9.36	5.217	0.6225	28.27	NA
CHA-060	North	2024	6	5.209	3.03	2.442	7.373	19.0531	18.43	6.2	0.2548	74.03	NA
CHA-061	North	2024	6	17.46	6.057	5.611	5.51	30.6355	22.4	15.65	0.9602	91.34	NA
CHA-062	North	2024	6	22.77	6.686	4.73	1.617	5.28293	10.59	5.035	0.8671	62.13	NA
CHA-063	North	2024	6	NA	NA	NA	NA	0.740189	NA	NA	NA	NA	NA
CHA-064	North	2024	6	17.74	4.173	7.3	3.589	1.35211	20.04	9.045	0.8897	45.66	NA
CHA-069	North	2024	6	NA	NA	NA	NA	0	NA	NA	NA	NA	NA
CHA-070	North	2024	6	NA	NA	NA	NA	0.445217	NA	NA	NA	NA	NA
KAL-001	North	2023	9	11.74	12.54	4.296	2.08	0.509259	20.87	36.8	1.367	56.38	67099
KAL-002	North	2023	9	14.54	8.631	4.71	7.056	NA	30.81	39.21	1.089	219.2	35670
KAL-003	North	2023	9	9.434	7.593	3.051	6.216	NA	23.3	23.44	0.5893	111.7	17660
KAL-004	North	2023	9	17.79	5.813	1.856	3.202	NA	17.24	12.79	0.4921	NA	38939
KAL-005	North	2023	9	9.036	10.05	1.836	2.945	NA	19.11	24.8	0.9473	128.1	15482
KAL-007	North	2023	9	13.66	11.99	4.477	4.814	NA	29.68	28.64	2.574	74.31	15482
KAL-008	North	2023	9	9.152	9.093	3.366	4.129	NA	17.01	29.35	1.26	201.3	34654
KAL-010	North	2023	10	8.543	7.797	2.907	1.704	NA	8.89	15.91	0.5348	43.34	48071
KAL-011	North	2023	10	7.61	3.497	2.097	1.395	NA	6.766	8.664	0.4521	43.84	20188
KAL-012	North	2023	10	15.71	4.942	1.799	4.517	NA	11.45	19.7	0.2203	183.3	18165
KAL-013	North	2023	10	15.08	6.047	2.701	5.846	NA	12.39	19.92	0.3959	121.4	65069
KAL-014	North	2023	10	18.52	9.456	4.534	4.979	NA	15.04	33.54	0.7008	151.4	18781
KAL-016	North	2023	10	11.15	7.581	1.558	2.941	NA	15.33	27.52	0.3647	260.1	51347
KAL-017	North	2023	10	17.08	10.64	4.204	9.433	NA	15.16	28.93	1.27	228.1	NA
KAL-018	North	2023	11	7.846	6.206	3.77	3.479	NA	11.1	9.36	0.5809	54.58	20112
KAL-019	North	2023	11	13.9	15.1	3.461	6.704	NA	45.57	12.78	3.674	122.4	29659
KAL-020	North	2023	11	9.385	7.629	3.443	6.062	NA	15.6	12.82	0.4394	72.91	25346
KAL-021	North	2023	11	10.12	5.874	1.559	2.954	NA	5.05	18.73	0.1831	94.28	17470
KAL-022	North	2023	11	9.07	7.212	1.238	2.518	NA	6.559	17.34	0.4943	39.37	30106
KAL-023	North	2023	11	9.452	10.94	2.099	1.595	NA	12.88	10.85	1.257	48.78	25901
KAL-024	North	2023	12	10.93	12.83	5.72	2.114	NA	23.83	20.19	1.161	147.9	30123
KAL-026	North	2023	12	25.29	13.24	3.668	5.075	NA	35.27	40.78	1.142	239.7	33034
KAL-028	North	2023	12	6.813	3.826	4.595	0.9318	NA	1.706	6.317	0.3981	72.09	26730
KAL-029	North	2023	12	13.77	3.709	5.537	2.625	NA	7.462	12.14	0.9925	86.3	21050
KAL-030	North	2023	12	18.06	7.925	5.427	3.797	NA	19.94	27.29	1.399	124.3	17191
KAL-031	North	2024	1	19.31	9.715	5.614	5.858	0.948406	19.99	8.375	7.12	324.6	38787
KAL-033	North	2024	1	15.24	7.718	2.484	2.867	5.29141	15.93	13.47	4.113	76.75	71610
KAL-034	North	2024	1	25.12	12.74	7.054	11.25	1.62152	93.81	49.49	12.18	413.7	42729
KAL-035	North	2024	1	16.07	10.14	0.9311	3.67	3.34912	31.36	25.18	5.341	156.4	29554
KAL-037	North	2024	1	15.66	3.855	2.221	3.139	4.46085	23.59	21.91	2.368	108.7	29096
KAL-038	North	2024	1	8.826	4.177	2.96	4.937	1.20879	45.63	15.22	4.203	151.3	15305
KAL-039	North	2024	1	11.52	3.959	5.109	6.389	Inf	36.18	15.44	2.624	50.03	23066
KAL-040	North	2024	2	10.4	4.696	0.9246	2.953	9.59295	13.15	16.61	0.4854	76.43	16760
KAL-042	North	2024	2	9.029	6.203	4.367	4.481	23.6569	16.11	29.08	1.898	72.11	111934
KAL-044	North	2024	3	5.055	18.25	6.456	2.696	0	6.114	8.336	3.69	142.7	20822
KAL-045	North	2024	3	16.29	8.545	5.078	4.08	2.14752	8.343	17.2	0.4488	55.85	24261
KAL-047	North	2024	3	11.31	3.233	8.624	1.98	0	11.51	18.48	0.2436	83.48	6811
KAL-048	North	2024	4	NA	NA	NA	NA	3.20137	NA	NA	NA	NA	NA
KAL-050	North	2024	5	NA	NA	NA	NA	3.68004	NA	NA	NA	NA	NA
KAL-051	North	2024	5	NA	NA	NA	NA	0	NA	NA	NA	NA	NA
KAL-053	North	2024	6	24.4	7.768	5.658	4.733	2.42298	46.37	15.92	1.088	83.16	NA
MAS-001	East	2016	11	9.8	NA	6.1	1.2	NA	4.8	7.3	2.5	NA	28000
MAS-003	East	2016	11	140	NA	4.5	0.94	NA	3.2	5.2	1.9	NA	26000
MAS-004	East	2016	11	19	NA	3.7	0.69	NA	10	7.8	1.1	NA	30000
MAS-005	East	2016	11	15	NA	4.8	0.84	NA	4.9	6.6	2.6	NA	42000
MAS-006	East	2016	11	16	NA	9.4	1.4	NA	11	14.4	0.79	NA	34000
MAS-008	East	2016	11	17	NA	3.5	1.5	NA	5.8	8.2	4.4	NA	44760
MAS-009	East	2016	11	14	NA	3.6	0.84	NA	6.2	9.3	0.85	NA	29200
MAS-010	East	2016	11	15	NA	5.7	1.8	NA	10	8.2	1.3	NA	38910
MAS-011	East	2016	12	12	NA	2.5	1	NA	7.5	8.4	0.3	NA	29430
MAS-012	East	2016	12	14	NA	3	1.4	NA	8.2	14	0.29	NA	40360
MAS-013	East	2016	12	15	NA	3.7	0.98	NA	7.6	5.1	0.79	NA	NA
MAS-014	East	2016	12	11	NA	2.9	1.9	NA	8	11	0.7	NA	NA
MAS-018	East	2016	12	14	NA	4.8	1.8	NA	6.4	9.5	0.26	NA	40900
MAS-019	East	2016	12	5.8	NA	7.6	1.3	NA	6	6.4	0.37	NA	35630
MAS-020	East	2016	12	5.7	NA	6.7	1.1	NA	8.6	11	0.37	NA	40290
MAS-021	East	2016	12	15	NA	2.4	1.1	NA	5.3	5.4	0.21	NA	33440
MAS-022	East	2016	12	28	NA	1.3	0.48	NA	8.9	2.9	1.2	NA	37890
MAS-023	East	2017	1	16	NA	8.4	1.7	NA	8.6	12	2.8	NA	36910
MAS-024	East	2017	1	35	NA	4.1	2.2	NA	5.6	11	1.6	NA	35240
MAS-025	East	2017	1	13	NA	10	2.3	NA	4.9	7.2	2.5	NA	30100
MAS-026	East	2017	1	13	NA	9.6	1.2	NA	4.6	5	0.4	NA	36590
MAS-027	East	2017	1	19	NA	5.8	1.3	NA	2.5	7.3	0.35	NA	42410
MAS-028	East	2017	1	14	NA	6.4	1.8	NA	5.8	11	0.83	NA	53020
MAS-029	East	2017	1	17	NA	8.6	1.6	NA	4.4	6.3	0.82	NA	47260
MAS-030	East	2017	1	20	NA	8.9	1.1	NA	5.3	6.8	1.1	NA	30250
MAS-032	East	2017	1	11	NA	4.1	0.94	NA	2.7	5.2	0.97	NA	34450
MAS-034	East	2017	1	164	NA	1.9	0.92	NA	3.5	9.3	0.48	NA	20560
MAS-036	East	2017	2	17	NA	2.5	2	NA	9.3	4.2	0.27	NA	31490
MAS-038	East	2017	2	22	NA	5.6	0.86	NA	11	7.5	1.3	NA	35530
MAS-040	East	2017	2	9.8	NA	2.1	1.8	NA	5.5	4	0.82	NA	41680
MAS-041	East	2017	2	11	NA	2.3	1	NA	13	5.2	1.1	NA	46380
MAS-042	East	2017	2	16	NA	6.9	2.4	NA	6.2	7.2	1.7	NA	35500
MAS-043	East	2017	2	15	NA	4.4	1.8	NA	6.8	6.9	3.4	NA	29970
MAS-044	East	2017	2	7.4	NA	0.5	0.4	NA	6.5	2	0.33	NA	42650
MAS-045	East	2017	2	9.8	NA	1.8	1	NA	4.4	6.1	0.19	NA	33930
MAS-046	East	2017	3	15	NA	7.5	1.6	NA	16	15	0.75	NA	60310
MAS-047	East	2017	3	20	NA	2.2	0.84	NA	11	12	1.2	NA	41070
MAS-048	East	2017	3	194	NA	3.8	1.3	NA	8.9	8.3	0.74	NA	182300
MAS-050	East	2017	3	134	NA	2.2	0.91	NA	4.2	4.5	0.18	NA	61730
MAS-052	East	2017	3	18	NA	2.8	2	NA	14	17	1.3	NA	29210
MAS-053	East	2017	3	48	NA	8.6	3	NA	7.2	14	2.1	NA	53570
MAS-054	East	2017	3	9.4	NA	2.7	1.8	NA	4.7	20	0.26	NA	62320
MAS-055	East	2017	3	147	NA	1.1	0.58	NA	4.4	9.8	1.1	NA	34720
MAS-056	East	2017	3	20	NA	11	1.8	NA	5	14	0.98	NA	63050
MAS-057	East	2017	3	10	NA	1.9	0.54	NA	0.9	5	1	NA	5856
MAS-059	East	2017	4	156	NA	3.6	1.1	NA	4.2	8.6	0.5	NA	43080
MAS-061	East	2017	4	9.4	NA	4	0.7	NA	5.7	3.2	0.8	NA	52220
MAS-063	East	2017	5	15	NA	2.5	1.4	NA	4.1	7.2	0.9	NA	26820
MAS-064	East	2017	5	22	NA	2.9	1.9	NA	7.9	8.9	0.9	NA	30430
MAS-065	East	2017	5	12	NA	1.4	0.6	NA	4.9	8.5	0.8	NA	21700
MAS-066	East	2017	5	114	NA	4.9	1	NA	8.2	16	0.9	NA	80710
MAS-067	East	2017	5	21	NA	3.3	0.9	NA	NA	6.1	0.7	NA	NA
MAS-069	East	2017	5	23	NA	7.2	1.6	NA	3.2	5.2	0.2	NA	NA
MAS-070	East	2017	5	12	NA	5.8	1.8	NA	3.3	5.1	2.6	NA	NA
MAS-072	East	2017	6	61	NA	5	1.9	NA	20	10	1	NA	66870
MAS-074	East	2017	6	9.9	NA	9.9	2.6	NA	11	15	0.8	NA	80640
MAS-077	East	2017	6	8	NA	2.9	0.7	NA	1.4	6.5	0.3	NA	15610
MAS-078	East	2017	6	29	NA	8.2	1.8	NA	10	7.3	2.1	NA	71870
MAS-079	East	2017	6	12	NA	7.1	1.3	NA	4.4	7.3	0.9	NA	69120
MAS-080	East	2017	6	17	NA	9.1	1.5	NA	4.6	12	1	NA	79510
MAS-081	East	2017	7	13	NA	1.4	2.1	NA	23	17	2.6	NA	56230
MAS-082	East	2017	7	31	NA	3.5	3.7	NA	6.7	18	2.7	NA	47870
MAS-083	East	2017	7	17	NA	1.6	2.5	NA	5.9	13	3.3	NA	23980
MAS-084	East	2017	7	22	NA	6.5	3.9	NA	8.5	20	3.8	NA	41820
MAS-085	East	2017	9	7.7	NA	10	4.1	NA	7.8	9.4	0.1	NA	55760
MAS-086	East	2017	9	9.3	NA	17	3.6	NA	2.9	6.8	0.8	NA	46120
MAS-087	East	2017	9	7.7	NA	11	5.1	NA	11	11	0.3	NA	66180
MAS-088	East	2017	9	5.7	NA	9.6	2.7	NA	2.3	3.5	0.3	NA	44160
MAS-089	East	2017	9	29	NA	7.1	9.6	NA	2.6	23	1.2	NA	50380
MAS-090	East	2017	9	8.7	NA	7.6	1.9	NA	67	5.2	0.5	NA	54470
MAS-091	East	2017	9	8	NA	9.4	2.3	NA	12	16	3.3	NA	41850
MAS-092	East	2017	9	9	NA	7.3	2.4	NA	3.9	9.3	0.8	NA	29940
MAS-094	East	2017	10	9.1	NA	6.2	3.8	NA	4.6	8.3	0.1	NA	65600
MAS-095	East	2017	10	145	NA	6.6	1.2	NA	26	9.6	0.5	NA	45600
MAS-096	East	2017	10	8.8	NA	6.1	4.4	NA	5.8	14	0.1	NA	44160
MAS-097	East	2017	10	10	NA	5.3	5.1	NA	33	15	1.4	NA	77210
MAS-098	East	2017	10	32	NA	12	7.2	NA	6.1	20	1	NA	114500
MAS-099	East	2017	10	9.6	NA	4.5	1.9	NA	2.3	4	0.2	NA	56630
MAS-100	East	2017	10	22	NA	6.3	6.3	NA	11	13	1.1	NA	53200
MAS-101	East	2017	10	24	NA	5.8	4.1	NA	6.4	13	1.7	NA	47290
MAS-102	East	2017	11	19	NA	3.3	6.5	NA	3.1	11	0.8	NA	82110
MAS-103	East	2017	11	20	NA	10	1.9	NA	5.6	14	1.3	NA	187700
MAS-105	East	2017	11	18	NA	9.2	3.5	NA	2	12	0.6	NA	48900
MAS-106	East	2017	11	80	NA	26	3.7	NA	2.2	19	0.9	NA	998
MAS-107	East	2017	11	9.2	NA	5.4	1.6	NA	1.4	7.2	0.3	NA	70900
MAS-108	East	2017	11	5.6	NA	NA	NA	NA	NA	NA	NA	NA	NA
MAS-109	East	2017	11	7.3	NA	4.2	2.3	NA	2.3	5.2	0.2	NA	59120
MAS-110	East	2017	11	3.9	NA	3.7	1	NA	2.1	5.3	0.3	NA	78230
MAS-111	East	2017	12	9.8	NA	11	2.5	NA	2	8.4	0.7	NA	145800
MAS-112	East	2017	12	28	NA	13	7.6	NA	2.3	NA	2.3	NA	54750
MAS-113	East	2017	12	20	NA	9	2.4	NA	1.1	6.3	0.8	NA	60700
MAS-114	East	2017	12	17	NA	3.6	2.2	NA	0.8	4.2	2.3	NA	52760
MAS-115	East	2017	12	18	NA	13	1.3	NA	9.8	8.5	2.3	NA	49130
MAS-116	East	2017	12	40	NA	7.5	1.9	NA	1.8	5.4	1.1	NA	48290
MAS-117	East	2017	12	22	NA	23	5.5	NA	4.2	23	1.9	NA	62790
MAS-118	East	2017	12	20	NA	14	1.1	NA	1.8	1.3	2.4	NA	39640
MAS-125	East	2018	2	14	NA	3.2	1.2	NA	0.7	7.6	1.2	NA	56590
MAS-126	East	2018	2	9.1	NA	1.3	1.2	NA	0.5	3.9	0.7	NA	51310
MAS-127	East	2018	2	8.7	NA	0.5	0.8	NA	1.4	7	1	NA	26890
MAS-128	East	2018	2	151	NA	0.3	1	NA	0.5	1.3	0.6	NA	22790
MAS-129	East	2018	2	13	NA	1.6	1.9	NA	1.4	6.1	0.5	NA	79250
MAS-130	East	2018	2	11	2.3	NA	NA	NA	3.7	4.5	0.7	NA	21490
MAS-131	East	2018	2	21	1.7	3.4	0.4	NA	5.2	15	0.8	NA	38370
MAS-132	East	2018	2	25	3	3.1	0.2	NA	9.8	10	1	NA	26070
MAS-133	East	2018	2	22	2.5	6.3	0.3	NA	3.3	6.7	0.3	NA	44930
MAS-134	East	2018	2	25	7.2	7.5	0.4	NA	8.1	12	2.7	NA	29520
MAS-135	East	2018	2	19	5.7	6	0.3	NA	4.3	10	3	NA	22520
MAS-136	East	2018	2	3.7	1.7	2.7	0.1	NA	0.7	2.7	0.1	NA	34840
MAS-137	East	2018	2	7.5	2.5	6.5	0.2	NA	0.7	0.5	0.2	NA	46790
MAS-138	East	2018	2	24	2.8	3	0.1	NA	NA	4.1	NA	NA	NA
MAS-139	East	2018	3	6.7	6.8	8.1	0.2	NA	3	6.4	2.8	NA	49630
MAS-140	East	2018	3	7.5	10	7.4	0.4	NA	5.3	14	0.9	NA	32970
MAS-141	East	2018	3	7	2.6	5.3	0.3	NA	11	15	2.7	NA	52790
MAS-142	East	2018	3	6.2	19	5.1	0.4	NA	4.9	12	1.1	NA	52000
MAS-143	East	2018	3	8.4	17	3.6	0.7	NA	4.9	15	2.2	NA	42700
MAS-144	East	2018	3	7.5	13	3.6	0.4	NA	5	13	0.9	NA	46360
MAS-145	East	2018	3	2.1	2	4.7	0.7	NA	2	6.5	0.3	NA	40460
MAS-146	East	2018	3	14	7.1	5	1	NA	6.2	8.6	2.7	NA	25130
MAS-148	East	2018	3	35	4.7	0.9	1.5	NA	12	12	2.2	NA	53920
MAS-152	East	2018	4	19	5	3.1	1.7	NA	15	0.7	3	NA	41650
MAS-153	East	2018	4	46	5.7	2.7	1.6	NA	2.6	2.1	0.7	NA	35510
MAS-154	East	2018	4	13	6.2	1.3	1.1	NA	9.3	4.1	1.1	NA	37840
MAS-155	East	2018	4	8.9	5.9	1.9	1	NA	27	3.6	1	NA	91570
MAS-156	East	2018	4	221	202	2.3	1.1	NA	12	3	6	NA	30590
MAS-157	East	2018	4	17	NA	1.1	NA	NA	6.6	NA	1	NA	57980
MAS-159	East	2018	4	7.6	9.1	NA	1.7	NA	17	2.1	1.1	NA	10350
MAS-161	East	2018	4	27	5.8	1.1	0.6	NA	3.6	2.7	1.8	NA	34330
MAS-163	East	2018	4	14	4.4	3.3	0.8	NA	5.2	1.4	1	NA	61060
MAS-164	East	2018	4	34	7.5	4	1.6	NA	7.6	5.7	2.7	NA	26920
MAS-165	East	2018	4	49	7.7	6	2	NA	8.3	6.3	2.8	NA	37380
MAS-166	East	2018	5	29	24	7.8	2.8	NA	11	8.1	4.9	NA	41710
MAS-167	East	2018	5	57	20	8.7	1.8	NA	10	9.8	4.5	NA	33910
MAS-168	East	2018	5	26	47	6.1	3.9	NA	4.9	4.4	1.6	NA	31990
MAS-169	East	2018	5	27	67	6.7	3.1	NA	4.6	5.2	1.5	NA	32720
MAS-170	East	2018	5	26	18	10	2	NA	8	8.1	9.7	NA	26130
MAS-171	East	2018	5	28	22	5.6	1.9	NA	7.8	3.8	9.7	NA	39720
MAS-172	East	2018	5	27	21	8	2.9	NA	6.7	17	7.1	NA	45270
MAS-173	East	2018	5	19	15	0.8	2.5	NA	5.2	11	0.9	NA	101700
MAS-174	East	2018	5	28	22	2	1.5	NA	8.6	11	1.5	NA	30840
MAS-175	East	2018	5	19	6.8	4.1	1.5	NA	15	8.7	3.2	NA	28900
MAS-176	East	2018	5	21	4.3	3.1	2.6	NA	4.9	11	2.6	NA	19350
MAS-177	East	2018	5	21	7.1	4.2	1.6	NA	3.3	6.4	1.1	NA	60200
MAS-179	East	2018	5	8.2	6.9	3.8	1.7	NA	6.6	6.8	2.2	NA	42920
MAS-180	East	2018	6	26	8.4	1.6	1.4	NA	8.2	8.1	3.2	NA	29620
MAS-181	East	2018	6	22	10	3.1	3.8	NA	5.3	10	3.1	NA	47830
MAS-182	East	2018	6	21	8.5	2.8	3.4	NA	5.4	15	3.4	NA	31870
MAS-183	East	2018	6	26	7.5	2.4	3.3	NA	11	11	2.4	NA	35850
MAS-184	East	2018	6	21	7.9	1.5	1.1	NA	4.2	5.4	1.2	NA	33940
MAS-185	East	2018	6	27	23	1.5	1.7	NA	8.9	12	4.3	NA	NA
MAS-186	East	2018	6	20	9	2.1	3.6	NA	7	11	3.2	NA	NA
MAS-187	East	2018	6	18	6.4	0.4	0.9	NA	5.9	7.6	1.5	NA	NA
MAS-188	East	2018	6	16	6.2	1.4	0.9	NA	6.1	5.8	3	NA	NA
MAS-189	East	2018	6	7.6	2.5	3.3	2.7	NA	6.4	12	0.8	NA	NA
MAS-191	East	2018	6	8.7	3.2	3.2	1.8	NA	1.7	7.3	0.3	NA	NA
MAS-192	East	2018	6	8.1	3	1.1	1.3	NA	1.7	6.9	0.6	NA	NA
MAS-193	East	2018	6	6.9	1.1	2.1	1.8	NA	1.3	11	0.1	NA	NA
MAS-194	East	2018	6	15	6	8	3.6	NA	4.1	9.8	2.2	NA	NA
MAS-195	East	2018	6	27	6.7	11	2.1	NA	3.1	20	2.3	NA	NA
MAS-196	East	2018	7	19	2.8	5.1	1.1	NA	1.1	13	1	NA	NA
MAS-197	East	2018	7	19	3.5	2.9	0.5	NA	1.2	12	1.1	NA	NA
MAS-198	East	2018	7	17	4.9	4	1.3	NA	2.2	20	1.4	NA	NA
MAS-199	East	2018	7	21	4.5	4.8	1.8	NA	1.2	16	0.9	NA	NA
MAS-200	East	2018	7	22	NA	4.9	2.9	NA	1.8	18	1.6	NA	NA
MAS-201	East	2018	7	19	NA	6.8	3.5	NA	1.5	12	1.2	NA	NA
MAS-202	East	2018	7	18	7.2	6.6	1.4	NA	0.7	1.1	0.8	NA	NA
MAS-203	East	2018	7	22	5.3	3.3	1.5	NA	2.6	11	1.3	NA	NA
MAS-204	East	2018	7	19	4.8	5.6	1.9	NA	2.3	13	0.9	NA	NA
MAS-205	East	2018	7	21	4.7	6.1	1.2	NA	NA	9.4	0.8	NA	44320
MAS-206	East	2018	7	19	2.9	3.4	1.6	NA	NA	8.1	0.5	NA	37730
MAS-207	East	2018	7	22	7.8	10	2	NA	NA	15	1.7	NA	50650
MAS-208	East	2018	7	24	9.3	4.2	0.8	NA	NA	7.9	2.7	NA	32320
MAS-209	East	2018	7	26	5.6	3.7	1	NA	NA	19	1.6	NA	34450
MAS-210	East	2018	7	4.5	3.2	6.4	2.2	NA	1.9	9.3	1.7	NA	79910
MAS-211	East	2018	7	16	7.3	7.3	4.4	NA	2.9	12	2.2	NA	47350
MAS-212	East	2018	8	36	24	4.3	2.2	NA	8.7	23	8.1	NA	42910
MAS-213	East	2018	8	28	16	4.4	1.8	NA	5.3	14	3.2	NA	35680
MAS-214	East	2018	8	23	13	4.1	1.6	NA	3	17	1.1	NA	56900
MAS-215	East	2018	8	24	9.3	9	2.1	NA	9.8	8.8	3.5	NA	57910
MAS-216	East	2018	8	22	6.2	4.2	2.7	NA	3.3	14	2.4	NA	166000
MAS-217	East	2018	8	23	7.9	9.4	1.9	NA	4.2	19	2.5	NA	43130
MAS-218	East	2018	8	21	7.2	20	2.4	NA	1.4	22	2.9	NA	192600
MAS-219	East	2018	8	27	9.3	3.6	1.8	NA	5.5	22	2.5	NA	80300
MAS-220	East	2018	8	23	4.6	11	2	NA	2.4	14	2.1	NA	55140
MAS-221	East	2018	8	15	8.2	6	1.8	NA	1.7	9.2	1	NA	49720
MAS-222	East	2018	8	22	17	14	2.1	NA	3	8.1	2.2	NA	62590
MAS-223	East	2018	8	21	8.2	4.8	1.9	NA	2.2	16	1.5	NA	73230
MAS-224	East	2018	8	23	7.1	9	2.7	NA	3.1	18	1	NA	68570
MAS-225	East	2018	9	24	16	8.2	1.7	NA	5.9	21	3.4	NA	48320
MAS-226	East	2018	9	28	69	11	2.4	NA	2.3	11	2.7	NA	45860
MAS-227	East	2018	9	23	4.6	13	0.9	NA	0.6	11	1	NA	69010
MAS-228	East	2018	9	9.2	2.9	17	1.3	NA	1	11	1.6	NA	32450
MAS-229	East	2018	9	22	9	8.5	NA	NA	4.3	15	NA	NA	23440
MAS-230	East	2018	9	25	7.3	1.4	NA	NA	3.2	8.6	NA	NA	NA
MAS-231	East	2018	9	6.3	2	6.9	NA	NA	5.8	4.2	NA	NA	54150
MAS-232	East	2018	9	6.3	3.2	3.1	NA	NA	2.4	1.8	NA	NA	28980
MAS-233	East	2018	9	27	18	7.1	NA	NA	2.9	5.5	NA	NA	89590
MAS-234	East	2018	9	17	8.4	7.3	NA	NA	3.3	7.2	NA	NA	40630
MAS-235	East	2018	9	12	8.7	3.2	NA	NA	3.5	6.9	NA	NA	28850
MAS-236	East	2018	9	20	8.4	2.9	1	NA	1.4	7.5	0.6	NA	28050
MAS-237	East	2018	9	19	9	5.6	2.2	NA	5.6	9.6	0.7	NA	51740
MAS-238	East	2018	9	18	7.6	11	1.6	NA	2.3	7.5	3.6	NA	26440
MAS-239	East	2018	9	18	7.3	11	1.4	NA	1.5	11	2.5	NA	39320
MAS-240	East	2018	9	31	23	4.3	1.9	NA	4.7	17	6.4	NA	61880
MAS-241	East	2018	9	46	23	7.3	1.2	NA	8.3	12	NA	NA	77430
MAS-242	East	2018	9	17	20	6.6	2.3	NA	1.5	6.2	1.7	NA	57170
MAS-243	East	2018	9	22	7.6	9.2	2	NA	2.2	12	1	NA	69100
MAS-244	East	2018	10	22	NA	16	2.3	NA	18	14	1.7	NA	44590
MAS-245	East	2018	10	NA	2.5	NA	NA	NA	1.3	NA	0.3	NA	33130
MAS-246	East	2018	10	18	6.4	14	1.7	NA	3	8.4	2.7	NA	73880
MAS-247	East	2018	10	22	7.3	5.2	3.3	NA	4.1	10	0.6	NA	68850
MAS-249	East	2018	10	30	25	8.6	2	NA	15	10	6.8	NA	53160
MAS-250	East	2018	10	24	27	6.2	1	NA	6.3	8.4	2.2	NA	34780
MAS-251	East	2018	10	20	6.9	3.9	0.5	NA	4.5	5.8	1.6	NA	22480
MAS-253	East	2018	10	39	7.9	12	2.4	NA	9.5	23	0.7	NA	61390
MAS-254	East	2018	10	24	6.8	9.6	1.4	NA	5.3	2.7	0.8	NA	52680
MAS-255	East	2018	10	19	2.9	7.4	1.7	NA	8.9	12	0.8	NA	20030
MAS-256	East	2018	10	20	6.6	8.8	1.6	NA	6	22	0.6	NA	46190
MAS-257	East	2018	10	21	7.7	4	1.3	NA	9.1	18	2.7	NA	37370
MAS-258	East	2018	11	26	3.8	6	1.2	NA	6.7	28	1.1	NA	54160
MAS-260	East	2018	11	21	5.6	9.2	1.1	NA	5.1	12	0.5	NA	65030
MAS-261	East	2018	11	20	4.6	10	0.9	NA	5.2	9.6	0.9	NA	61750
MAS-263	East	2018	11	14	3.7	4.4	1.3	NA	5.3	6.9	0.3	NA	55430
MAS-264	East	2018	11	25	6.5	10	1.6	NA	5.9	3.8	1.5	NA	49800
MAS-265	East	2018	11	22	7.3	11	2.2	NA	11	23	2.2	NA	61540
MAS-266	East	2018	11	33	8.2	26	2.2	NA	8.4	21	2.3	NA	49670
MAS-267	East	2018	11	23	6.4	9.4	1.5	NA	7.6	12	1.1	NA	50900
MAS-268	East	2018	11	21	6	7.9	1.3	NA	4.8	7.7	1	NA	52060
MAS-269	East	2018	11	24	14	11	1.9	NA	5	16	1.9	NA	60840
MAS-270	East	2018	11	25	16	21	2.1	NA	6.9	15	2	NA	52550
MAS-271	East	2018	11	32	7.5	12	1.6	NA	4.1	17	3.9	NA	NA
MAS-272	East	2018	11	33	8.5	14	1.9	NA	5	17	2.9	NA	39160
MAS-273	East	2018	11	21	8.8	4.4	0.8	NA	5	9.2	9.9	NA	42920
MAS-274	East	2018	12	21	6.8	4.4	1	NA	2.9	6.6	1.1	NA	36910
MAS-276	East	2018	12	14	7.3	2.4	1.1	NA	3.2	19	0.6	NA	123200
MAS-277	East	2018	12	20	7.9	2	1.3	NA	2.4	7	1.1	NA	164900
MAS-278	East	2018	12	24	8.6	11	2	NA	4.5	9.8	0.4	NA	61500
MAS-279	East	2018	12	49	24	12	1.6	NA	5.2	15	2.8	NA	45510
MAS-280	East	2018	12	22	17	10	1.6	NA	5.8	10	1	NA	48580
MAS-281	East	2018	12	21	15	11	1.9	NA	4.9	NA	12	NA	34970
MAS-282	East	2018	12	185	19	9.8	1.2	NA	11	12	2.4	NA	32430
MAS-283	East	2019	1	2.5	6.8	3.8	0.9	NA	2.8	4.8	0.5	NA	43280
MAS-284	East	2019	1	23	50	13	1.7	NA	5.5	21	1.2	NA	49950
MAS-285	East	2019	1	17	10	10	1.9	NA	5	7.7	1	NA	66760
MAS-286	East	2019	1	19	16	7.7	1.2	NA	2.4	15	0.3	NA	19300
MAS-287	East	2019	1	14	7.5	7.2	0.6	NA	6.7	12	2	NA	29410
MAS-288	East	2019	1	19	8.7	12	1.6	NA	5.1	9.7	1.8	NA	36850
MAS-289	East	2019	1	27	3.7	4	0.9	NA	5.1	3	0.8	NA	28080
MAS-290	East	2019	1	13	3.5	4.2	1	NA	5.4	12	0.5	NA	42440
MAS-291	East	2019	1	22	7.7	12	1.5	NA	7.5	16	0.9	NA	52030
MAS-292	East	2019	1	17	2.7	8	1	NA	5.3	6.6	0.3	NA	50280
MAS-293	East	2019	1	20	4.9	2.7	0.7	NA	4.9	11	0.4	NA	30310
MAS-294	East	2019	1	43	12	9.2	0.8	NA	4.6	6.6	0.6	NA	34370
MAS-295	East	2019	2	31	8.3	4.1	1	NA	5.6	14	1.1	NA	68250
MAS-296	East	2019	2	29	8.1	5.8	1.5	NA	4.7	14	0.9	NA	64111
MAS-297	East	2019	2	31	2.6	6.5	1	NA	17	22	1.5	NA	35360
MAS-298	East	2019	2	33	2.7	4.2	0.5	NA	2	6.3	0.9	NA	18010
MAS-299	East	2019	2	52	2.9	3.4	1	NA	4.3	9.3	0.3	NA	29570
MAS-300	East	2019	2	55	2.8	3.2	1	NA	3.2	11	0.5	NA	22590
MAS-301	East	2019	2	9.4	6.9	11	2.4	NA	4.9	15	0.9	NA	62510
MAS-302	East	2019	2	8.1	NA	1.7	0.6	NA	5.8	1.1	2.3	NA	45770
MAS-303	East	2019	2	11	4.3	5.5	0.9	NA	2.5	6.6	0.7	NA	7713
MAS-304	East	2019	2	217	12	3.8	1.1	NA	3.2	12	0.3	NA	26840
MAS-305	East	2019	2	28	7	9.4	1.2	NA	4.9	13	2.8	NA	31700
MAS-306	East	2019	3	16	2.5	5.3	1	NA	3.8	8.4	1.1	NA	28550
MAS-307	East	2019	3	20	1.4	7.9	1.5	NA	4.8	14	0.4	NA	39210
MAS-308	East	2019	3	25	1.8	8.4	1.4	NA	3.9	21	0.6	NA	157500
MAS-309	East	2019	3	24	4.2	16	1.8	NA	4.9	14	0.8	NA	43100
MAS-310	East	2019	3	18	3.9	11	1.8	NA	3.8	16	1	NA	2e+05
MAS-311	East	2019	3	8.5	1.7	3.3	0.6	NA	2.4	6.1	0.6	NA	20750
MAS-312	East	2019	3	16	2.5	7.8	1.4	NA	2.7	6.2	0.4	NA	89250
MAS-313	East	2019	3	7.6	4.7	1.6	0.8	NA	2.2	4.7	0.2	NA	43800
MAS-314	East	2019	3	9.5	1.1	1.1	0.6	NA	3.2	15	0.1	NA	38000
MAS-315	East	2019	3	26	3.9	11	1.8	NA	5.9	12	0.3	NA	50480
MAS-316	East	2019	3	8.9	4.2	3.4	1.4	NA	17	9.1	0.9	NA	37410
MAS-317	East	2019	3	25	7.9	8.5	1.6	NA	11	14	1.7	NA	36230
MAS-318	East	2019	4	12	2.8	NA	0.9	NA	5.7	4.7	0.6	NA	14930
MAS-319	East	2019	4	20	8	6.6	0.7	NA	5.1	8.3	1.2	NA	20960
MAS-320	East	2019	4	18	5.3	3.7	0.7	NA	5	8.1	1.1	NA	19040
MAS-321	East	2019	4	24	7.8	7.3	1.4	NA	7.3	9.7	1.9	NA	23230
MAS-322	East	2019	4	26	9.8	9.6	1.4	NA	11	13	3	NA	42450
MAS-323	East	2019	4	16	6.6	8.3	1.2	NA	4.4	6.6	0.9	NA	44550
MAS-324	East	2019	4	19	7.9	8.6	0.7	NA	8.5	6.2	3.9	NA	16320
MAS-325	East	2019	4	15	3.2	7.5	1.2	NA	4.7	12	0.8	NA	59440
MAS-326	East	2019	4	20	5.8	5.7	0.7	NA	13	7.1	1.1	NA	31880
MAS-327	East	2019	4	18	2.4	4.5	1.2	NA	14	7.5	0.5	NA	58600
MAS-328	East	2019	4	18	7.4	3.6	0.5	NA	12	3.1	1.3	NA	43010
MAS-329	East	2019	4	21	7.6	7.5	1	NA	15	6.8	1.4	NA	70800
MAS-330	East	2019	5	11	2.1	7.6	0.9	NA	7.2	7.1	0.3	NA	60480
MAS-331	East	2019	5	8.8	2.8	5.3	0.8	NA	7.2	9.8	0.1	NA	48890
MAS-332	East	2019	5	12	2.7	11	2.7	NA	5.8	8	0.1	NA	48350
MAS-333	East	2019	5	9.2	2.2	5.6	0.6	NA	4.3	5.2	0.3	NA	38150
MAS-334	East	2019	5	10	16	17	0.9	NA	6.3	5.9	2.5	NA	46430
MAS-335	East	2019	5	26	5.1	8.4	1.1	NA	12	10	1	NA	51220
MAS-336	East	2019	5	25	6.4	6	0.8	NA	6.4	4.6	1.8	NA	65460
MAS-337	East	2019	5	24	7.5	9.5	0.8	NA	34	9.9	4.8	NA	53200
MAS-338	East	2019	5	16	3.1	NA	NA	NA	1.6	2.7	1	NA	41510
MAS-340	East	2019	5	22	6.9	13	1.2	NA	4.8	11	0.8	NA	56810
MAS-341	East	2019	5	30	8.4	16	1.3	NA	7	5.9	0.9	NA	53320
MAS-344	East	2019	6	22	8.8	9.1	2.8	NA	NA	11	6.2	NA	66920
MAS-345	East	2019	6	17	5.4	6.9	1.7	NA	NA	7.1	0.9	NA	60230
MAS-347	East	2019	6	27	6.7	3.8	1.7	NA	NA	12	1.9	NA	25790
MAS-348	East	2019	6	12	7.5	2.9	1.5	NA	NA	7.9	0.9	NA	35910
MAS-349	East	2019	6	10	8.9	3.9	1.1	NA	NA	5.1	0.8	NA	23870
MAS-351	East	2019	6	16	7.1	1.2	1.9	NA	NA	8.1	0.6	NA	35740
MAS-352	East	2019	6	22	3.6	1.3	1.1	NA	NA	6.8	0.7	78	20090
MAS-353	East	2019	6	19	6.3	6.3	1.7	NA	NA	5.1	0.9	66	28410
MAS-355	East	2019	6	16	4.2	3.5	1	NA	NA	7.4	0.5	65	42910
MAS-356	East	2019	6	11	5.4	2.6	0.9	NA	NA	7.7	1.6	113	23100
MAS-357	East	2019	6	32	27	10	2.8	NA	NA	30	1.6	144	21800
MAS-358	East	2019	7	25	18	3.1	3.3	NA	5.9	6.8	2.9	100	29340
MAS-359	East	2019	7	27	7.5	5	2.2	NA	6.2	26	1	252	95670
MAS-360	East	2019	7	22	5.3	3.3	1	NA	6.9	8.8	2.2	91	19900
MAS-361	East	2019	7	22	6.3	9.1	1.8	NA	3.1	3.2	2.3	60	47300
MAS-362	East	2019	7	22	7	3.2	2.3	NA	18	13	9.9	152	20340
MAS-363	East	2019	7	68	20	10	1.5	NA	17	23	2.3	290	49990
MAS-364	East	2019	7	32	8.5	7.5	1.2	NA	15	17	2.9	237	37630
MAS-365	East	2019	7	22	5.7	2.8	0.8	NA	6.4	12	0.9	166	17330
MAS-366	East	2019	7	60	18	10	1.3	NA	12	65	6.4	223	50730
MAS-367	East	2019	7	27	9.1	1.8	0.8	NA	5.2	7.2	2.9	141	23950
MAS-368	East	2019	7	12	2.7	2.4	0.8	NA	2.6	5.4	1	19	38230
MAS-369	East	2019	7	37	7.1	14	2.7	NA	21	16	7.3	155	65940
MAS-370	East	2019	8	20	8.2	6.9	1.5	NA	4.6	13	4	102	30130
MAS-371	East	2019	8	11	2.6	1.5	0.5	NA	3.1	5.9	2.2	44	19990
MAS-372	East	2019	8	64	16	12	2.6	NA	26	20	11	265	38990
MAS-373	East	2019	8	24	7.2	3.6	1.2	NA	5	13	3.6	129	33790
MAS-374	East	2019	8	8.9	2.6	1.6	0.7	NA	7.2	9.8	1.9	81	24700
MAS-375	East	2019	8	44	8.5	12	2.6	NA	5.5	28	2.2	149	68830
MAS-376	East	2019	8	25	7.8	7.3	2.9	NA	6.2	19	1.4	102	37830
MAS-377	East	2019	8	23	7.1	8.6	1.8	NA	5.7	13	0.7	250	45580
MAS-378	East	2019	9	24	7.8	6.1	1.7	NA	13	20	2.1	87.85	28910
MAS-379	East	2019	9	22	3.6	3.9	1.1	NA	6.1	11	0.2	99	40270
MAS-380	East	2019	9	36	12	9.2	3	NA	18	23	0.8	142	58640
MAS-381	East	2019	10	30	8.7	4.6	2.5	NA	5.4	15	1.7	NA	113200
MAS-382	East	2019	10	35	3.5	11	6.1	NA	5.1	18	1.5	NA	43250
MAS-383	East	2019	10	29	10	11	4.6	NA	6.1	12	1.2	NA	48950
MAS-384	East	2019	10	31	17	9.1	3.7	NA	15	22	2.9	NA	51810
MAS-385	East	2019	10	33	8.3	9.3	2.8	NA	7.6	13	1.6	NA	77040
MAS-387	East	2019	11	24	16	10	3.8	NA	6.3	22	4.4	153	38250
MAS-388	East	2019	11	20	3.6	4.3	3.3	NA	2.1	12	1	61	20810
MAS-389	East	2019	11	27	7.9	11	1.5	NA	6.7	16	1	124	27960
MAS-390	East	2019	11	21	6.1	4.1	0.8	NA	7	8.3	1	105	22090
MAS-391	East	2019	12	17	3	1.4	0.7	NA	2	8.2	0.2	43	41190
MAS-392	East	2019	12	5	1.4	1.1	0.6	NA	1.1	7.2	0.1	47	46960
MAS-393	East	2019	12	12	4.9	2.6	1.9	NA	2.2	12	0.8	57	43510
MAS-394	East	2019	12	18	7.5	3.9	0.9	NA	8.7	10	2.9	72	40150
MAS-395	East	2019	12	18	6.9	4.2	0.7	NA	4.1	13	0.8	57	24000
MAS-396	East	2020	1	25	6	9.6	2.6	NA	6.3	27	0.3	104	53950
MAS-397	East	2020	1	36	7.8	13	2.2	NA	7.1	29	1.1	168	48580
MAS-398	East	2020	1	26	8.4	8.5	1.9	NA	5.5	22	0.8	122	49680
MAS-399	East	2020	1	27	14	11	2.2	NA	7.1	29	0.6	189	85500
MAS-400	East	2020	1	9.1	2.2	1.8	0.9	NA	2.2	9.3	0.4	53	17620
MAS-401	East	2020	1	25	2.8	4.2	1.3	NA	2.5	9.3	0.3	122	68630
MAS-402	East	2020	1	8.7	3.1	3.1	1.3	NA	2.9	15	0.8	48	56910
MAS-403	East	2020	1	16	2.7	4.9	1.5	NA	5.3	20	0.8	44	46420
MAS-404	East	2020	1	11	4.2	6.7	1.3	NA	3.4	11	0.5	43	68060
MAS-405	East	2020	2	16	3.7	2.6	1.1	NA	3.9	10	0.5	53	53570
MAS-406	East	2020	2	20	2.8	6.5	1.5	NA	4.8	22	0.6	108	48070
MAS-408	East	2020	2	21	5.3	8	1.9	NA	6.7	23	0.7	115	31260
MAS-409	East	2020	3	17	6.7	3.5	1.5	NA	2.4	7.7	8.2	62	84240
MAS-410	East	2020	3	20	6.9	7.6	0.9	NA	5.1	13	3.3	68	83050
MAS-411	East	2020	3	20	4.8	4.5	1.7	NA	3.5	9.5	1.7	98	76820
MAS-412	East	2020	6	7	0.8	NA	0.5	NA	2.2	4.2	0.03	17	37870
MAS-413	East	2020	7	21	3.5	4.8	1.5	NA	5	9.6	0.5	93	42080
MAS-414	East	2020	7	22	7.1	1.6	2.8	NA	6.7	14	1.2	148	34190
MAS-415	East	2020	7	14	6	1.3	2.1	NA	6.9	10	1.2	70	38040
MAS-416	East	2020	7	12	2.7	3.1	1.9	NA	7.3	17	0.3	135	39400
MAS-417	East	2020	7	15	3.9	2.2	1.6	NA	6.3	26	0.5	209	53420
MAS-418	East	2020	8	18	7.4	2.9	1.6	NA	20	13	3.3	131	81660
MAS-419	East	2020	8	17	6.1	3	1	NA	5.3	6.3	0.9	112	52420
MAS-420	East	2020	8	15	6.8	4.5	1.2	NA	7.3	9.9	1.7	136	47500
MAS-421	East	2020	8	25	8	3.1	0.6	NA	9.3	8.4	2.9	84	27850
MAS-422	East	2020	9	5.5	1.4	NA	2.8	NA	33	3	0.08	159	34840
MAS-423	East	2020	10	16	3.1	2.7	1.6	NA	2.7	7.5	0.4	660	50500
MAS-424	East	2020	12	17.42	5.66	2.69	2.33	NA	3.93	8.73	0.25	174.8	24450
PAT-002	North	2021	5	NA	NA	NA	NA	3.87091	NA	NA	NA	NA	NA
PAT-003	North	2021	6	NA	NA	NA	NA	2.50815	NA	NA	NA	NA	NA
PAT-004	North	2021	6	13.19	11.4	5.37	0.91	1.56848	4.65	9.13	1.34	NA	15060
PAT-005	North	2021	6	11.93	6.56	3.26	3.87	5.81829	13.74	27.08	0.43	NA	28620
PAT-006	North	2021	6	11.29	8.68	5.56	1.07	0.854809	5.34	5.86	1.43	NA	16497
PAT-007	North	2021	6	11.9	6.5	1.87	2.58	1.78488	7.8	14.13	0.72	NA	22223
PAT-008	North	2021	6	20.26	10.68	3.56	5.63	0	48.49	35.82	2.7	NA	30440
PAT-009	North	2021	6	14.36	9.99	4.09	3.01	1.2188	12.11	14.64	1.71	NA	19892
PAT-010	North	2021	6	NA	NA	NA	NA	1.50718	NA	NA	NA	NA	NA
PAT-012	North	2021	6	11.86	5.25	2.82	3.34	3.40761	9.03	26.07	0.54	NA	20512
PAT-014	North	2021	6	NA	NA	NA	NA	2.07594	NA	NA	NA	NA	NA
PAT-015	North	2021	6	10.7	11.55	4.62	4.33	0.766873	35.24	14.54	4.33	NA	26145
PAT-016	North	2021	6	7.01	4.69	1.62	1.62	0	14.61	6.75	0.59	NA	20417
PAT-017	North	2021	6	9.54	9.89	4.17	3.44	1.66649	12.31	10.09	0.91	NA	26274
PAT-019	North	2021	6	8.74	6.89	4.16	3.59	7.26851	14.08	12.11	1.05	NA	30265
PAT-020	North	2021	6	10.58	5.19	6.77	1.31	2.76339	6.63	2.24	0.29	NA	20200
PAT-021	North	2021	6	14.3	7.31	11.13	2.58	7.36554	14.69	11.55	0.72	NA	23400
PAT-022	North	2021	6	14.63	8.12	9.58	3.45	8.4437	16.81	18.2	0.4	NA	11920
PAT-023	North	2021	6	15.07	12.27	7.23	1.75	0.352457	37.88	7.39	2.42	NA	22520
PAT-024	North	2021	6	15.1	12.22	8.81	2.31	0.564186	20	10.94	2.67	NA	13620
PAT-025	North	2021	6	8.08	6.76	6.63	4.17	14.3184	14.88	17.23	0.44	NA	18930
PAT-026	North	2021	6	17.08	10.14	8.29	2.09	3.20699	36.91	15.81	0.74	NA	18230
PAT-027	North	2021	6	18.26	24.75	14.81	3.66	1.34746	44.32	6.97	5.9	NA	27930
PAT-028	North	2021	6	NA	NA	NA	NA	4.32571	NA	NA	NA	NA	NA
PAT-029	North	2021	6	249.8	33.03	10.63	1.52	0	10.3	7.7	5.6	NA	19457
PAT-030	North	2021	6	11.86	12.31	9.14	5.8	43.0821	18.44	6.82	2.18	NA	12894
PAT-033	North	2021	6	22.68	12.5	9.42	2.54	0.422003	89.91	28.62	4.75	NA	30244
PAT-034	North	2021	6	12.07	11.05	4.19	1.15	0.992325	19.86	3.46	2.57	NA	17977
PAT-036	North	2021	6	8.62	4.72	2	0.78	0.690733	16.02	4	0.62	NA	13903
PAT-037	North	2021	7	10.98	14.11	17.93	6.91	12.5884	18.26	38.59	4.19	NA	NA
PAT-038	North	2021	7	11.02	12.21	5.88	1.84	0	20.83	21.56	4.76	NA	NA
PAT-039	North	2021	7	8.04	10.58	6.26	2.15	5.15448	2.98	9.62	1.77	NA	NA
PAT-040	North	2021	7	5.36	4.43	2.08	0.97	3.52143	5.03	4.08	0.24	NA	NA
PAT-041	North	2021	7	NA	NA	NA	NA	2.59333	NA	NA	NA	NA	NA
PAT-042	North	2021	7	13.43	9.28	7.79	5.43	6.03141	14.2	11.1	0.44	NA	NA
PAT-043	North	2021	7	9.9	7.2	2.94	2.79	6.10943	5.54	8.51	0.35	NA	NA
PAT-045	North	2021	7	9.66	10.94	6.34	5.87	4.07469	17.43	23.43	1.9	NA	NA
PAT-046	North	2021	7	9.48	9.1	4.8	1.16	0	9.46	4.69	1.33	NA	NA
PAT-047	North	2021	7	7.53	5.82	6.71	4.14	14.958	6.54	14.65	0.32	NA	NA
PAT-048	North	2021	7	NA	NA	NA	NA	0	NA	NA	NA	NA	NA
PAT-049	North	2021	7	7.81	6.86	4.85	2.59	1.41157	4.41	18.31	0.43	NA	NA
PAT-050	North	2021	7	11.32	10.09	12.36	4.85	7.63907	8.41	20.32	1.28	NA	NA
PAT-051	North	2021	7	8.72	8.19	7.13	5.72	6.55713	8	19.89	0.48	NA	NA
PAT-052	North	2021	7	12.88	8.39	13.85	4.74	16.32	7.34	17.08	0.58	NA	NA
PAT-053	North	2021	7	8.75	10.25	9.08	5.17	6.66619	10.46	20.66	1.78	NA	NA
PAT-054	North	2021	7	13.88	10.41	11.69	1.14	7.37985	7.54	14.09	4.14	NA	NA
PAT-055	North	2021	7	9.88	6.97	5.58	1.33	2.20117	10.13	8.89	1.17	NA	NA
PAT-056	North	2021	7	9.49	10.92	6.83	0.7	0	11.42	7.26	1.91	NA	NA
PAT-057	North	2021	7	10.94	8.93	5.15	0.9	2.43452	6.11	10.37	1.08	NA	NA
PAT-058	North	2021	7	10.49	5.69	5.28	1.18	3.91775	8.25	6.93	2.27	NA	NA
PAT-059	North	2021	7	9.52	4.97	9.38	0.55	0	6.34	7.35	1.25	NA	NA
PAT-060	North	2021	7	8.31	9.66	7.64	0.72	4.09714	9.47	15.24	2.16	NA	NA
PAT-061	North	2021	7	9.88	3.38	6.29	1.18	24.7752	6.51	12.12	0.49	NA	NA
PAT-062	North	2021	7	21.75	10.75	7.6	1.12	0	15.55	16.22	2.65	NA	NA
PAT-063	North	2021	7	18.1	15.99	9.71	2.06	4.87727	43.43	25.92	3.05	NA	NA
PAT-065	North	2021	7	14.61	8.13	6.9	1.22	0.950463	12.35	10.04	2.54	NA	NA
PAT-066	North	2022	4	8.35	5.26	7.73	6.13	7.44605	14.51	21.73	1.32	NA	NA
PAT-067	North	2022	4	8.7	9.24	8.64	4.3	0.553191	13.68	20.16	2.41	NA	NA
PAT-068	North	2022	4	9.75	6.92	11.58	5.73	3.29415	25.53	60.33	1.62	NA	NA
PAT-069	North	2022	4	14.3	10.33	9.26	8.82	8.52672	19.52	15.15	4.4	NA	NA
PAT-070	North	2022	4	8.47	6.35	2.35	4.78	18.9024	9.37	8.58	0.8	NA	NA
PAT-071	North	2022	4	8.96	8.65	2.77	6.58	5.39776	18.07	35.39	1.53	NA	NA
PAT-072	North	2022	4	9.07	10.21	6.3	1.25	0.953359	4.49	7.15	3.29	NA	NA
PAT-073	North	2022	4	8.92	12.16	4.9	2.15	0.976646	13.02	9.2	4.37	NA	NA
PAT-074	North	2022	4	9.38	11.34	8.12	1.69	0.818522	6.71	11.63	6.97	NA	NA
PAT-075	North	2022	4	8.36	9.63	6.07	4.37	4.79545	13.81	19.39	0.74	NA	NA
PAT-076	North	2022	4	12.23	8.23	8.55	3.2	8.30357	9.11	14.83	1.49	NA	NA
PAT-077	North	2022	4	20.85	11.48	15.93	3.49	3.98126	9.4	15.63	6.12	NA	NA
PAT-078	North	2022	4	11.16	7.04	10.59	3.7	2.83097	10.5	24.76	0.78	NA	NA
PAT-079	North	2022	4	12.15	2.74	5.06	1.48	0	7.24	10.3	0.12	NA	NA
PAT-080	North	2022	4	5.87	2.38	8.34	2.61	2.88344	10.4	14.12	0.31	NA	NA
PAT-081	North	2022	4	NA	NA	NA	NA	2.02784	NA	NA	NA	NA	NA
PAT-082	North	2022	4	8.08	7.45	10.56	1.82	0	5.36	6.07	1.47	NA	NA
PAT-083	North	2022	4	11.3	4.98	18.31	2.87	2.15266	14.69	3.71	1.13	NA	NA
PAT-084	North	2022	4	7.47	3.7	15.32	2.12	4.62238	7.05	15.26	0.49	NA	NA
PAT-085	North	2022	4	9.65	4.18	11.06	5.57	1.84362	9.14	18.49	0.79	NA	NA
PAT-086	North	2022	4	9.35	1.98	8.04	2.27	1.97475	6.05	6.46	0.35	NA	NA
PAT-087	North	2022	5	17.93	13.82	15.55	4.25	0.75928	59.56	16.26	5.72	NA	NA
PAT-088	North	2022	5	6.43	3.12	8.95	6.27	10.1701	39.04	20.28	0.55	NA	NA
PAT-089	North	2022	5	7.87	6.61	9.05	5.99	4.49387	35.23	16.86	1.82	NA	NA
PAT-090	North	2022	5	6.17	3.26	4.33	2.37	6.71755	16.46	12.58	0.86	NA	NA
PAT-093	North	2022	5	9.61	10.16	6.44	2.87	1.27496	15.94	13.89	4.06	NA	NA
PAT-094	North	2022	5	10.27	10.56	12.97	2.31	2.51575	26.79	11.99	7.64	NA	NA
PAT-095	North	2022	5	7	10.2	5.03	4.29	3.97752	29.8	6.96	1.34	NA	NA
PAT-096	North	2022	5	5.36	1.93	3.44	3.14	2.19284	16.21	7.83	0.18	NA	NA
PAT-097	North	2022	5	6.7	3.05	4.74	2.63	5.07792	12	2.95	0.24	NA	NA
PAT-098	North	2022	5	8.8	3.97	6.59	2.92	3.17947	15.17	3.49	1.26	NA	NA
PAT-099	North	2022	5	10.05	9.85	9.55	3.22	2.42458	17.87	14.13	5.66	NA	NA
PAT-100	North	2022	5	NA	NA	NA	NA	0.996426	NA	NA	NA	NA	NA
PAT-101	North	2022	5	10.62	3.62	16.78	3.7	5.76303	23.19	15.18	0.66	NA	NA
PAT-102	North	2022	5	7.94	2.96	12.05	3.88	11.4853	16.42	13.14	0.48	NA	NA
PAT-103	North	2022	5	7.55	5.72	13.1	3.72	5.81677	17.43	16.43	1.67	NA	NA
PAT-104	North	2022	5	8.25	3.99	13.71	6.41	15.2579	21.11	8.73	1	NA	NA
PAT-106	North	2022	5	18.2	9.46	27.81	5.46	2.29914	87.04	9.75	5.25	NA	NA
PAT-107	North	2022	5	8.17	11.2	24.12	2.96	2.46714	79.88	21.19	2.73	NA	NA
PAT-108	North	2022	5	6.87	3.6	15.33	3.94	7.46271	14.72	11.14	0.55	NA	NA
PAT-109	North	2022	5	12.01	4.32	15.53	2.86	0.43902	14.37	4.35	5	NA	NA
PAT-110	North	2022	5	11.46	11.92	16.32	2.73	1.95762	17.21	12.13	4.62	NA	NA
PAT-111	North	2022	5	7.95	8.58	18.5	2.73	0.349014	13.85	7.83	4.68	NA	NA
PAT-112	North	2022	5	7.08	3.28	15.01	2.56	0.640476	21.59	14.94	1.53	NA	NA
PAT-113	North	2022	5	8.38	3.86	16.68	5.86	28.2221	30.23	16.21	1.04	NA	NA
PAT-114	North	2022	5	7.92	7.52	13.46	3.39	3.30045	20.09	14.75	1.64	NA	NA
PAT-115	North	2022	5	7.97	9.89	18.94	2.02	0.725105	9.98	6	5.17	NA	NA
PAT-116	North	2022	5	7.11	8.46	17.15	3.76	1.37403	11.63	6.98	1.91	NA	NA
PAT-117	North	2022	5	6.11	3.92	15.63	3.25	0.372122	15.13	5.09	1.12	NA	NA
PAT-118	North	2022	5	7.7	3.73	16.38	5.34	10.8561	18.8	14.78	0.56	NA	NA
PAT-119	North	2022	5	6.58	5.74	19.31	2.89	1.07124	12.22	3.19	1.61	NA	NA
PAT-121	North	2022	5	6.32	3.12	29.25	5.12	6.85006	21.98	10.92	0.74	NA	NA
PAT-122	North	2022	5	10.57	12.18	31.33	3.5	3.3477	28.6	6.29	4.33	NA	NA
PAT-123	North	2022	5	8.37	4.01	31.52	3.98	3.60148	13.77	12.83	0.32	NA	NA
PAT-124	North	2022	5	7.92	9.81	3.53	7.29	3.06037	13.27	17.83	1.52	NA	NA
PAT-126	North	2022	5	7.34	10.22	6.27	9.14	1.73441	14	19.39	1.51	NA	NA
PAT-127	North	2022	5	9.24	12	5.58	7.03	6.54688	18.74	59.49	1.09	NA	NA
PAT-128	North	2022	5	14.83	11.82	14.06	2.97	3.68217	16.47	9.21	15.69	NA	NA
PAT-130	North	2022	5	NA	NA	NA	NA	2.43971	NA	NA	NA	NA	NA
PAT-131	North	2022	6	9.04	10.95	8.9	2.18	2.16201	11	19.85	13.66	NA	NA
PAT-132	North	2022	6	7.54	9.18	5.71	2.39	6.85381	6.43	10.21	2.36	NA	NA
PAT-133	North	2022	6	9.94	10.86	4.51	5.05	3.10102	24.63	14.16	3.93	NA	NA
PAT-134	North	2022	6	17.05	9.17	5.47	2.75	9.23701	14.73	27.6	3.25	NA	NA
PAT-135	North	2022	6	16.4	12.23	5.07	2.9	3.28351	20.31	20.89	5.28	NA	NA
PAT-136	North	2022	6	16.24	10.06	5.6	3.04	2.66429	11.94	15.92	5.24	NA	NA
PAT-137	North	2022	6	NA	NA	NA	NA	20.0436	NA	NA	NA	NA	NA
PAT-139	North	2022	6	NA	NA	NA	NA	1.07879	NA	NA	NA	NA	NA
PAT-140	North	2022	6	19.84	11.22	13.96	2.53	0	18.83	23.88	17.8	NA	NA
PAT-141	North	2022	6	18.16	12.77	15.04	5.13	11.878	12.13	28.35	4.2	NA	NA
PAT-142	North	2022	6	15.53	10.93	5.63	3.48	0	5.18	18.16	3.39	NA	NA
PAT-143	North	2022	6	19.77	10.16	11.92	4.82	3.85569	18.16	36.42	11.88	NA	NA
PAT-144	North	2022	6	11.6	10.03	6.39	4.43	8.05024	17.91	30.54	2.65	NA	NA
PAT-145	North	2022	6	25.56	35.64	22.46	3.41	0	14.29	36.88	28.17	NA	NA
PAT-146	North	2022	6	18.35	11.21	9.01	4.05	4.03223	9.18	22.93	4.39	NA	NA
PAT-148	North	2022	6	17.99	14.81	10.2	13.33	20.3243	11.88	21.65	6.62	NA	NA
PAT-149	North	2022	6	20.72	27.48	14.34	4.57	0.362419	22.29	32.06	18.9	NA	NA
PAT-151	North	2022	6	NA	NA	NA	NA	0.542444	NA	NA	NA	NA	NA
PAT-152	North	2022	6	25.11	20.17	12.06	2.13	6.74747	13.26	17.97	7.59	NA	NA
PAT-153	North	2022	6	16.01	14.12	5.91	4.83	2.37849	11.43	37.96	3.28	NA	NA
PAT-154	North	2022	6	19.45	10.62	12.76	6.42	11.2061	44.85	53.21	7.5	NA	NA
PAT-155	North	2022	6	20.2	12.52	9.64	5.07	1.33897	58.77	61.41	4.82	NA	NA
PAT-156	North	2022	6	20.61	10.65	8.26	2.96	2.1364	32.11	37.29	5.39	NA	NA
PAT-157	North	2022	6	13.11	5.5	13.27	2.03	6.37691	5.09	21.77	4.27	NA	NA
PAT-158	North	2022	6	8.93	5.52	12.14	2.25	6.8903	6.46	21.87	2.45	NA	NA
PAT-159	North	2022	6	17.65	9.87	15.38	5.91	4.22561	23.09	40.77	14.4	NA	NA
PAT-160	North	2022	6	6.71	4.58	6.18	1.26	2.61032	1.86	4.91	1.56	NA	NA
PAT-162	North	2022	7	23.16	10.66	7.2	4.36	0.216231	36.38	39.52	5.27	NA	NA
PAT-163	North	2022	7	18.84	8.15	5.4	3.02	3.70571	14.19	37.98	2.12	NA	NA
PAT-164	North	2022	7	15.13	9.1	2.82	2.25	1.41118	9.1	9.28	1.44	NA	NA
PAT-165	North	2022	7	32.39	11.27	5.78	1.96	0	49	45.67	9.51	NA	NA
PAT-166	North	2022	7	25.86	14.05	3.85	1.56	0	43.47	27.9	4.67	NA	NA
PAT-167	North	2022	7	15.9	5.94	4.68	2.31	0.543011	9.68	18.44	0.78	NA	NA
PAT-168	North	2022	7	24.79	12.2	4.98	3.51	2.99608	18.9	32.63	4.97	NA	NA
PAT-169	North	2022	7	38.14	28.41	10.67	3.48	1.84079	24.47	44.34	9.73	NA	NA
PAT-170	North	2022	7	30.01	43.81	6.61	6.13	7.03132	26.95	42.29	2.15	NA	NA
PAT-171	North	2022	7	15.7	8.25	2.24	5.76	37.888	14.46	13.77	1.42	NA	NA
PAT-172	North	2022	7	20.09	12.6	3.11	2.81	0	7.17	18.98	1.88	NA	NA
PAT-173	North	2022	7	25.31	13.65	4.99	4.16	7.39564	48.71	46.08	6.32	NA	NA
PAT-174	North	2022	7	15.09	5.92	2.01	4.25	14.6163	17.23	62.56	0.52	NA	NA
PAT-175	North	2022	7	16.34	10.45	3.76	4.34	10.5825	16.67	30.8	2.46	NA	NA
PAT-176	North	2023	5	13.01	6.414	5.662	4.444	NA	16.12	9.538	0.764	NA	24228
PAT-177	North	2023	5	10.38	13.24	7.353	1.359	NA	12.18	9.145	1.823	NA	78173
PAT-178	North	2023	5	11.7	7.572	9.726	5.869	NA	12.41	25.32	0.9442	NA	37547
PAT-179	North	2023	5	9.289	8.959	11.17	3.221	NA	10.21	10.79	0.8241	NA	47064
PAT-180	North	2023	5	21.23	10.07	36.41	13.14	NA	20.54	39.95	4.569	NA	46685
PAT-181	North	2023	5	7.613	9.076	5.349	6.869	0	16.82	16.7	0.9415	NA	29136
PAT-182	North	2023	5	6.714	7.929	2.545	2.816	2.19438	8.606	9.924	0.7072	NA	13271
PAT-183	North	2023	5	7.758	8.706	5.638	5.519	1.038	13.51	13.19	1.401	NA	27200
PAT-184	North	2023	5	10	10.74	4.8	4.246	0	16.08	11.01	1.402	NA	38590
PAT-185	North	2023	5	7.075	4.858	2.778	2.964	3.07931	9.668	11.93	0.1889	NA	44425
PAT-187	North	2023	5	7.682	7.936	3.397	3.228	1.19232	9.136	8.219	0.9381	NA	35533
PAT-188	North	2023	5	6.003	1.044	2.64	0.8626	0.707317	1.618	1.56	0.09078	NA	27743
PAT-189	North	2023	5	6.653	8.197	5.462	2.436	0	7.249	5.292	0.5678	NA	15555
PAT-190	North	2023	5	9.932	6.465	5.112	6.038	0	11.34	23.36	0.6617	NA	48238
PAT-191	North	2023	6	11.15	17.38	2.47	6.276	0	12.33	14.62	5.732	NA	24716
PAT-192	North	2023	6	7.207	5.318	5.316	4.55	1.07129	5.625	12.89	0.4317	NA	41265
PAT-193	North	2023	6	10.27	9.38	4.663	3.233	1.86844	11.67	5.656	1.492	NA	36856
PAT-195	North	2023	6	7.615	6.256	7.069	5.566	0.720667	7.971	7.834	0.5319	NA	68019
PAT-196	North	2023	6	19.71	24.8	12.87	10.77	10.335	6.316	37.08	7.059	NA	43902
PAT-197	North	2023	6	8.317	10.93	5.643	4.538	0.93288	22.44	7.665	4.37	NA	18791
PAT-198	North	2023	6	11.43	9.646	9.144	4.806	6.16798	14.1	8.989	1.663	NA	36216
PAT-199	North	2023	6	17.15	11.39	5.533	3.251	2.73407	21.17	42.29	4.265	NA	40464
PAT-200	North	2023	6	17.92	9.487	4.552	2.659	0	25.12	23.24	3.936	NA	36965
PAT-201	North	2023	6	63.13	32.2	5.624	5.977	7.47095	6.153	26.43	1.089	NA	18312
PAT-202	North	2023	6	6.662	5.963	2.407	3.76	3.82197	10.53	7.69	1.103	NA	32365
PAT-203	North	2023	6	15.79	12.35	3.415	2.81	0.839372	21.11	8.89	2.638	NA	34873
PAT-204	North	2023	6	18.63	22.83	5.317	4.832	18.7455	45.29	21.53	5.133	NA	42984
PAT-206	North	2023	6	9.591	10.26	2.322	1.925	0.896853	9.617	10.39	1.993	NA	24945
PAT-207	North	2023	6	20.3	23.25	8.254	4.826	9.08902	21.22	13.74	5.92	NA	29158
PAT-208	North	2023	7	17.76	11.31	7.881	5.184	4.01905	18.17	20.33	3.455	NA	41268
PAT-209	North	2023	7	10.53	3.868	9.715	1.541	0	13.55	14.25	2.314	NA	66079
PAT-210	North	2023	7	NA	NA	NA	NA	0	NA	NA	NA	NA	NA
PAT-211	North	2023	7	11.73	3.274	13.73	1.53	1.92517	6.66	7.113	1.237	NA	36512
PAT-212	North	2023	7	NA	NA	NA	NA	38.1401	NA	NA	NA	NA	NA
PAT-213	North	2023	7	12.74	12.6	4.653	3.39	23.6251	55.55	28.53	2.17	237.4	24947
PAT-214	North	2023	7	13.95	11.43	4.468	2.331	6.32238	7.392	19.05	2.255	90.55	28069
PAT-215	North	2023	7	16.98	11.15	3.732	1.795	0.904386	19.62	19.14	2.987	52.66	18419
PAT-216	North	2023	7	11.06	10.95	5.07	4.744	9.6092	17.44	39.59	1.6	85.42	30468
PAT-217	North	2023	7	10.15	10.23	6.204	5.32	20.5981	59.64	25.94	2.72	183.3	33006
PAT-218	North	2023	7	14.2	12.27	4.465	1.874	3.43704	32.47	30.13	2.885	128.6	20730
PAT-219	North	2023	7	14.54	9.198	4.463	5.284	0	18.04	19.87	4.704	159.2	29073
PAT-220	North	2023	7	11.63	9.001	3.417	3.775	0	21.53	25.96	4.614	129.4	11179
PAT-221	North	2023	7	6.535	3.069	1.794	3.058	4.55328	9.621	27.4	0.6436	137.5	36788
PAT-222	North	2023	7	3.168	3.614	0.7842	0.4132	4.55328	5.821	6.832	5.182	123.3	5942
PAT-223	North	2023	7	7.729	6.649	1.454	1.722	9.74026	4.802	13.27	1.665	87.05	20345
PAT-224	North	2023	7	7.681	3.718	1.536	3.785	11.1875	4.09	11.18	1.06	45.53	34276
PAT-225	North	2023	8	8.848	3.512	3.586	1.861	0	37.65	19.74	0.9077	108	17075
PAT-226	North	2023	8	8.934	8.738	5.469	1.757	0	21.25	11.35	2.326	79.63	20633
PAT-227	North	2023	8	8.945	2.031	1.475	3.304	0	16.67	14.6	0.2159	83.62	53933
PAT-228	North	2023	8	7.278	1.049	4.759	0.7063	0	11.01	9.942	1.711	48.84	23815
PAT-229	North	2023	8	12.39	2.962	4.231	4.224	0	9.422	11.2	0.3243	67.29	34720
PAT-230	North	2023	8	13.85	2.56	4.297	2.116	NA	18.7	16.76	2.253	72.27	24882
PAT-231	North	2023	8	10.31	3.834	1.322	1.905	0	18.59	9.333	0.5809	73.86	40498
PAT-232	North	2023	8	8.783	5.696	5.109	2.712	2.35078	14.27	18.6	1.481	77.31	20661
PAT-233	North	2023	8	14.43	7.414	13.74	6.499	0	30.43	14.61	1.922	93.77	35264
PAT-234	North	2023	8	7.173	3.641	3.52	4.991	15.2381	24.98	18.23	0.4055	54.8	55533
PAT-236	North	2023	8	11.62	5.993	3.029	4.347	3.21256	17.96	25.8	0.6212	114.3	25975
PAT-237	North	2023	8	253.5	36.9	3.247	7.941	4.56755	6.742	40.28	5.328	189.9	4335
PAT-238	North	2023	8	16.34	11.02	7.51	2.087	NA	12.57	16.2	2.719	2252	41507
PAT-240	North	2023	8	8.918	7.685	1.772	2.222	1.06061	11.26	16.81	1.676	68.4	16337
PAT-241	North	2023	9	21.94	4.78	4.066	3.405	NA	15.21	13.29	1.251	64.68	27200
PAT-242	North	2023	9	18.69	9.382	2.76	4.507	NA	85.31	38.87	0.1067	141.9	30600
PAT-243	North	2023	9	27.29	5.544	4.151	2.208	NA	17.48	23.42	0.3428	66.65	20337
PAT-244	North	2023	9	14.89	3.886	1.224	2.2	NA	29.05	16.65	1.875	68.18	38596
PAT-245	North	2023	9	22.1	5.584	1.479	3.819	NA	23.66	17.3	0.7032	79.5	26832
PAT-246	North	2023	9	16.89	7.516	1.631	1.563	NA	67.3	21.99	0.05909	116.1	31786
PAT-247	North	2023	10	12.91	12.15	3.614	1.444	NA	44.75	24.96	0.1284	167.2	26095
PAT-248	North	2023	10	13.94	2.949	9.147	0.4926	NA	11.5	7.639	0.0589	32.94	21707
PAT-249	North	2023	10	16.98	3.603	3.327	0.5636	NA	22.74	13.69	0.07915	45.5	32434
PAT-251	North	2023	10	15.15	9.436	3.374	1.508	NA	53.13	21.11	0.108	94.19	52503
PAT-252	North	2023	10	9.411	8.98	5.18	2.044	NA	26.36	27.63	0.1159	51.56	18447
PAT-254	North	2023	11	11.75	8.788	4.532	3.62	NA	17.46	23.14	1.623	167.4	40194
PAT-255	North	2023	11	21.43	9.331	5.167	13.21	NA	18.21	36.82	1.681	170.6	44802
PAT-257	North	2023	11	13.13	8.04	2.693	6.159	NA	12.52	19.74	0.7787	119.1	20934
PAT-258	North	2023	11	21.6	17.56	4.572	9.971	NA	28.34	22.04	5.491	194.9	82357
PAT-259	North	2023	11	21.25	19.69	4.789	5.733	NA	37.49	30.23	4.375	186.8	34850
PAT-260	North	2023	11	23.54	14.88	2.702	4.734	NA	27.9	25.94	1.595	142.9	19167
PAT-261	North	2023	11	22.66	15.2	4.319	4.318	NA	45.34	38.69	2.58	165.1	38684
PAT-262	North	2023	11	16.36	12.53	6.433	5.102	NA	32.89	14.27	1.686	113.7	46723
PAT-263	North	2023	12	9.381	9.802	5.148	6.881	NA	9.793	26.35	1.669	165.7	15377
PAT-264	North	2023	12	24.67	10.24	5.108	4.156	NA	12.51	18.95	3.498	166.5	25663
PAT-265	North	2023	12	7.815	12.33	3.949	3.849	NA	20.62	18.01	1.937	199	19839
PAT-266	North	2023	12	13.22	3.836	6.455	2.882	NA	10.1	14.54	1.792	146.3	24005
PAT-267	North	2023	12	17.3	8.261	4.79	3.092	NA	7.88	23.43	1.346	175.5	32860
PAT-268	North	2023	12	17.92	9.781	14.31	9.119	NA	14.27	35.13	2.871	129.1	25890
PAT-269	North	2023	12	9.798	8.106	3.815	4.642	NA	12.53	15.17	1.957	206	24897
PAT-270	North	2023	12	28.58	7.536	6.216	2.389	NA	19.88	9.56	2.02	152.8	18042
PAT-272	North	2024	1	15.9	10.25	4.723	5.938	5.19324	43.87	19.95	4.715	239.9	31533
PAT-273	North	2024	1	14.92	6.558	3.83	4.458	8.0525	21.76	16.11	2.064	135.7	13171
PAT-274	North	2024	1	11.52	4.217	2.768	5.259	7.35222	21.49	23.36	2.182	168.8	29475
PAT-275	North	2024	1	11.64	5.653	2.248	6.221	7.35608	33.49	33.25	2.761	291.6	36286
PAT-276	North	2024	1	10.57	5.233	1.761	4.796	21.0388	21.75	19.6	2.127	270.1	22103
PAT-278	North	2024	2	15.97	5.847	4.678	3.933	6.26691	18.33	36.61	0.427	220.7	45571
PAT-280	North	2024	2	8.732	3.034	1.843	2.752	10.3763	16.67	32.66	0.2695	170.9	28105
PAT-282	North	2024	2	11.54	7.301	4.765	3.718	23.9564	31.59	28.06	1.017	229.3	28828
PAT-283	North	2024	4	24.47	16.44	12.56	4.196	0.78736	31.46	20.77	2.426	157.2	27715
PAT-284	North	2024	4	11.27	8.699	6.267	3.359	6.40664	10.74	13.02	0.4125	111.9	37808
PAT-285	North	2024	4	8.76	7.383	6.581	1.384	2.52582	10.07	9.892	1.328	158	19227
PAT-286	North	2024	4	15.94	11.88	10.61	2.353	0.433328	14.24	17.92	1.624	132.7	14914
PAT-288	North	2024	4	4.292	5.031	2.007	2.611	0	27.51	NA	0.7465	124.1	15034
PAT-289	North	2024	4	3.032	3.01	1.976	2.981	2.40232	28.97	12.25	0.604	117.8	33197
PAT-290	North	2024	4	2.973	3.621	2.774	3.823	5.78195	16.75	11.02	0.6173	106.2	36158
PAT-291	North	2024	4	10.22	5.566	1.723	3.266	0.459015	12.67	15.86	0.6737	89.87	33203
PAT-292	North	2024	4	3.619	3.788	3.134	5.732	4.24874	13.99	14.64	0.4093	35.81	54244
PAT-293	North	2024	4	10.84	4.505	2.669	5.369	3.21307	13.58	NA	0.5392	NA	29037
PAT-294	North	2024	5	9.03	11.22	3.572	4.442	1.30805	62.26	15.62	1.248	119.1	41347
PAT-295	North	2024	5	6.374	3.466	2.444	1.678	0	10.38	6.249	0.2726	25.55	42645
PAT-296	North	2024	5	NA	10.67	2.828	1.356	0	8.579	54.83	1.731	NA	15554
PAT-297	North	2024	5	NA	NA	NA	NA	0.483036	NA	NA	NA	NA	NA
PAT-299	North	2024	5	NA	NA	NA	NA	2.19214	NA	NA	NA	NA	NA
PAT-300	North	2024	5	16.64	4.651	2.538	6.427	1.24314	22.31	12.56	0.3865	71.63	29656
PAT-301	North	2024	5	9.491	8.011	1.978	3.356	1.98221	19.83	4.922	0.5216	90.74	28031
PAT-302	North	2024	5	14.9	5.781	2.135	5.205	1.66135	25.11	6.408	0.3667	51.63	21874
PAT-304	North	2024	6	20.93	7.483	6.059	4.897	6.65743	20.16	27.16	0.2302	106.3	NA
PAT-305	North	2024	6	17.12	10.37	4.999	1.64	0	24.34	NA	4.313	145	NA
PAT-306	North	2024	6	11.35	6.673	5.767	7.311	11.4048	16.29	19.75	1.083	147.1	NA
PAT-307	North	2024	6	10.35	9.103	4.638	2.974	0.854015	18.91	21.24	1.967	98.85	NA
PAT-308	North	2024	6	9.767	8.139	2.444	4.839	2.66751	38.36	28.87	1.42	81.02	NA
PAT-309	North	2024	6	8.811	11.55	3.037	7.827	1.81847	24.58	32.95	1.465	144.1	NA
PAT-310	North	2024	6	14.86	5.629	4.547	2.925	1.4739	18.14	10.67	1.405	55.01	NA
PAT-311	North	2024	6	13.68	7.551	6.314	1.562	0.30299	22.72	7.646	1.966	69.3	NA
PAT-312	North	2024	6	19.62	10.61	7.72	2.494	0.96106	25.34	19.18	5.11	85.94	NA
PAT-314	North	2024	6	16.02	4.429	5.93	3.63	4.61798	20.33	10.05	0.8369	48.94	NA
PBC-014-11Nov20	East	2020	11	11	4	1.4	0.5	NA	16	10	0.7	76	58860
PBC-033-25Oct20	East	2020	10	14	5.7	2.7	3.2	NA	4.1	20	1.1	85	37290
PBC-034-23Nov20	East	2020	11	21	33	3.4	1.5	NA	5.8	11	2.4	74	54740
PBC-035-16Nov20	East	2020	11	18	13	3.7	1.2	NA	11	4.7	1.4	9.3	33780
PBC-046-21Oct20	East	2020	10	16	7.6	3.8	0.7	NA	3.1	12	2.7	71	38290
PBC-046-25Sep20	East	2020	9	7.5	2.3	1.9	2	NA	4.8	8	0.3	119	43170
PBC-069-11Dec20	East	2020	12	12	7.2	5.9	1.2	NA	4.5	15	0.6	44	47640
PBC-074-12Nov20	East	2020	11	17	6.9	3.5	1.1	NA	21	9.1	2.7	41	19080
PBC-082-19Oct20	East	2020	10	14	6.3	1.5	1.2	NA	11	13	1.3	63	67660
PBC-109-29Oct20	East	2020	10	12	5.2	2.2	3.7	NA	4.5	13	1	34	31790
PBC-114-29Sep20	East	2020	9	7.8	2.6	1.4	3.2	NA	3.5	8.9	0.2	106	31320
PBC-116-26Jan21	East	2021	1	12	4.4	1.2	0.2	NA	2	1.8	0.1	65	77300
PBC-135-23Jun22	East	2022	6	7.75	7.55	5.64	2.35	NA	4.76	21.73	2.03	85.72	25403
PBC-138-22Jun21	East	2021	6	10.59	6.02	3.77	2.77	2.26443	3.63	3.01	0.96	147.44	51045
PBC-143-16Oct20	East	2020	10	19	8.3	3.1	2.6	NA	4.5	17	2.7	70	24260
PBC-146-12Mar21	East	2021	3	15.27	4	4.35	4.14	NA	2.73	5.61	0.33	64.68	25460
PBC-160-03Dec21	East	2021	12	14.68	6.48	6.06	3.41	NA	4.88	8.78	1.98	154.96	40864
PBC-164-20Aug21	East	2021	8	63.88	11.01	2.37	1.66	NA	4.08	12.37	0.78	40.92	1219
PBC-170-04May21	East	2021	5	11.31	8.1	2.88	0.54	NA	6.08	8.65	1.82	226.96	14331
PBC-177-11Apr21	East	2021	4	16.19	4.69	4.3	2.05	NA	3.68	8.6	0.65	63.8	64546
PBC-177-23Nov20	East	2020	11	17	23	3.1	1.2	NA	4.4	4.7	2.6	62	52270
PBC-179-15May22	East	2022	5	7.63	4.62	11.04	2.07	NA	8.4	6.48	1.13	39.93	23233
PBC-191-19Oct20	East	2020	10	12	3.3	1.5	1.6	NA	4.5	25	0.7	48	43020
PBC-192-15Dec20	East	2020	12	11	3.6	2.5	0.7	NA	2.4	1.9	0.1	63	39450
PBC-192-23Jul23	East	2023	7	15.25	14.18	8.68	8.76	NA	13.56	36.8	1.36	285.6	123638
PBC-220-07Nov20	East	2020	11	9.3	3.8	2	0.8	NA	11	5.9	0.5	51	93550
PBC-220-08Jan22	East	2022	1	19.21	9.61	9.01	1.39	NA	7.08	16.42	1.73	89.96	66971
PBC-220-11Feb22	East	2022	2	10.01	7.35	7.89	4.67	NA	8.12	12.2	1.28	104.68	87574
PBC-221-07Nov20	East	2020	11	9.2	5.6	6.4	1.5	NA	13	8.5	0.3	70	28950
PBC-221-11Feb22	East	2022	2	9.5	8.86	11.43	3.5	NA	8.33	11.55	1.61	53.2	91955
PBC-225-13May22	East	2022	5	3.31	3.07	12.89	3.05	1.81202	10.35	13.17	1.5	32.42	90717
PBC-225-21Apr21	East	2021	4	14.02	8.02	3.16	2.6	NA	4.01	11.72	1.67	106.92	86105
PBC-225-23Jan21	East	2021	1	12	4	3	1.3	NA	6.1	10	0.1	83	151200
PBC-228-30Nov20	East	2020	11	11	6.5	1.3	1.3	NA	2.7	1.1	0.6	30	47620
PBC-233-07Jan22	East	2022	1	12.26	9.09	2.94	1.5	NA	8.19	4.71	1.68	81.8	41626
PBC-240-08Oct20	East	2020	10	7	1.7	1.8	1.6	NA	6.1	4.1	0.49	93	23120
PBC-255-05Dec20	East	2020	12	15	3.1	2.9	0.9	NA	3.9	11	0.3	39	27480
PBC-260-09Nov20	East	2020	11	14	5.6	4.4	1.5	NA	39	6.5	1.3	217	30070
PBC-261-12Feb21	East	2021	2	25.26	6.51	6.1	2.42	NA	13.84	23.87	0.45	50.76	96460
PBC-267-19Apr21	East	2021	4	8.37	6.98	5.11	1.87	NA	8.42	12.12	2.1	102.8	45862
PBC-286-12Dec21	East	2021	12	18.59	5.73	4.47	0.52	NA	10.4	6.59	0.72	73.92	16443
PBC-308-21Jan22	East	2022	1	17.38	13.19	14.34	0.69	NA	24.62	12.75	6.22	188.48	29097
PBC-315-20Sep21	East	2021	9	NA	NA	NA	NA	1.96114	NA	NA	NA	NA	NA
PBC-316-10Aug22	East	2022	8	17.4	8.55	4.29	6.08	NA	17.19	25.87	4.42	270.92	59991
PBC-316-20May22	East	2022	5	8.68	9.74	14.95	1.68	1.81846	13.13	7.98	6.79	58.76	34949
PBC-331-21May21	East	2021	5	18.22	8.32	3.16	1.4	NA	4.56	18.45	1.82	225.92	29998
PBC-335-18May21	East	2021	5	17.6	9.39	1.96	1.16	NA	3.6	6.48	1.62	132.52	17548
PBC-341-15Dec20	East	2020	12	14	6.2	2.4	0.6	NA	5.5	2.6	1	33	18760
PBC-346-10Dec20	East	2020	12	8.4	4.3	1.1	0.5	NA	3.8	3.5	0.1	61	26060
PBC-353-21Jan22	East	2022	1	21.95	14.39	22.58	1.78	NA	5.04	20.26	3.03	170.04	37351
PBC-354-03Dec21	East	2021	12	21.93	13.12	10.56	3.43	NA	4.34	9.36	4.11	124	32341
PBC-354-24Mar22	East	2022	3	10.73	8.9	11.63	6.42	11.0609	6.8	27.33	1.42	73.04	63855
PBC-362-16Nov20	East	2020	11	18	3.8	4.4	1.7	NA	17	9.6	0.7	83	46150
PBC-363-13Oct22	East	2022	10	10.57	10.41	5.2	12.78	NA	19.75	26.2	1.9	55.6	41100
PBC-365-30May22	East	2022	5	NA	NA	NA	NA	2.82675	NA	NA	NA	NA	NA
PBC-370-24Nov20	East	2020	11	15	6.2	5.1	1.3	NA	4.7	8.5	0.2	79	44410
PBC-371-11Jan21	East	2021	1	16	9.1	8.5	1	NA	3.2	10	1.2	81	22930
PBC-395-10Dec20	East	2020	12	15	7.1	3.2	0.5	NA	8.8	11	0.9	88	34610
PBC-395-19Jul21	East	2021	7	9.49	5.98	7.11	2.34	0.408772	4.23	11.5	0.55	58.32	66270
PBC-397-09Dec21	East	2021	12	16.21	9.36	5.1	1.52	NA	4.08	17.05	5.04	193.68	36087
PBC-403-13Jul21	East	2021	7	10.66	7.15	13.23	2.65	8.37182	3.81	6.84	0.55	143.64	31210
PBC-404-07Oct20	East	2020	10	2	2.9	1.9	2.1	NA	3.8	2.5	NA	131	26700
PBC-404-21Apr22	East	2022	4	13.36	5.82	6.85	1.51	NA	10.46	5.98	2.23	71.36	49336
PBC-404-28Jan21	East	2021	1	13	7.8	6	1.3	NA	9.5	4.5	0.5	69	111900
PBC-404-28Jan22	East	2022	1	24.49	3.57	6.27	0.18	NA	2.73	2.26	0.45	190.08	33312
PBC-443-06Dec21	East	2021	12	19.64	8.5	7.25	1.55	NA	23.78	11.36	2.16	137.6	26927
PBC-461-01Nov20	East	2020	11	14	3.8	2.7	2	NA	10	8.1	1.4	85	31040
PBC-463-31May21	East	2021	5	7.32	7.85	5.12	0.8	0.601808	2.46	4.8	1.39	31.62	29087
PBC-472-04Mar22	East	2022	3	9.4	6.49	25.24	2.58	NA	4.75	14.66	2.23	90.48	96362
PBC-482-15Aug22	East	2022	8	17.08	6.9	4.45	3.21	NA	6.08	14.5	4.07	89.8	57853
PBC-524-19Apr21	East	2021	4	18.04	6.74	6.18	2.4	NA	4.31	19.86	1.36	144.88	58272
PBC-533-20Jan21	East	2021	1	13	5.4	7	1.5	NA	17	25	0.4	178	90390
PBC-540-10Dec21	East	2021	12	19.48	5.56	5.01	1.54	NA	11.31	9.7	1.05	78.76	36235
PBC-541-14Dec21	East	2021	12	19.89	6.85	6.24	2.04	NA	19.13	10.53	1.24	90.08	50258
PBC-541-26Jan21	East	2021	1	15	9.7	5.7	1.3	NA	7.2	12	0.9	90	196000
PBC-548-03Oct22	East	2022	10	4.28	3.73	5.83	3.55	NA	5.56	13.7	2.69	51.08	22123
PBC-548-09Nov22	East	2022	11	8.91	10.4	4.96	8.03	NA	4.09	10.97	3.53	59.28	15810
PBC-548-28Mar22	East	2022	3	NA	NA	NA	NA	17.8223	NA	NA	NA	NA	NA
PBC-553-18Jul22	East	2022	7	8.05	4.2	4.39	3.2	6.6966	6.59	3.62	1.35	84.2	49144
PBC-555-13Jun22	East	2022	6	NA	NA	NA	NA	1.4666	NA	NA	NA	NA	NA
PBC-555-15Oct22	East	2022	10	11.16	8.69	4.67	12.27	NA	14.67	29.47	1.06	44.12	40051
PBC-555-1Jul22	East	2022	7	NA	NA	NA	NA	1.01642	NA	NA	NA	NA	NA
PBC-555-21Apr22	East	2022	4	7.76	3.86	7	1.68	NA	6.2	10.56	3.32	86.72	16039
PBC-559-19Aug22	East	2022	8	16.9	8.36	5.49	5.15	NA	21.33	27.28	4.01	186.8	49425
PBC-560-02Aug22	East	2022	8	8.16	7.09	0.56	3.78	NA	8.48	16.31	2.75	164.4	21348
PBC-560-08Mar22	East	2022	3	8.58	8.64	2.15	4.53	NA	11.45	38.88	1.79	7012	98880
PBC-561-04Jan22	East	2022	1	23.42	9.6	5.16	2.44	NA	6.45	18.47	1.66	158.6	36231
PBC-561-11Feb22	East	2022	2	7.56	8.03	11.13	1.8	NA	7.19	4.17	1.55	35.46	165377
PBC-587-04Apr22	East	2022	4	8.66	8.56	5.2	4.57	5.34299	5.83	28.43	0.82	74.68	30518
PBC-589-11Oct22	East	2022	10	9.79	12.45	6.99	10.94	NA	32.47	18.74	6.37	73.92	36131
PBC-609-13Oct22	East	2022	10	12.57	10.35	3.78	14.06	NA	13.69	25.51	1.46	113.16	35303
PBC-617-24Mar22	East	2022	3	9.22	9.26	3.94	4.1	1.92851	7	15.2	0.87	50.72	95148
PBC-618-12Jun22	East	2022	6	10.38	5.86	8.81	3.18	NA	3.43	16.96	1.24	55.84	131610
PBC-619-12Sep22	East	2022	9	7.82	9.81	5.63	2.9	NA	2.49	11.6	1.18	79.76	25576
PBC-629-04Jan22	East	2022	1	17.61	7.4	5.25	1.27	NA	5.51	15.32	1.77	83.6	31187
PBC-629-11Jun21	East	2021	6	8.1	4.67	2.05	1.27	NA	1.72	1.44	0.47	47	13653
PBC-658-23Jun22	East	2022	6	13.66	3.37	3.36	2.39	NA	5.63	30.36	1.66	101.08	32730
PBC-659-19Nov22	East	2022	11	10.8	10.48	8.54	6.17	NA	12.92	19.12	3.57	163.08	35304
PBC-659-29Jul22	East	2022	7	21.24	7.75	3.32	1.76	NA	12.14	19.6	1.52	212.72	48302
PBC-661-03Jan22	East	2022	1	18.42	10.01	6.93	2.3	NA	5.04	9.22	1.52	79.4	35139
PBC-663-04Apr22	East	2022	4	21.6	8.61	4.77	1.16	NA	3.8	15.61	1.02	209.8	30640
PBC-670-23Aug22	East	2022	8	5.37	4.61	3.08	5.86	NA	13.97	15.59	3.68	93.52	38055
PBC-673-04Aug22	East	2022	8	11.33	5.02	1.25	1.98	NA	8.76	11.68	1.91	138.6	32320
PBC-673-06Dec21	East	2021	12	20.11	9.58	6.21	1.44	NA	4.44	20.14	1.93	175.12	15959
PBC-685-09Nov22	East	2022	11	11.88	10.63	5.78	14.87	NA	21.19	29.95	3.84	207.68	48345
PBC-692-19Aug21	East	2021	8	10.66	12.03	5.06	1.16	NA	1.7	4.15	4	68.64	58761
PBC-706-11May22	East	2022	5	9.64	9.77	14.13	1.66	3.58916	9.59	5.36	2.08	50.12	44758
PBC-708-07Nov22	East	2022	11	9.05	11.78	4.89	8.69	NA	11.31	20.19	4.64	114.8	47649
PBC-708-08Sep22	East	2022	9	8.32	5.21	2.33	4.04	NA	5.19	5.86	3.39	151.76	48787
PBC-710-18Feb22	East	2022	2	9.16	7.89	10.5	3.46	NA	5.21	7.36	0.92	20.66	53547
PBC-714-26Apr22	East	2022	4	6.13	3.55	11.24	2.14	13.7183	6.52	8.66	0.34	81.84	13721
PBC-720-01Dec21	East	2021	12	18.46	6.56	4.13	1.6	NA	4.33	6.1	0.66	144.88	29798
PBC-720-05Apr22	East	2022	4	10.01	6.57	10.16	3.44	NA	4.18	13.2	0.53	50.88	17250
PBC-729-28Mar22	East	2022	3	NA	NA	NA	NA	4.26124	NA	NA	NA	NA	NA
PBC-745-11Aug22	East	2022	8	11.79	4.24	3.75	3.02	NA	6.62	19	2.48	128.36	91649
PBC-745-18Jan22	East	2022	1	24.56	9.79	8.45	1.1	NA	33.14	16.66	3.06	331.72	45891
PBC-757-16Jun22	East	2022	6	10.85	4.88	7	2.52	NA	7.56	7.08	2.13	109.2	9634
PBC-778-09Nov22	East	2022	11	8.38	12.68	3.77	3.73	NA	4.64	5.18	4.03	41.88	167185
PBC-798-18Jul22	East	2022	7	8.51	9.09	5.51	0.99	NA	12.35	15.53	6.14	72.44	45410
PBC-816-05Nov22	East	2022	11	8.35	3.63	2.36	3.94	NA	4.71	9.8	0.77	79.88	49222
TDH-001	East	2016	6	225	22.5	4.6	0.5	NA	3.1	6.7	2.1	195.9	21100
TDH-002	East	2016	6	228	NA	NA	NA	NA	NA	NA	NA	NA	NA
TDH-003	East	2016	6	21	NA	NA	NA	NA	NA	NA	NA	NA	NA
TDH-004	East	2016	6	232	NA	13.5	1	NA	11	6.4	2.7	NA	39400
TDH-005	East	2016	6	14	NA	NA	NA	NA	NA	NA	NA	NA	NA
TDH-006	East	2016	6	18	NA	3.1	1.3	NA	12	14	2.7	NA	37200
TDH-007	East	2016	6	25	NA	2.6	1.5	NA	6.4	6.1	0.9	NA	43000
TDH-008	East	2016	6	15	NA	3.2	1.3	NA	3.9	9.4	0.9	NA	20600
TDH-009	East	2016	6	66	NA	3.8	0.8	NA	4	6.6	0.8	NA	8400
TDH-010	East	2016	6	13	NA	NA	NA	NA	NA	NA	NA	NA	NA
TDH-012	East	2016	6	18	NA	3.1	1.2	NA	3.4	13	0.8	NA	38700
TDH-013	East	2016	6	23	NA	3.8	1.6	NA	15	12	3.2	NA	24700
TDH-014	East	2016	6	18	NA	2.5	1.4	NA	4.8	12	1.2	NA	41000
TDH-016	East	2016	7	43	NA	7.9	1.7	NA	7.6	24	0.8	NA	40900
TDH-017	East	2016	7	13	NA	3.2	2.2	NA	12	17	1.4	NA	30300
TDH-018	East	2016	7	16	NA	4.2	2.9	NA	4.4	11	2.4	NA	24300
TDH-019	East	2016	7	239	NA	NA	NA	NA	NA	NA	NA	NA	NA
TDH-020	East	2016	7	18	NA	NA	NA	NA	NA	NA	NA	NA	NA
TDH-021	East	2016	7	5.6	NA	NA	NA	NA	NA	NA	NA	NA	NA
TDH-023	East	2016	7	4.1	NA	3.1	0.6	NA	4.3	6.4	0.7	NA	14000
TDH-024	East	2016	7	302	NA	NA	NA	NA	NA	NA	NA	NA	NA
TDH-026	East	2016	7	7.3	NA	5.3	1.5	NA	5.1	11	1	NA	47600
TDH-027	East	2016	7	6.3	NA	4.8	1.6	NA	5.1	8.5	2.5	NA	37800
TDH-028	East	2016	7	7.9	NA	10.3	2.3	NA	6.5	11	2.6	NA	37200
TDH-030	East	2016	7	5.6	NA	1	0.3	NA	2.3	17	0.3	NA	35000
TDH-031	East	2016	7	7	NA	3.6	0.5	NA	6.1	5.5	0.6	NA	34400
TDH-032	East	2016	7	27	NA	6.8	1.3	NA	19	9	1.5	NA	42700
TDH-033	East	2016	7	25	NA	8.7	1.4	NA	12	15	1.5	NA	35700
TDH-034	East	2016	8	10	NA	5.2	1.3	NA	13	4.9	1.1	NA	34840
TDH-035	East	2016	8	257	NA	13	1.4	NA	5.4	10	1.1	NA	30300
TDH-036	East	2016	8	24	NA	7	1.6	NA	4.7	10	1.4	NA	20710
TDH-037	East	2016	8	21	NA	7.6	1.5	NA	6.4	13	1.8	NA	29110
TDH-039	East	2016	9	174	NA	4	1	NA	7.7	7.3	1.9	NA	31370
TDH-040	East	2016	9	8	NA	8.2	1.4	NA	4.4	7.6	0.9	NA	40090
TDH-041	East	2016	11	169	NA	6.3	1.2	NA	4.1	4.4	1.2	NA	26520
TDH-042	East	2017	2	20	NA	6.3	2.2	NA	9.1	11	0.1	NA	34620
TDH-046	East	2017	6	15	NA	3.4	1.1	NA	14	10	0.9	NA	55060
TDH-047	East	2017	7	200	NA	8.6	2.7	NA	7.7	15	2.4	NA	43660
TDH-048	East	2017	7	20	NA	2.5	0.8	NA	6.9	17	2.8	NA	37800
TDH-049	East	2017	8	15	NA	5.8	2.6	NA	7.6	11	3.4	NA	37230
TDH-050	East	2017	8	18	NA	7.6	1.8	NA	5.6	5.4	2.7	NA	45670
TDH-051	East	2017	8	23	NA	12	5.1	NA	6.4	10	2.7	NA	62330
TDH-052	East	2018	1	39	NA	3.2	6.5	NA	2.8	15	3	NA	39790
TDH-053	East	2018	1	30	NA	0.8	1.8	NA	1.3	8.6	0.4	NA	32440
TDH-054	East	2018	1	10	NA	4.3	1.4	NA	1.7	7.3	0.9	NA	45920
TDH-055	East	2018	6	7.8	2.1	1.9	1.4	NA	4.9	21	0.6	NA	NA
TDH-056	East	2018	6	19	5.4	5.3	1	NA	1.7	5.5	1.1	NA	NA
TDH-057	East	2018	7	9.5	2.4	3.5	1.1	NA	0.7	6.7	0.6	NA	NA
TDH-060	East	2018	7	14	3.9	9.1	1.6	NA	1.3	13	0.9	NA	NA
TDH-061	East	2018	7	25	6.4	7.2	2	NA	5.5	13	8	NA	32410
TDH-062	East	2018	8	34	25	7.8	1.6	NA	1	11	2.6	NA	45330
TDH-063	East	2018	8	30	7.9	7.3	2.3	NA	4.4	14	1.3	NA	74140
TDH-064	East	2018	8	25	7	9.2	1.3	NA	4	13	3.8	NA	42330
TDH-065	East	2018	9	21	8.4	6.1	NA	NA	8.1	13	NA	NA	75900
TDH-066	East	2018	9	22	7.7	8.2	NA	NA	4	NA	NA	NA	30160
TDH-067	East	2018	10	22	8.3	2.9	1.2	NA	4.9	14	0.5	NA	44040
TDH-068	East	2018	11	30	9.7	10	1.7	NA	7.4	8.7	2.6	NA	73200
TDH-070	East	2019	1	17	2.5	1.3	0.5	NA	1.6	3.3	0.2	NA	14350
TDH-071	East	2019	2	25	4	3.1	1	NA	5.6	11	0.3	NA	55030
TDH-074	East	2019	7	542	67	16	1.8	NA	2.2	7.1	3	314	29900
TDH-075	East	2019	7	29	12	8.6	2.5	NA	5.2	25	1.2	262	72340
TDH-076	East	2019	7	9.7	2.8	2.4	1.2	NA	3.4	6.8	0.3	289	14800
TDH-077	East	2019	7	13	5.2	2.5	0.9	NA	2.1	3.7	0.4	34	38670
TDH-078	East	2019	7	21	16	5	1.5	NA	3.3	9.7	0.8	233	43270
TDH-079	East	2019	7	28	7.8	7.5	1.1	NA	4.6	5.8	1.3	120	34540
TDH-080	East	2019	7	26	5.1	9	3.1	NA	13	11	0.8	173	39350
TDH-081	East	2019	7	365	20	3.6	0.6	NA	13	5.5	0.8	169	9320
TDH-082	East	2019	7	21	9.5	4.5	2.5	NA	7.3	14	1	122	35250
TDH-083	East	2019	7	25	7.8	3.7	1.6	NA	8.3	13	7.1	194	35050
TDH-084	East	2019	7	40	7.3	3.6	1.5	NA	3.9	18	1.1	260	38840
TDH-085	East	2019	7	27	19	8.2	2	NA	7.1	21	8.7	193	64330
TDH-086	East	2019	8	18	4	1.7	1.2	NA	4.1	3.9	2.8	77	17160
TDH-088	East	2019	8	22	6.8	6.9	1	NA	5.3	8.4	4.6	108	34880
TDH-089	East	2019	8	29	7.1	9.2	2.4	NA	27	24	1.9	219	45910
TDH-090	East	2019	8	22	7.7	2.8	2.4	NA	8.6	26	0.9	169	28320
TDH-091	East	2019	9	64	23	11	4.2	NA	NA	38	2.8	566	94360
TDH-092	East	2019	9	20	4.9	5.4	1.8	NA	4.7	13	0.4	111	43090
TDH-093	East	2019	9	32	6.8	10	4.1	NA	18	28	0.9	188	50910
TDH-094	East	2019	9	39	7.1	20	4	NA	15	25	0.7	216	47610
TDH-095	East	2019	9	13	5.9	1.3	0.6	NA	14	11	0.9	81	25370
TDH-096	East	2019	9	25	6.7	9.4	2.2	NA	NA	7.8	0.9	NA	44380
TDH-097	East	2019	9	35	11	9.3	4	NA	NA	14	0.9	NA	52900
TDH-099	East	2019	9	20	2.2	2.8	1.4	NA	NA	4	0.7	NA	27150
TDH-100	East	2019	9	28	6.4	5.7	3.5	NA	NA	12	0.9	NA	50080
TDH-101	East	2019	10	415	27	8.4	3	NA	4.8	11	1.4	NA	38970
TDH-102	East	2019	10	29	8.2	12	3.3	NA	7.8	30	3.3	NA	43190
TDH-103	East	2019	10	24	5.6	9.3	1.6	NA	4.8	7.6	1.1	NA	21540
TDH-104	East	2019	10	16	2.6	3	0.5	NA	1.2	2.4	0.1	NA	33140
TDH-105	East	2019	10	239	16	8.1	2.7	NA	8.1	12	1	NA	20990
TDH-106	East	2019	11	20	2.2	3.4	2.6	NA	5.7	15	0.3	395	24840
TDH-107	East	2019	11	18	3.5	3.2	3.3	NA	4.9	7	0.3	348	12500
TDH-108	East	2019	11	21	5.7	3.7	1.6	NA	4.9	9.7	0.7	57	28780
TDH-109	East	2019	11	18	4.1	4.9	2.8	NA	4	12	0.4	52	36470
TDH-111	East	2019	11	28	8.6	14	2.8	NA	6.7	29	0.7	174	34260
TDH-112	East	2019	12	16	3.5	1.6	1.2	NA	3.3	14	0.1	80	34350
TDH-113	East	2019	12	14	2.2	2.8	1.3	NA	2.9	11	0.4	34	45970
TDH-114	East	2019	12	1.2	3	5.7	2.3	NA	2.1	11	0.4	86	50790
TDH-115	East	2019	12	13	7.3	4.6	2.1	NA	8.7	22	2.1	51	41520
TDH-116	East	2020	1	41	12	6.6	3.8	NA	6.5	27	0.4	147	49390
TDH-118	East	2020	1	24	3.2	3.6	1.7	NA	2.7	18	0.3	60	54090
TDH-119	East	2020	1	18	2.4	2	1.2	NA	4.9	5.6	0.3	104	71280
TDH-120	East	2020	2	17	3.8	6.1	1.8	NA	6.6	32	0.3	97	10790
TDH-121	East	2020	2	18	2.3	6.9	1.5	NA	4.5	31	0.2	124	55700
TDH-122	East	2020	2	18	2.9	3.7	1.5	NA	7.4	27	0.9	97	31770
TDH-123	East	2020	2	29	4.9	12	1.9	NA	11	49	1.1	158	43620
TDH-124	East	2020	2	16	5	5.6	1.8	NA	6.5	28	0.3	85	36710
TDH-125	East	2020	2	15	4.3	9	1.8	NA	6.9	28	0.3	66	26640
TDH-126	East	2020	6	8.1	4	3.2	0.6	NA	2.2	6.7	0.06	54	25630
TDH-127	East	2020	6	6.5	1.1	1.1	0.7	NA	4.9	8.5	NA	82	60860
TDH-128	East	2020	6	9.9	3.3	3.5	1.6	NA	6.6	15	NA	113	49230
TDH-129	East	2020	6	9.7	1.1	2	0.7	NA	6.3	5.5	0.04	121	24350
TDH-130	East	2020	6	20	5.3	8.2	2	NA	8.3	16	0.3	210	49140
TDH-132	East	2020	7	12	3.5	2.1	1.4	NA	5.3	17	0.3	114	56530
TDH-133	East	2020	7	35	8.1	7	2.6	NA	6	14	0.8	63	38710
TDH-134	East	2020	7	17	7.4	4.8	0.7	NA	5.8	14	2.5	78	21020
TDH-135	East	2020	7	14	6.2	3.1	1.3	NA	5.6	9.6	0.9	98	21250
TDH-136	East	2020	7	19	3.6	3.1	1.4	NA	6.9	15	0.1	194	50950
TDH-138	East	2020	8	12	6.5	2.9	1.1	NA	7.6	19	0.7	128	42190
TDH-139	East	2020	8	11	4.6	1.7	1.2	NA	13	20	0.4	183	45540
TDH-140	East	2020	8	21	14	3.7	2.8	NA	7.3	23	0.5	97	61450
TDH-141	East	2020	8	24	20	13	1.9	NA	20	30	3.1	127	55370
TDH-142	East	2020	8	19	8.1	4.5	1.1	NA	5.4	12	5.1	76	24180
TDH-143	East	2020	8	15	7.1	5.9	1.8	NA	12	8.7	1.9	120	32580
TDH-144	East	2020	8	17	8.9	4.4	1	NA	13	11	3	91	29060
TDH-145	East	2020	9	26	8.4	2.1	1.5	NA	32	9.9	NA	154	23890
TDH-146	East	2020	9	17	11	3.6	2.1	NA	27	11	NA	38	45340
TDH-147	East	2020	9	8.9	3.5	2.1	0.9	NA	15	5.8	NA	32	107900
TDH-148	East	2020	9	18	7.5	4.3	1.5	NA	106	12	0.5	155	136400
TDH-149	East	2020	9	17	8.2	1.4	1.3	NA	34	12	0.8	92	25590
TDH-150	East	2020	9	3.6	1	NA	2.5	NA	33	9.5	NA	147	20410
TDH-151	East	2020	9	25	4.9	2.8	4.1	NA	34	9.2	0.4	189	49550
TDH-152	East	2020	10	12	8.1	3.9	4.6	NA	12	12	3.9	170	54480
TDH-153	East	2020	11	17	7.9	4.5	1.4	NA	7	21	0.4	88	39300
TDH-154	East	2020	12	11	7.3	3	0.5	NA	6.7	8.7	2.9	98	21960
TDH-155	East	2020	12	12	8	2.9	0.7	NA	3.5	3.8	0.5	88	20280
TDH-156	East	2020	12	14	6.4	2.5	1	NA	4	13	0.3	366	26870
TDH-157	East	2020	12	13	7.6	1.1	1.3	NA	9	12	1	108	41080
TDH-158	East	2020	12	25	5.4	2.2	0.5	NA	1.9	2.9	0.3	33	62480
TDH-159	East	2020	12	14	9	2.3	0.9	NA	2.6	12	0.8	38	15870
TDH-160	East	2021	1	19	12	2.6	0.8	NA	3.4	8	3.4	75	30810
TDH-161	East	2021	1	24	12	4.6	1.2	NA	39	15	1.1	116	34640
TDH-162	East	2021	1	18	6.4	3.1	1.8	NA	13	18	0.3	164	39300
TDH-163	East	2021	1	11	3	3	1.4	NA	11	19	0.04	83	47420
TDH-164	East	2021	1	15	6.4	2.7	0.8	NA	25	24	0.6	200	27750
TDH-165	East	2021	1	15	3.6	1.8	1.1	NA	17	14	0.4	141	173100
TDH-166	East	2021	2	2.29	4.6	3.92	1.53	NA	1.75	2.32	0.08	45.88	80080
TDH-167	East	2021	2	16.17	4.26	7.77	3.73	NA	9.07	8.52	0.4	70.4	167900
TDH-168	East	2021	2	18.78	7.97	6.66	5.23	NA	4.07	4.11	0.44	176	126000
TDH-169	East	2021	2	2.32	7.35	3.05	3.29	NA	16.1	8.97	0.3	158.88	99070
TDH-171	East	2021	2	22.26	7.52	6.6	5.12	NA	5.63	10.79	0.74	189.96	36670
TDH-172	East	2021	2	13.23	3.37	3.64	1.95	NA	5.76	7.31	0.06	139.2	26020
TDH-173	East	2021	2	14.74	4.27	7.53	3.43	NA	8.2	7.39	0.25	213.8	22650
TDH-174	East	2021	2	11.04	3.72	4.35	3.38	NA	8.87	5.94	4.01	103.76	21420
TDH-175	East	2021	3	9.43	3.99	1.98	12.84	NA	8.35	5.39	2.69	76.84	34600
TDH-176	East	2021	3	4.52	2.8	3.5	6.22	NA	3.06	3.1	0.38	36.68	26280
TDH-177	East	2021	3	11.22	4.48	3.35	1.67	NA	6.57	3.51	1.07	66.08	27770
TDH-178	East	2021	3	15.89	3.24	1.95	2.33	NA	4.22	4.01	1.98	104.96	26340
TDH-179	East	2021	3	11.28	4.18	3.74	1.79	NA	6.42	4.42	4.74	91.76	91750
TDH-180	East	2021	3	12.27	3.36	3.36	3.7	NA	3.39	5.1	1.95	103.64	25820
TDH-181	East	2021	3	14.89	7.5	10.03	4.87	NA	7.87	11.25	10.64	174.24	37780
TDH-182	East	2021	3	12	3.71	1.96	1.02	NA	3.27	9.27	2.29	130.12	44490
TDH-183	East	2021	3	11.63	4.6	3.33	4.41	NA	4.3	8.42	3.45	216.88	46460
TDH-184	East	2021	3	5.66	2.61	2.09	2.69	NA	2.57	3.89	1.54	63.04	51770
TDH-186	East	2021	3	7.01	4.08	2.83	2.55	NA	1.69	2.38	1.65	62.32	24700
TDH-187	East	2021	4	10.43	2.47	2.81	1.79	NA	2.22	3.08	0.02	57.36	50433
TDH-188	East	2021	4	12.99	6.38	5.81	4.48	NA	7.31	23.83	0.06	276.24	61858
TDH-189	East	2021	4	17.85	5.49	2.23	2.22	NA	2.76	6.09	0.61	76.32	52012
TDH-190	East	2021	4	16.91	8.36	1.29	1.74	NA	8.78	12.31	2.16	132.76	26132
TDH-191	East	2021	6	11.88	9.46	5.57	1.4	6.47875	6.09	8.91	1.83	124.48	49635
TDH-192	East	2021	6	17.44	10.47	14.22	0.95	NA	12.36	6.46	2.11	183.16	33785
TDH-193	East	2021	7	18.98	10.97	9.42	1.75	0.779352	11.22	10.08	1.81	193.16	22401
TDH-194	East	2021	7	13.23	12.12	9.34	1.58	0.356605	5.9	7.99	1.62	122.28	42155
TDH-195	East	2021	8	13.47	7.62	8.35	0.61	NA	8.38	8.46	0.6	74.36	24032
TDH-196	East	2021	8	15.36	9.28	7.26	0.76	1.26974	3.82	6.76	4.97	80.52	12659
TDH-197	East	2021	8	11.61	10.72	5.25	1.5	NA	8.89	12.33	1.95	166.6	32569
TDH-198	East	2021	10	8.31	4.38	4.19	1.24	2.32556	4.54	6.5	1.65	93.84	31430
TDH-199	East	2021	10	11.65	10.02	10.83	3.15	2.66306	10.39	17.49	5.05	274.64	36006
TDH-200	East	2021	11	10.09	4.61	6.03	2.98	5.34272	5.02	2.46	1.95	75.64	81941
TDH-201	East	2021	11	11.07	4.34	4.32	2.56	NA	4.75	14.07	0.39	176.36	59206
TDH-202	East	2021	11	48.61	9.05	3.69	1.94	NA	5.02	8.55	1.58	77.52	42363
TDH-204	East	2021	12	24.43	10.46	3.48	0.54	NA	6.95	4.79	2.74	93.84	16496
TDH-206	East	2022	3	9.37	7.69	15.58	1.58	NA	2.87	5.23	1.64	74.4	43871
TDH-207	East	2022	3	8.97	12.99	17.77	1.48	NA	5.76	6.3	4.15	74.28	27669
TDH-209	East	2022	9	22.84	12.03	4.44	3.71	NA	9.96	19.19	3.28	209.96	44390
TDH-210	East	2022	10	6.82	5.43	7.24	3.99	NA	5.27	12.22	2.13	38.48	46692
TDH-211	East	2023	3	21.04	11.11	8.65	5.88	NA	20.81	38.15	0.78	192.2	36608
TDH-214	East	2023	4	9.79	9.6	5.67	12.16	NA	48.17	50.48	1.46	329.5	53153
TDH-215	East	2023	4	5.81	13.02	5.33	3.61	NA	19.26	13.77	1.59	61.57	45369
TDH-216	East	2023	4	14.64	11.5	12.03	13.3	NA	119.8	30.17	10.58	246.6	39967
TDH-217	East	2023	5	15.3	9.66	12.76	10.87	NA	18.69	33.94	1.97	131.3	77187
TDH-218	East	2023	5	20.46	8.83	6.98	11.45	NA	18.48	40.45	4.59	173	37159
TDH-219	East	2023	6	29.61	11.13	16.64	4.806	NA	13.03	36.71	4.893	NA	NA
TDH-220	East	2023	7	15.63	7.55	12.25	7.97	NA	9.65	39.47	2.71	437.7	49576
TDH-221	East	2023	7	8.31	8.19	9.83	4.83	NA	15.18	37.73	0.83	283.9	56024
TDH-222	East	2023	7	11.86	15.03	6.73	5.74	NA	17.14	17.96	1.49	365.2	32599
TDH-223	East	2023	8	17.25	9.61	27.25	4.1	NA	11.86	30.2	2.59	124.5	20260
TDH-224	East	2023	8	18.98	9.29	4.92	2.96	NA	4.15	10.76	1.97	153.2	53360
TDH-227	East	2024	5	32.24	6.832	15.74	7.443	NA	26.89	25.11	1.254	NA	22716
TDH-228	East	2024	6	24.03	44.17	7.793	3.538	NA	30.19	30.69	3.919	NA	21854
TDH-229	East	2024	6	24.03	44.17	7.793	3.538	NA	30.19	30.69	3.919	NA	21854
U01-072	North	2023	1	20.43	11.44	4.96	3.9	NA	30.31	11.45	2.8	NA	NA
U01-073	North	2023	1	17.27	11.26	6.12	2.8	3.56374	28.44	17	3.48	NA	NA
U01-079	North	2023	1	20.95	10.36	7.81	9.45	1.2376	19.26	19.15	0.42	NA	NA
U01-083	North	2023	1	7.32	3.17	5.74	2.28	4.18343	7.07	8.63	0.26	NA	NA
U01-086	North	2023	1	7.99	4.42	6.24	1.8	1.91793	11.12	11.72	0.32	NA	NA
U01-087	North	2023	1	7.8	3.3	6.79	2.11	25.3121	15.32	18.41	0.44	NA	NA
U01-088	North	2023	1	6.18	3.27	4.91	1.66	3.79427	10.74	8.93	0.17	NA	NA
U01-103	North	2023	2	9.63	9.31	5.27	2.03	4.44871	15.2	8.93	1.8	NA	NA
U01-104	North	2023	2	NA	NA	NA	NA	1.26183	NA	NA	NA	NA	NA
U01-111	North	2023	2	10.55	8.36	6.47	2.42	3.88634	10.42	7.82	0.84	NA	23063
U01-112	North	2023	2	11.53	4.28	10.86	1.59	1.72134	10.94	6.16	0.34	NA	77451
U01-113	North	2023	2	6.31	3.87	2.07	0.52	0.278682	5.51	6.9	0.21	NA	16086
U01-116	North	2023	2	6.19	3.35	4.77	2.83	1.05627	12.93	11	0.26	NA	38348
U01-124	North	2023	2	NA	NA	NA	NA	0	NA	NA	NA	NA	NA
U01-146	North	2023	2	11.19	10.87	5.12	1.09	0	7.63	5.78	1.79	NA	0.0036
U01-147	North	2023	2	14.44	9.68	15.07	13.1	33.778	14.03	16.75	1.07	NA	45443
U01-185	North	2023	3	251.2	19.99	0.73	1.81	1.70833	0.14	206.7	7.44	NA	1235
U01-256	North	2023	3	8.97	8.05	4.95	4	12.4385	10.5	16.08	0.64	NA	50488
U01-257	North	2023	3	11.23	11.5	6.98	3.38	NA	13.93	26.32	2.18	NA	30739
U01-259	North	2023	3	7.14	9.98	4.04	2.14	17.1201	9.28	10.32	1.87	NA	34237
U01-261	North	2023	3	7.36	12.89	2.53	2	26.1704	15.34	4.66	1.44	NA	5625
U01-263	North	2023	3	8.24	6.57	6.11	7.48	50.9084	19.41	5.73	1.04	NA	54375
U01-266	North	2023	3	16.37	9.79	6.02	3.92	1.91851	22.8	9.54	4.38	NA	14068
U01-272	North	2023	3	NA	NA	NA	NA	2.07357	NA	NA	NA	NA	NA
U01-273	North	2023	3	13.28	10.15	4.39	2.31	2.80862	32.17	18.69	1.59	NA	27348
U01-279	North	2023	3	10.22	11.23	5.27	1.67	0	19.69	16.32	2.01	NA	26951
U01-281	North	2023	3	15.32	11.16	5.33	3.71	8.69232	18.35	16.82	1.61	NA	13676
U01-296	North	2023	3	6.44	4.82	3.01	7.35	2.80367	16.56	20.33	0.53	NA	43941
U01-297	North	2023	3	6.02	5.06	4.96	13.27	12.4585	21.67	35.88	0.21	NA	41320
U01-298	North	2023	3	8.38	6.22	5.86	3.87	6.46177	9.73	13.1	0.56	NA	56334
U03-037	East	2022	11	10.68	6.66	7.74	2.1	1.8689	5.32	9.77	3.31	69.96	59583
U03-040	East	2022	11	7.35	6.2	5.42	0.79	1.61057	4.19	10.03	1.5	45.64	24769
U03-041	East	2022	11	12.75	10.98	9.24	3.64	1.88301	16.86	19.63	1.5	188.08	92782
U03-044	East	2022	11	21.96	10.28	7.97	1.83	1.46843	9.83	35.96	3.73	NA	NA
U03-048	East	2022	11	14.21	14.19	3.72	3.78	3.84256	7.39	23.61	1.67	NA	NA
U03-052	East	2022	11	10.99	4.58	6.07	2.76	1.87952	10.01	25.62	1.8	NA	NA
U03-054	East	2022	11	9.53	4.36	5.28	1.85	6.54581	5.1	17.37	0.99	NA	NA
U03-055	East	2022	11	16.73	4.37	9.8	4.43	30.0713	9.85	25.22	1.21	NA	NA
U03-059	East	2022	11	6.34	3.51	14.36	5.76	25.6199	6.89	18.24	1.29	NA	NA
U03-060	East	2022	11	10.95	12.16	9.03	4.79	11.6093	10.44	12.96	2.51	NA	NA
U03-061	East	2022	11	8.41	9.75	5.23	2.49	1.82416	3.89	6.71	1.39	NA	NA
U03-062	East	2022	11	13.18	9.27	13.18	3.56	2.10116	6.45	12.12	1.09	NA	NA
U03-063	East	2022	11	19.03	8.53	8.91	3.06	4.30878	5.91	17.95	1.92	NA	NA
U03-080	East	2022	11	14.51	12.04	15.96	5.29	18.5176	8.92	13.76	1.48	NA	NA
U03-081	East	2022	11	11.1	3.83	12.74	6.51	8.35805	15.3	23.84	1	NA	NA
U03-084	East	2022	12	NA	NA	NA	NA	3.63149	NA	NA	NA	NA	NA
U03-085	East	2022	12	11.63	11.98	7.18	4.87	24.8777	43.9	14.44	7.29	184.2	33176
U03-087	East	2022	12	12.49	8.87	8.67	3.64	66.2129	7.81	10.98	2.55	193.36	38875
U03-088	East	2022	12	13.99	10.77	12.71	5.37	NA	6.86	22.66	2.16	NA	NA
U03-102	East	2022	12	11.23	12.58	5.91	0.78	5.53497	7.06	4.1	7.67	47.08	19811
U03-106	East	2022	12	8.17	6.46	5.52	4.29	NA	8.35	24.57	1.56	82.92	122281
U03-108	East	2022	12	7.72	9.15	8.17	2.94	26.2574	7.06	17.18	4.63	62.96	46198
U03-109	East	2022	12	7.36	7.29	3.07	1.35	3.48766	5.21	4.07	3.06	82.64	59375
U03-126	East	2023	1	10.77	7.97	4.08	1.45	4.4	13.45	8.26	3.51	169.04	37269
U03-127	East	2023	1	10.97	10.56	1.35	2.17	NA	22.07	22.72	1.79	NA	NA
U03-129	East	2023	1	16.96	10.94	5.89	3.84	NA	9.54	22.27	2.66	NA	NA
U03-131	East	2023	1	11.37	4.85	6.04	1.2	NA	8.12	9.46	1.78	NA	NA
U03-133	East	2023	1	10.56	6.59	5.01	3	NA	5.24	14.35	1.22	88.12	26139
U03-134	East	2023	1	10.75	3.25	5.43	3.58	NA	5.84	23.72	0.58	NA	NA
U03-135	East	2023	1	8.26	5.5	2.51	2.83	3.29542	6.4	21.44	3.34	87.12	34619
U03-140	East	2023	1	10.54	10.79	7.66	6.89	24.1874	19.58	50.43	4.36	145.72	60075
U03-142	East	2023	1	10.61	4.1	4.84	3.16	7.93944	6.66	15.96	1.47	160.76	39239
U03-144	East	2023	1	27.38	11.02	7.49	3.46	36.2545	12.47	38.74	5.54	NA	NA
U03-146	East	2023	1	NA	NA	NA	NA	4.09157	NA	NA	NA	NA	NA
U03-147	East	2023	1	14.59	11.55	6.88	2.5	2.8588	10.16	32.06	4.72	NA	NA
U03-150	East	2023	1	11.68	10.42	7.92	3.13	9.44889	31.18	23.62	4.96	178.24	34843
U03-151	East	2023	1	12.07	3.71	6.37	1.36	10.1235	7.44	9.47	2.03	NA	NA
U03-157	East	2023	1	18.64	13.05	8.86	1.37	NA	12.35	16.19	5.05	NA	NA
U03-158	East	2023	1	7.67	8.49	5.5	3.98	6.19952	7.33	21.22	2.34	170	46777
U03-161	East	2023	1	16.31	4.53	8.41	6.79	27.7617	18.39	57.07	3.17	335.72	59500
U03-162	East	2023	1	9.78	9.44	5.89	1.92	15.7828	9.42	17.47	4.03	125.88	38694
U03-163	East	2023	1	7.5	4.06	4.48	2.14	3.54092	17.89	8.21	2.06	228.44	52077
U03-171	East	2023	1	13.47	5.53	5.93	4.08	7.23829	15.4	28.11	0.72	NA	NA
U03-173	East	2023	1	11.8	7.4	8.62	2.72	NA	4.85	28.38	2.36	NA	NA
U03-176	East	2023	1	13.24	4	8.66	2.3	3.80417	6.87	15.95	1.16	NA	NA
U03-177	East	2023	1	11.65	7.83	8.13	3.95	6.76483	5.24	30.45	1.55	NA	NA
U03-181	East	2023	1	10.87	3.66	6.95	6.08	18.6934	23.98	38.09	1.25	NA	NA
U03-184	East	2023	1	13.05	11.29	14.27	5.9	11.2079	48.1	53.7	5.41	NA	NA
U03-190	East	2023	1	21.24	10.5	13.68	3.45	9.04043	17.27	32.13	2.55	NA	NA
U03-193	East	2023	1	11.49	3.58	6.77	3.7	60.3051	16.22	38.61	0.47	NA	NA
U03-195	East	2023	1	12.04	3.3	6.29	1.54	1.04913	7.56	10.95	2.24	NA	NA
U03-196	East	2023	1	12	8.24	7.69	5.49	2.75574	14.21	33.8	1.55	NA	NA
U03-206	East	2023	1	10.48	3.52	18.64	1.48	2.16272	8.74	16.27	1.79	NA	27132
U03-208	East	2023	1	11.63	6.62	31.22	5.79	32.0135	7.78	21.86	2.34	NA	29980
U03-210	East	2023	1	12.19	5.31	41.43	10.12	61.8646	19.85	32.38	2.75	NA	24459
U03-211	East	2023	1	8.69	3.7	16.01	2.25	29.6141	16.82	12.44	2.23	NA	13967
U03-212	East	2023	1	9.28	4.28	23.11	4.41	36.3825	7.04	26.35	1.88	NA	27496
U03-213	East	2023	1	7.82	1.97	13.69	3.76	26.7722	7.82	35.07	0.44	NA	29206
U03-234	East	2023	2	6.91	4.2	5.65	2.98	6.55403	9.36	24.17	1.76	73.27	32692
U03-236	East	2023	2	9.36	4.04	13.1	3.97	3.20386	18.29	13.95	2.16	58.51	41004
U03-238	East	2023	2	10.91	11.02	8.34	5.27	2.59295	49.45	40.82	5.64	154	52400
U03-242	East	2023	2	7.88	8.4	4.28	6.84	27.1131	15.1	36.95	1.64	193.7	26471
U03-243	East	2023	2	9.79	8.53	13.22	6.07	7.85839	13.5	30.39	3.13	105.8	53162
U03-271	East	2023	2	16.58	10.22	7.48	1.71	1.4306	10.87	10.67	4.51	NA	31321
U03-272	East	2023	2	20.46	6.95	6.07	1.96	2.88536	27.12	12.93	3.92	NA	32776
U03-273	East	2023	2	15.57	5.12	3.97	2.57	12.5972	7.88	17.1	2.09	NA	15023
U03-278	East	2023	2	11.88	6.62	4.55	5.26	NA	21.76	17.9	1.92	125.1	26474
U03-280	East	2023	2	43.82	11.08	5.44	1.2	0	10.55	11.86	3.6	NA	92733
U03-285	East	2023	2	9.77	8.35	6.08	2.98	2.05243	16.34	21.2	5.21	65.44	120111
U03-286	East	2023	2	16.04	8.41	4.43	3.82	18.1866	7.62	21.13	1.69	NA	81144
U03-289	East	2023	2	13.25	14.98	6.61	3.82	77.3376	5.51	14.91	2.67	NA	78313
U03-294	East	2023	2	10.15	9.59	8.22	6.21	6.67788	13.64	42.24	5.11	97.1	71301
U03-297	East	2023	2	10.43	9.97	14.14	10.33	8.02554	39.69	37.91	4.76	123	81178
U03-298	East	2023	2	13.24	9.7	8.35	9.43	23.1953	15.79	39.77	3.22	NA	85070
U03-299	East	2023	2	20.29	10.24	14.01	6.47	9.19331	40.62	59.06	4.69	199.2	133435
U03-300	East	2023	2	20.79	13.01	11.13	16.8	23.0084	43.28	43.59	5.79	NA	128056
U03-301	East	2023	2	23.44	11.89	7.95	2.54	0	22.34	17.1	6.83	NA	31419
U03-304	East	2023	2	16.9	12.34	7.37	6.19	11.1507	23.98	20.29	5.35	NA	66293
U03-314	East	2023	2	22.27	11.97	6.73	4.46	4.29811	7.57	16.1	5.6	NA	27160
U03-318	East	2023	2	55.8	365.1	5.9	13.67	7.1174	31.36	11.81	1.65	NA	1278
U03-319	East	2023	2	14.63	12.91	4.26	5.53	1.92012	7.21	8.25	5.47	NA	36196

## Sheet: Data Set 3
UID	crt.Lys76Thr	mdr1.Asn86Tyr	mdr1.Tyr184Phe	mdr1.Asp1246Tyr	dhfr.ts.Asn51Ile	dhfr.ts.Cys59Arg	dhfr.ts.Ser108Asn	dhfr.ts.Ile164Leu	dhps.Ser436Ala	dhps.Ser436His	dhps.Ala437Gly	dhps.Lys540Glu	dhps.Ala581Gly	all_469Y	all_675V	all_578S
BC1-1001-19Feb16	2	0	2	0	2	2	2	0	0	0	2	2	0	0	0	0
BC1-1002-08Mar17	0	0	0	0	2	2	2	0	0	0	2	2	0	0	0	0
BC1-1007-23Apr16	NA	NA	NA	NA	NA	NA	NA	NA	NA	NA	NA	NA	NA	NA	0	0
BC1-1008-02Jul17	0	0	1	0	2	2	2	0	0	1	2	2	0	0	0	0
BC1-1008-21May16	2	0	0	0	2	2	2	1	0	0	2	2	0	0	0	0
BC1-1011-08Jun17	0	0	0	2	2	2	2	2	0	0	2	2	0	0	0	0
BC1-1012-13Jul17	0	0	2	0	2	2	2	0	0	0	2	2	0	0	0	0
BC1-1012-18Jun16	0	0	1	0	2	2	2	0	0	0	2	2	0	0	0	0
BC1-1012-26Jun17	0	0	2	0	2	2	2	0	0	0	2	2	0	0	0	0
BC1-1015-26Apr17	0	0	0	0	2	2	2	0	0	0	2	2	0	0	0	0
BC1-1017-12Feb17	0	0	2	0	2	2	2	0	NA	NA	NA	2	0	0	0	0
BC1-1017-27Apr17	0	0	1	0	2	2	2	0	0	0	2	2	0	0	0	0
BC1-1026-02May17	0	0	2	0	2	2	2	0	0	0	2	2	0	0	0	0
BC1-1026-06Jul17	0	0	1	1	2	2	2	0	0	0	2	2	0	0	0	0
BC1-1028-26Mar17	1	0	1	0	2	2	2	0	0	0	2	2	0	0	0	0
BC1-1033-05Jul17	0	0	0	1	2	2	2	0	0	0	2	2	0	0	0	0
BC1-1036-11Apr16	2	0	1	1	2	2	2	0	0	0	2	2	0	0	0	0
BC1-1036-16May16	1	0	2	2	2	2	2	1	0	0	2	2	0	0	0	0
BC1-1043-04Jun17	0	0	1	0	2	2	2	0	0	0	2	2	0	0	0	0
BC1-1057-27May17	1	0	1	0	2	2	2	0	0	0	2	2	0	0	0	0
BC1-1073-27Jun16	2	0	0	0	2	2	2	0	0	0	2	2	0	0	0	0
BC1-1075-08Aug16	2	0	0	0	2	2	2	0	0	0	2	2	0	0	0	0
BC1-1075-24Jun16	1	0	1	0	2	2	2	0	0	0	2	2	0	0	0	0
BC1-1075-24May16	2	0	1	0	2	2	2	1	0	0	2	2	0	0	0	0
BC1-1081-23Apr17	2	0	0	0	2	2	2	0	0	0	2	2	0	0	0	0
BC1-1083-30Jun16	0	0	0	0	2	2	2	0	0	0	2	2	NA	NA	0	0
BC1-1086-02May17	NA	NA	NA	NA	NA	NA	NA	NA	NA	NA	NA	NA	NA	NA	0	0
BC1-1086-19Apr17	0	0	2	0	2	2	2	0	0	0	2	2	0	0	0	0
BC1-1090-17Jun17	0	0	2	0	2	2	2	0	0	0	2	2	0	0	0	0
BC1-1095-06Jul17	0	0	0	0	2	2	2	0	0	0	2	2	0	0	0	0
BC1-1095-08Jun17	0	0	1	0	2	2	2	0	0	0	2	2	0	0	0	0
BC1-1096-09Mar16	0	0	2	0	2	2	2	0	0	0	2	2	0	0	0	0
BC1-1096-13Jul17	0	0	0	0	2	2	2	0	0	0	2	1	0	0	0	0
BC1-1096-22May17	0	0	0	2	2	2	2	0	0	0	2	2	0	0	0	0
BC1-1096-23May16	NA	NA	NA	NA	NA	NA	NA	NA	NA	NA	NA	NA	NA	0	0	0
BC1-1104-03Aug16	0	0	2	0	2	2	2	0	0	0	2	2	0	0	0	0
BC1-1104-13Jul17	0	0	1	0	2	2	2	0	0	0	2	2	0	0	0	0
BC1-1104-21Jun17	1	0	1	1	2	2	2	0	0	0	2	2	0	0	0	0
BC1-1113-28Jun17	0	0	2	0	2	2	2	0	0	0	2	2	0	0	0	0
BC1-1114-04Jul17	0	0	2	0	2	2	2	0	0	0	2	2	0	0	0	0
BC1-1114-25Apr17	0	0	2	0	2	2	2	0	NA	2	NA	2	0	0	0	0
BC1-1115-13Jun17	0	0	2	0	2	2	2	0	0	0	2	2	0	0	0	0
BC1-1115-20Apr17	NA	NA	NA	NA	NA	NA	NA	NA	NA	NA	NA	NA	NA	0	0	0
BC1-1117-04Oct16	0	0	0	0	2	2	2	0	0	0	2	2	0	0	0	0
BC1-1117-10Nov16	0	0	0	0	2	2	2	0	0	0	2	2	0	0	0	0
BC1-1117-18Apr17	0	0	2	0	2	2	2	0	0	0	2	2	0	0	0	0
BC1-1117-19Jul16	0	0	1	0	2	2	2	0	0	0	2	2	0	0	0	0
BC1-1117-22Mar17	0	0	0	0	2	2	2	0	0	0	2	2	0	0	0	0
BC1-1117-23May16	0	0	0	0	2	2	2	0	0	0	2	2	0	0	0	0
BC1-1118-28Jun17	2	0	2	0	2	2	2	0	0	0	2	2	0	0	0	0
BC1-1122-21Aug17	0	0	2	0	2	2	2	0	0	0	2	2	0	0	0	0
BC1-1131-31Jul17	1	0	1	1	2	2	2	0	0	0	2	2	0	0	0	0
BC1-1133-08May17	0	0	0	0	2	2	2	0	0	0	2	2	0	0	0	0
BC1-1133-21Jun17	0	0	2	0	2	2	2	0	0	0	2	2	0	0	0	0
BC1-1134-24Apr17	0	0	0	0	2	2	2	0	NA	2	NA	2	0	0	0	0
BC1-1141-13Jul17	0	0	2	0	2	2	2	0	0	0	2	2	0	0	0	0
BC1-1141-22May17	0	1	1	1	2	2	2	0	0	0	2	2	0	0	0	0
BC1-1144-05Aug16	2	0	2	0	2	2	2	0	0	0	2	2	0	0	0	0
BC1-1144-07Jul17	2	0	2	0	2	2	2	0	0	0	2	2	0	0	0	0
BC1-1144-08May16	1	0	1	1	2	2	2	0	0	0	2	2	0	0	0	0
BC1-1145-03Jun16	NA	0	0	0	2	2	2	0	0	0	2	2	0	0	0	0
BC1-1161-20Jun17	0	0	2	0	2	2	2	0	0	0	2	2	0	0	0	0
BC1-1163-03Aug17	NA	0	NA	NA	NA	NA	NA	NA	NA	NA	NA	2	0	0	0	0
BC1-1163-19Jun17	1	0	1	0	2	2	2	0	0	0	2	2	0	NA	0	0
BC1-1163-21Jun16	2	0	2	0	2	2	2	0	0	0	2	2	0	0	0	0
BC1-1164-08Jun17	0	0	2	0	2	2	2	0	0	0	2	2	0	0	0	0
BC1-1164-17May17	NA	NA	NA	NA	NA	NA	NA	NA	NA	NA	NA	NA	NA	NA	0	0
BC1-1165-08Apr17	NA	0	2	0	2	2	2	0	0	0	2	2	0	0	0	0
BC1-1168-02Jan17	NA	0	2	0	2	2	2	0	0	0	2	2	0	0	0	0
BC1-1174-14Jun16	NA	NA	NA	0	NA	NA	NA	NA	NA	NA	NA	NA	NA	NA	0	0
BC1-1174-24Jun17	0	0	2	0	2	2	2	0	0	0	2	2	0	0	0	0
BC1-1177-23May16	0	0	1	1	2	2	2	0	0	0	2	2	0	0	0	0
BC1-1184-01Jul16	0	0	0	0	2	2	2	0	0	0	2	2	0	0	0	0
BC1-1184-07Jan16	0	0	0	0	2	2	2	0	0	0	2	2	0	0	0	0
BC1-1184-26Apr17	1	0	1	1	2	2	2	0	0	0	2	2	0	0	0	0
BC1-1184-26Aug16	0	0	0	0	2	2	2	0	0	0	2	2	0	0	0	0
BC1-1184-26Jul16	0	0	0	0	2	2	2	0	0	0	2	2	0	0	0	0
BC1-1185-27Jun17	1	0	2	1	2	2	2	0	0	0	2	2	0	0	0	0
BC1-1190-20Mar17	0	0	2	0	2	2	2	0	0	1	2	2	0	0	0	0
BC1-1190-25Apr17	0	0	0	0	2	2	2	0	0	0	2	2	0	0	0	0
BC1-1193-29Jun16	0	0	1	1	2	1	2	0	0	0	2	2	0	0	0	0
BC1-1196-09Aug16	1	0	0	0	2	2	2	0	0	0	2	2	0	0	0	0
BC1-1196-13Jul16	1	0	1	0	2	2	2	0	0	0	2	2	0	0	0	1
BC1-1197-01Mar16	NA	NA	NA	NA	NA	NA	NA	NA	NA	NA	NA	NA	NA	NA	NA	0
BC1-1197-13Jan18	0	0	0	0	2	1	2	0	0	0	2	1	0	0	0	0
BC1-1197-20Apr17	1	0	1	0	2	2	2	0	0	0	2	2	0	0	0	0
BC1-1197-27Jun16	0	0	2	0	2	2	2	0	0	0	2	2	0	0	0	0
BC1-1197-27May16	0	0	2	0	2	2	2	0	0	0	2	2	0	0	0	0
BC1-1207-23Apr16	NA	NA	NA	2	NA	NA	2	NA	NA	NA	NA	2	0	0	0	0
BC1-1207-24Jun16	2	0	0	0	2	2	2	0	0	0	2	2	0	0	0	0
BC1-1219-08Jun17	0	0	0	0	2	2	2	0	0	0	2	2	0	0	0	0
BC1-1223-23Jun17	0	0	2	0	2	2	2	0	0	0	2	2	0	0	0	0
BC1-1229-08Jan16	NA	NA	NA	NA	2	2	2	0	NA	NA	NA	2	0	0	0	0
BC1-1229-13Jul17	0	0	2	0	2	2	2	NA	0	0	2	2	0	0	0	0
BC1-1229-31May16	0	0	2	0	2	2	2	0	0	0	2	2	0	0	0	0
BC1-1236-16Apr17	0	0	0	0	2	2	2	0	0	0	2	2	0	0	0	0
BC1-1238-25Apr17	2	0	2	0	2	2	2	0	NA	2	NA	2	0	0	0	0
BC1-1245-30Jun16	2	2	0	2	2	2	2	0	0	0	2	2	0	0	0	0
BC1-1250-30Dec16	0	0	0	0	2	2	2	0	0	0	2	2	0	0	0	0
BC1-1253-20May16	0	0	2	0	2	2	2	0	0	0	2	2	0	0	0	0
BC1-1253-24Jun17	0	0	1	0	2	2	2	0	0	0	2	2	0	0	0	0
BC1-1259-04Jul16	0	0	0	0	2	2	2	0	0	0	2	2	0	0	0	0
BC1-1259-09Jan18	NA	0	2	0	2	2	2	0	0	0	2	2	0	0	0	0
BC1-1259-20Jul16	2	0	0	0	2	2	2	0	0	0	2	2	0	0	0	0
BC1-1259-20Jul18	2	0	0	0	NA	NA	NA	0	0	0	2	2	0	0	0	0
BC1-1264-29Dec17	NA	NA	NA	NA	NA	NA	NA	NA	NA	NA	NA	NA	0	0	0	NA
BC1-1266-20Jan18	NA	NA	NA	NA	NA	NA	NA	NA	NA	NA	NA	NA	0	0	0	0
BC1-1266-21Jan18	0	0	1	0	2	2	2	0	0	0	2	2	0	0	0	0
BC1-1271-09May16	1	0	1	1	2	2	2	0	0	0	2	2	0	0	0	0
BC1-1271-27Mar16	0	0	2	0	2	2	2	0	0	0	2	2	0	0	0	1
BC1-1272-25May17	NA	NA	NA	NA	NA	NA	NA	0	NA	NA	NA	NA	NA	NA	0	0
BC1-1272-27Apr17	1	0	2	0	2	2	2	0	0	0	2	2	0	0	0	0
BC1-1275-06Jan17	0	2	0	2	2	2	2	0	0	0	2	2	0	0	0	0
BC1-1275-25Apr17	0	0	2	0	2	2	2	0	NA	2	NA	2	0	0	0	0
BC1-1278-04Apr17	0	2	0	2	2	2	2	0	0	0	2	2	0	0	0	0
BC1-1278-13Jun16	0	0	0	0	2	2	2	0	0	0	2	2	0	0	0	0
BC1-1279-28Jun16	2	0	0	0	2	2	2	0	0	0	2	2	0	0	0	0
BC1-1280-07Jul17	0	0	2	0	2	2	2	0	0	0	2	2	0	0	0	0
BC1-1280-19May16	1	0	0	0	2	2	2	0	0	0	2	2	0	0	0	0
BC1-1283-29Jun16	NA	0	0	0	2	2	2	0	0	0	2	2	0	0	0	0
BC1-1296-20Jul16	1	0	0	1	2	2	2	0	0	0	2	2	0	0	0	0
BC1-1296-26Apr17	2	0	2	0	2	2	2	0	0	0	2	2	0	0	0	0
BC1-1296-29May17	0	0	0	0	2	2	2	0	0	0	2	2	0	0	0	0
BC1-1299-23Jun17	0	0	1	0	2	2	2	0	0	0	2	2	0	0	0	0
BC1-1299-29Oct17	2	0	2	0	2	2	2	0	0	0	2	2	0	0	0	0
BC1-1309-04Jul17	0	0	0	1	2	2	2	0	0	0	2	2	0	0	0	0
BC1-1311-21Aug17	NA	NA	NA	0	NA	NA	NA	NA	NA	NA	NA	2	0	0	0	0
BC1-1311-23Jun17	0	0	2	0	2	2	2	0	0	0	2	2	0	0	0	0
BC1-1315-29Nov17	0	0	0	0	2	2	2	0	0	0	2	2	0	0	0	0
BC1-1317-05Aug17	1	0	0	0	2	2	2	0	0	0	2	2	0	0	0	0
BC1-1319-04Jul16	1	0	1	0	2	2	2	0	0	0	2	2	0	0	0	0
BC1-1328-14Aug17	0	0	0	0	2	2	2	0	0	0	2	2	0	0	0	0
BC1-1336-13Jul17	0	0	2	2	2	2	2	0	0	0	2	2	0	0	0	0
BC1-1339-24Jun16	0	NA	0	0	NA	NA	NA	NA	0	0	2	2	0	0	0	0
BC1-1341-05Jul17	0	0	2	0	2	2	2	0	0	0	2	2	0	0	0	0
BC1-1341-13Jul17	0	0	1	0	2	2	2	0	0	0	2	2	0	0	0	0
BC1-1341-31Aug17	0	0	2	0	2	2	2	0	0	0	2	2	0	0	0	0
BC1-1341-31Jul17	NA	0	NA	NA	2	2	NA	NA	NA	NA	NA	2	0	0	0	0
BC1-1344-18Apr16	NA	0	1	0	2	0	2	NA	0	0	2	2	0	0	0	0
BC1-1344-22Jul17	1	0	1	0	2	2	2	1	0	0	2	2	0	0	0	0
BC1-1344-28Apr17	0	0	0	0	2	2	2	0	0	0	2	2	0	0	0	0
BC1-1348-22Apr17	NA	NA	NA	NA	NA	NA	NA	NA	NA	NA	NA	NA	NA	0	0	0
BC1-1348-23Jun16	0	0	0	2	2	2	2	0	0	0	2	2	0	0	0	0
BC1-1348-27May16	0	0	0	0	2	2	2	0	0	0	2	2	0	0	0	0
BC1-1348-29Jun16	0	0	2	0	2	2	2	0	0	0	2	2	0	0	0	0
BC1-1348-29Jun17	0	0	2	0	2	2	2	0	0	0	2	2	0	0	0	0
BC1-1349-30Jun17	0	0	1	0	2	2	2	0	0	1	2	2	0	0	0	0
BC1-1350-13Jul17	0	0	0	0	2	2	2	0	0	0	2	2	0	0	0	0
BC1-1350-23Jun17	0	0	1	0	2	2	2	0	0	0	2	2	0	0	0	0
BC1-1350-25Apr17	0	0	1	0	2	2	2	0	0	0	2	2	0	0	0	0
BC1-1355-27Apr16	NA	0	NA	NA	2	2	NA	NA	0	0	2	NA	0	0	0	0
BC1-1358-21Apr17	1	0	1	0	2	2	2	0	0	0	2	2	0	0	0	0
BC1-1358-23Jun17	2	0	0	0	2	2	2	0	0	0	2	2	0	0	0	0
BC1-1359-25Jun17	2	0	0	0	2	2	2	0	0	0	2	2	0	0	0	0
BC1-1375-19Jun17	0	0	0	0	2	2	2	0	0	0	2	2	0	0	0	0
BC1-1378-31Jul17	NA	0	0	0	2	2	2	0	0	0	2	2	0	0	0	0
BC1-1380-21Jun17	NA	NA	0	0	2	2	NA	0	0	1	2	NA	NA	NA	0	0
BC1-1380-27Jun16	0	0	2	1	2	2	2	0	0	0	2	2	0	0	0	0
BC1-2015-16May17	NA	0	NA	0	2	2	2	0	NA	NA	NA	NA	NA	0	0	0
BC1-2025-02May17	NA	0	0	0	NA	NA	2	0	0	0	2	2	NA	0	0	0
BC1-2189-03Jul17	0	0	0	0	2	2	2	0	0	0	2	2	0	0	0	0
BC1-2189-11Oct17	NA	0	NA	NA	NA	NA	NA	NA	NA	NA	NA	NA	0	0	0	0
BC1-2331-20May17	NA	0	2	NA	2	2	NA	NA	NA	NA	NA	NA	NA	0	0	1
BC1-2337-27Jun17	0	0	2	0	2	2	2	1	0	0	2	2	0	0	0	0
BUS-001	0	0	1	1	2	2	2	0	0	0	2	2	0	1	0	0
BUS-002	0	0	0	0	2	2	2	0	0	0	2	2	0	0	0	0
BUS-003	0	0	1	0	2	2	2	0	0	0	2	2	0	0	0	0
BUS-004	NA	NA	NA	NA	NA	NA	NA	NA	NA	NA	NA	NA	NA	NA	0	0
BUS-005	0	0	2	0	2	2	2	0	0	0	2	2	0	0	0	0
BUS-006	0	0	2	0	2	2	2	0	0	0	2	2	0	0	0	0
BUS-007	0	0	1	0	2	2	2	0	0	0	2	2	0	0	0	0
BUS-008	1	0	1	1	2	2	2	0	0	0	2	2	0	0	0	0
BUS-009	0	0	0	0	2	2	2	0	0	0	2	2	0	0	0	0
BUS-010	0	0	1	0	2	2	2	0	0	0	2	2	0	0	0	0
BUS-011	0	0	2	0	2	2	2	0	0	0	2	2	1	0	0	0
BUS-012	0	0	2	0	2	2	2	0	0	0	2	2	0	0	0	0
BUS-013	0	0	0	0	2	2	2	0	0	0	2	2	0	0	0	0
BUS-014	NA	0	NA	0	2	2	NA	NA	0	0	2	2	0	0	0	0
BUS-015	0	0	1	0	2	2	2	0	0	0	2	2	0	0	0	0
BUS-016	0	0	0	0	2	2	2	0	0	0	2	2	0	0	0	0
BUS-017	0	0	1	0	2	1	2	0	0	0	2	2	0	0	0	0
BUS-018	0	0	0	0	2	2	2	2	0	0	2	2	0	0	0	0
BUS-019	0	0	2	0	2	2	2	0	0	0	2	2	0	0	0	0
BUS-020	0	0	0	0	2	2	2	0	0	0	2	2	0	0	0	0
BUS-021	0	0	1	0	2	2	2	0	0	0	2	2	0	0	0	0
BUS-022	0	0	2	0	2	2	2	0	0	0	2	2	0	0	0	0
BUS-023	0	0	1	0	2	2	2	0	NA	2	NA	2	0	0	0	0
BUS-024	0	0	2	0	2	2	2	0	NA	2	NA	2	0	0	0	0
BUS-025	0	0	2	0	2	2	2	0	0	0	2	2	0	2	0	0
BUS-026	0	0	0	0	2	2	2	0	0	0	2	2	0	0	0	0
BUS-027	0	0	0	0	2	2	2	2	0	0	2	2	0	0	0	0
BUS-029	0	0	1	0	2	2	2	0	0	0	2	2	0	0	0	0
BUS-030	0	0	2	0	2	2	2	0	0	0	2	2	0	0	0	0
BUS-031	0	0	0	0	2	2	2	0	0	0	2	2	0	0	0	0
BUS-032	0	0	1	1	2	2	2	0	0	0	2	2	0	2	0	0
BUS-033	0	0	2	0	2	0	2	0	0	0	2	2	0	0	0	0
BUS-034	0	0	0	0	2	2	2	0	0	0	2	2	0	0	0	0
BUS-035	0	0	2	0	2	2	2	0	0	0	2	2	0	0	0	0
BUS-036	0	0	1	0	2	2	2	0	0	1	2	2	1	0	0	0
BUS-040	0	0	2	0	2	2	2	0	0	0	2	2	0	0	0	0
BUS-041	0	0	2	0	2	2	2	0	0	0	2	2	0	0	0	0
BUS-042	NA	0	2	0	2	2	2	0	0	0	2	2	0	0	0	0
BUS-043	0	0	0	0	2	2	2	0	0	0	2	2	0	0	0	0
BUS-044	0	0	2	0	2	2	2	0	0	0	2	2	0	1	0	0
BUS-045	0	0	2	0	2	2	2	2	0	0	2	2	0	0	0	0
BUS-046	0	0	1	0	2	2	2	0	0	0	2	2	0	0	0	0
BUS-047	0	0	2	2	2	2	2	0	0	0	2	2	0	0	0	0
BUS-048	0	0	0	0	2	2	2	0	0	0	2	2	0	0	0	0
BUS-049	0	0	0	0	2	2	2	0	0	0	2	2	0	0	0	0
BUS-050	0	0	0	0	2	2	2	0	0	0	2	2	0	0	0	0
BUS-051	0	0	2	0	2	2	2	0	0	0	2	2	0	0	0	0
BUS-052	0	0	0	0	2	2	2	0	0	0	2	2	0	0	0	0
BUS-053	0	0	2	0	2	2	2	0	0	0	2	2	0	0	0	0
BUS-054	0	0	1	0	2	2	2	0	0	0	2	2	0	0	0	0
BUS-055	NA	NA	NA	NA	NA	NA	NA	NA	NA	NA	NA	NA	NA	0	0	0
BUS-056	0	0	0	0	2	2	2	0	0	0	2	2	2	0	0	0
BUS-059	0	0	0	0	2	2	2	0	0	1	2	2	1	0	0	0
BUS-060	0	0	0	0	2	2	2	0	0	0	2	2	0	0	0	0
BUS-061	0	0	1	0	2	2	2	0	0	0	2	2	0	0	0	0
BUS-062	0	0	1	0	2	2	2	1	0	0	2	2	0	0	0	0
BUS-063	0	0	2	0	2	2	2	NA	0	0	0	0	0	2	0	0
BUS-064	NA	NA	NA	NA	NA	NA	NA	NA	NA	NA	NA	NA	0	0	0	0
BUS-065	0	0	0	1	2	2	2	0	0	0	2	2	0	0	0	0
BUS-066	NA	NA	NA	NA	NA	NA	NA	NA	NA	NA	NA	NA	0	0	2	0
BUS-067	NA	NA	NA	NA	NA	NA	NA	NA	NA	NA	NA	NA	NA	0	0	0
BUS-068	0	0	2	0	2	2	2	0	0	0	0	0	0	0	2	0
BUS-069	0	0	0	0	2	2	2	0	0	0	2	2	0	0	1	0
BUS-070	0	0	1	0	2	2	2	0	0	0	2	2	0	0	0	0
BUS-071	NA	NA	NA	NA	NA	NA	NA	NA	NA	NA	NA	NA	NA	0	0	0
BUS-072	0	0	0	0	2	2	2	0	0	0	2	2	0	0	0	0
BUS-074	0	0	2	0	2	2	2	0	0	0	2	2	0	0	0	0
BUS-075	NA	NA	NA	NA	NA	NA	NA	NA	NA	NA	NA	NA	NA	0	0	0
BUS-076	0	0	1	0	2	2	2	0	0	0	2	2	0	0	0	0
BUS-077	0	0	0	0	2	2	2	0	0	0	2	2	0	0	0	0
BUS-078	NA	NA	NA	NA	NA	NA	NA	NA	NA	NA	NA	NA	NA	0	0	0
BUS-079	NA	NA	NA	NA	NA	NA	NA	NA	NA	NA	NA	NA	NA	2	0	0
BUS-080	0	0	0	0	2	2	2	0	0	0	2	2	0	0	0	0
BUS-081	0	0	1	0	2	2	2	0	0	0	2	2	0	1	0	0
BUS-082	0	0	0	0	2	2	2	2	0	0	2	2	0	0	0	0
BUS-084	0	0	1	0	2	2	2	0	0	0	2	2	0	0	0	0
BUS-086	0	0	2	0	2	2	2	0	0	0	2	2	0	0	0	0
BUS-088	0	0	2	0	2	2	2	0	0	0	2	2	0	0	0	0
BUS-089	0	0	2	0	2	2	2	0	0	0	2	2	0	0	0	0
BUS-090	NA	NA	NA	NA	NA	NA	NA	NA	NA	NA	NA	NA	NA	0	0	0
BUS-092	0	0	1	0	2	2	2	0	0	0	2	2	0	0	0	0
BUS-093	0	0	2	0	2	2	2	0	0	0	2	2	0	0	2	0
BUS-094	0	0	2	0	2	2	2	0	0	0	2	2	0	0	0	0
BUS-095	0	0	0	0	2	2	2	0	0	0	2	2	0	0	0	0
BUS-096	NA	0	NA	NA	NA	NA	NA	NA	NA	NA	NA	NA	0	0	0	0
BUS-097	NA	NA	0	NA	NA	NA	NA	NA	NA	NA	NA	NA	NA	0	0	0
BUS-098	0	0	2	0	2	2	2	0	0	0	2	2	0	1	2	0
BUS-099	0	0	2	0	2	2	2	NA	0	0	2	2	0	0	0	0
BUS-100	NA	NA	NA	NA	NA	NA	NA	NA	NA	NA	NA	NA	NA	0	0	0
BUS-101	0	0	2	0	2	2	2	0	0	0	2	2	0	0	2	0
BUS-102	NA	NA	NA	NA	NA	NA	NA	NA	NA	NA	NA	NA	0	0	0	0
BUS-103	NA	NA	NA	NA	NA	NA	NA	NA	NA	NA	NA	NA	NA	0	0	0
BUS-104	NA	NA	NA	NA	NA	NA	NA	NA	NA	NA	NA	NA	NA	0	0	0
BUS-106	0	0	2	0	2	2	2	2	0	0	2	2	0	0	0	0
BUS-107	NA	NA	NA	NA	NA	NA	NA	NA	NA	NA	NA	NA	NA	0	0	0
BUS-108	NA	NA	NA	NA	NA	NA	NA	NA	NA	NA	NA	NA	NA	0	0	0
BUS-109	NA	NA	NA	NA	NA	NA	NA	NA	NA	NA	NA	NA	NA	0	0	0
BUS-110	NA	0	NA	0	2	2	NA	NA	NA	NA	NA	NA	0	0	0	0
BUS-111	NA	NA	NA	NA	NA	NA	NA	NA	NA	NA	NA	NA	NA	1	0	0
BUS-113	NA	0	1	0	2	2	NA	NA	0	0	2	2	0	0	0	1
BUS-114	NA	NA	NA	NA	NA	NA	NA	NA	NA	NA	NA	NA	NA	0	0	0
BUS-115	NA	NA	NA	NA	NA	NA	NA	NA	NA	NA	NA	NA	NA	0	1	0
BUS-116	NA	NA	NA	NA	NA	NA	NA	NA	NA	NA	NA	2	NA	0	2	0
BUS-117	NA	NA	NA	NA	NA	NA	NA	NA	NA	NA	NA	NA	NA	0	0	0
BUS-118	0	0	0	2	2	2	2	0	0	0	2	2	0	0	0	0
BUS-119	NA	NA	NA	NA	NA	NA	NA	NA	NA	NA	NA	NA	NA	0	0	0
BUS-120	NA	NA	NA	NA	NA	NA	NA	NA	NA	NA	NA	NA	NA	0	2	0
BUS-121	0	0	1	0	2	2	2	2	0	0	2	2	0	0	0	0
BUS-122	NA	NA	NA	NA	NA	NA	NA	NA	NA	NA	NA	NA	NA	0	0	0
BUS-123	NA	NA	NA	NA	NA	NA	NA	NA	NA	NA	NA	NA	NA	0	0	0
BUS-124	0	0	2	0	2	2	2	0	0	0	2	2	0	0	2	0
BUS-125	NA	NA	NA	NA	NA	NA	NA	NA	NA	NA	NA	NA	NA	0	0	0
BUS-126	NA	NA	NA	NA	NA	NA	NA	NA	NA	NA	NA	NA	NA	0	1	0
BUS-127	NA	NA	NA	NA	NA	NA	NA	NA	NA	NA	NA	NA	NA	0	0	0
BUS-128	NA	NA	NA	NA	NA	NA	NA	NA	NA	NA	NA	NA	NA	0	0	0
BUS-130	0	NA	NA	0	2	2	2	0	0	0	2	NA	NA	0	0	0
BUS-131	NA	NA	NA	NA	NA	NA	NA	NA	NA	NA	NA	NA	NA	0	0	0
BUS-132	NA	0	NA	NA	NA	NA	NA	NA	NA	NA	NA	NA	0	0	0	0
BUS-133	NA	NA	NA	NA	NA	NA	NA	NA	NA	NA	NA	NA	NA	NA	0	0
BUS-134	NA	0	0	0	2	2	NA	NA	0	0	2	NA	0	0	0	0
BUS-135	NA	NA	NA	NA	NA	NA	NA	NA	NA	NA	NA	NA	NA	0	0	0
BUS-136	NA	NA	NA	NA	NA	NA	NA	NA	NA	NA	NA	NA	0	2	0	0
BUS-137	NA	NA	NA	NA	NA	NA	NA	NA	NA	NA	NA	NA	NA	0	0	0
BUS-138	NA	NA	NA	NA	NA	NA	NA	NA	NA	NA	NA	NA	NA	0	0	0
BUS-139	NA	NA	NA	NA	NA	NA	NA	NA	NA	NA	NA	NA	NA	0	0	0
BUS-140	NA	NA	NA	NA	NA	NA	NA	NA	NA	NA	NA	NA	NA	0	0	0
BUS-141	NA	NA	NA	NA	NA	NA	NA	NA	NA	NA	NA	NA	NA	0	0	0
BUS-142	NA	0	0	NA	2	2	NA	NA	NA	NA	NA	2	NA	0	0	0
BUS-143	NA	0	0	0	2	2	NA	NA	0	0	2	2	0	0	0	0
BUS-144	0	0	0	0	2	2	2	0	0	0	2	2	1	0	0	0
BUS-145	0	0	0	0	2	2	2	0	0	0	2	2	0	0	0	0
BUS-146	0	0	0	0	2	2	2	0	0	0	2	2	0	0	0	0
BUS-147	0	0	1	0	2	2	2	0	0	0	2	2	0	1	0	0
BUS-148	0	0	1	0	2	2	2	1	0	0	2	2	0	0	0	0
BUS-149	0	0	2	1	2	2	2	0	0	0	2	2	0	0	0	0
BUS-150	0	0	0	0	2	2	2	1	0	0	2	2	0	0	1	0
BUS-151	0	0	2	0	2	2	2	2	0	0	2	2	0	0	1	0
BUS-152	0	0	1	0	2	2	2	0	0	0	2	2	0	0	0	0
BUS-153	0	0	0	0	2	2	2	0	0	0	2	2	0	0	0	0
BUS-154	0	0	1	0	2	2	2	0	0	0	2	2	0	0	0	0
BUS-155	NA	NA	NA	NA	NA	NA	NA	NA	NA	NA	NA	NA	NA	0	0	0
BUS-156	0	0	2	0	2	2	2	0	0	0	2	2	0	0	0	0
BUS-157	NA	NA	NA	NA	NA	NA	NA	NA	NA	NA	NA	NA	NA	0	0	0
BUS-158	0	0	2	0	2	2	2	0	0	0	2	2	0	0	0	0
BUS-159	0	0	2	0	0	0	0	0	0	0	0	0	0	0	0	0
BUS-160	0	0	2	0	2	2	2	0	0	0	2	2	0	0	0	0
BUS-161	0	0	2	0	2	2	2	0	0	0	0	0	0	0	0	0
BUS-162	0	0	1	0	2	2	2	0	0	0	2	2	1	0	0	0
BUS-163	0	0	0	0	2	2	2	2	0	0	2	2	0	0	0	0
BUS-164	0	0	2	0	2	2	2	0	0	0	2	2	0	2	0	0
BUS-165	0	0	0	0	2	2	2	0	0	0	2	2	0	0	1	0
BUS-166	0	0	2	0	2	1	2	0	0	0	2	2	0	0	0	0
BUS-167	0	0	1	0	2	2	2	0	0	0	2	2	2	2	0	0
BUS-168	0	0	0	1	2	2	2	0	0	0	2	2	0	0	0	0
BUS-169	NA	NA	NA	NA	NA	NA	NA	NA	NA	NA	NA	NA	NA	0	2	0
BUS-170	0	0	0	1	2	2	2	1	0	0	2	2	1	0	0	1
BUS-171	0	0	2	0	2	2	2	0	0	0	2	2	0	0	0	0
BUS-172	0	0	2	0	2	2	2	0	0	0	2	2	0	0	0	0
BUS-173	0	0	0	0	2	2	2	0	0	0	2	2	0	0	0	0
BUS-174	0	0	1	0	2	2	2	0	0	0	2	2	0	0	0	0
BUS-175	0	0	1	0	2	2	2	1	0	0	2	2	0	1	0	0
BUS-176	0	0	1	0	2	2	2	0	0	0	2	2	0	0	0	0
BUS-177	NA	0	2	0	2	2	NA	NA	0	0	2	2	0	NA	0	0
BUS-179	0	0	0	0	2	2	2	0	0	0	2	2	0	0	0	0
BUS-180	0	0	0	2	2	2	2	0	0	0	2	2	0	0	0	0
BUS-182	0	0	0	1	2	2	2	0	0	0	2	2	0	0	0	0
BUS-183	0	0	2	0	2	2	2	1	0	0	2	2	0	1	0	0
BUS-184	NA	NA	2	NA	NA	NA	NA	NA	0	0	2	2	0	0	NA	0
BUS-185	0	0	2	0	2	2	2	0	0	0	2	2	0	0	0	0
BUS-186	0	0	2	0	2	2	2	0	0	0	2	2	0	0	0	0
BUS-187	0	0	2	0	2	2	2	2	0	0	2	2	0	0	0	0
BUS-188	0	0	1	0	2	2	2	0	0	0	2	2	0	0	0	0
BUS-189	NA	NA	NA	NA	NA	NA	NA	NA	NA	NA	NA	NA	NA	0	0	0
BUS-191	0	0	1	0	2	1	2	0	0	0	2	2	0	0	0	0
BUS-192	0	0	0	0	2	2	2	0	0	0	2	2	2	0	0	0
BUS-193	0	0	2	0	2	2	2	0	0	0	2	2	2	0	0	0
BUS-194	1	0	0	0	2	2	2	0	0	0	2	2	0	0	0	0
BUS-195	0	0	2	0	1	2	2	1	0	0	2	2	0	0	0	0
BUS-196	0	0	0	0	2	2	2	0	0	0	2	2	0	0	0	0
BUS-197	NA	NA	2	0	NA	NA	2	0	NA	NA	NA	2	0	NA	0	0
BUS-198	0	0	2	0	2	2	2	0	0	0	2	2	0	0	2	0
BUS-199	0	0	0	0	2	2	2	0	0	0	2	2	0	0	0	0
BUS-200	0	0	0	2	2	2	2	0	0	0	2	2	0	0	0	0
BUS-201	NA	0	0	0	2	2	NA	NA	0	0	2	2	0	0	2	0
BUS-202	0	0	1	0	2	2	2	0	0	0	2	2	0	0	0	0
BUS-203	0	0	0	0	2	2	2	0	0	1	2	2	0	0	0	0
BUS-204	0	0	0	0	2	2	2	0	0	0	2	2	0	0	0	0
BUS-205	0	0	2	0	2	2	2	0	0	0	2	2	0	0	0	0
BUS-206	0	0	2	0	2	2	2	0	0	0	2	2	0	0	1	0
BUS-207	0	0	2	0	2	2	2	2	0	0	2	2	0	0	0	0
BUS-209	0	NA	0	0	2	2	NA	0	0	0	2	2	0	NA	0	0
BUS-211	0	0	1	0	2	2	2	0	0	0	2	2	0	0	0	0
BUS-212	0	0	1	0	2	2	2	0	0	1	2	2	0	0	0	0
BUS-213	NA	NA	NA	NA	NA	NA	NA	NA	NA	NA	NA	NA	NA	NA	0	NA
BUS-214	0	0	1	0	2	2	2	0	0	0	2	2	0	0	0	0
BUS-215	0	0	0	1	2	2	2	0	0	0	2	2	0	0	0	0
BUS-216	0	0	2	0	2	2	2	0	0	0	2	2	0	0	0	0
BUS-217	NA	NA	2	0	2	2	2	2	0	0	2	2	0	0	0	0
BUS-218	NA	NA	0	0	NA	NA	NA	NA	NA	NA	NA	NA	0	NA	0	0
BUS-219	0	0	1	0	2	2	2	0	0	0	2	2	0	1	0	0
BUS-220	0	0	2	0	2	2	2	0	0	0	2	2	0	0	0	0
BUS-221	0	0	0	0	2	2	2	0	0	0	2	2	0	0	0	2
BUS-222	0	0	2	0	2	2	2	2	0	0	2	2	0	0	1	0
BUS-223	NA	0	2	0	2	2	NA	NA	0	0	2	2	2	0	0	0
BUS-224	0	0	0	0	2	2	2	0	0	0	2	2	0	0	0	0
BUS-225	0	0	1	0	2	2	2	0	0	0	2	2	0	0	0	0
BUS-227	0	0	1	0	2	2	2	0	0	0	2	2	0	0	0	0
BUS-228	0	0	0	0	2	2	2	0	0	0	2	2	0	0	0	0
BUS-229	NA	NA	NA	NA	NA	NA	NA	NA	NA	NA	NA	NA	0	NA	NA	NA
BUS-230	NA	NA	2	1	NA	NA	2	0	0	0	2	2	0	0	0	0
BUS-231	0	0	2	0	2	2	2	0	0	0	2	2	0	0	0	0
BUS-232	0	0	1	0	2	2	2	0	0	0	2	2	1	1	0	0
BUS-233	0	0	2	0	2	2	2	0	0	0	2	2	0	0	0	0
BUS-235	0	0	2	0	2	2	2	0	0	0	2	2	0	0	0	0
BUS-236	0	0	1	0	2	2	2	0	0	0	2	2	0	0	1	0
BUS-237	0	0	1	0	2	2	2	0	0	0	2	2	0	0	0	0
BUS-238	NA	0	0	0	2	2	2	NA	0	0	2	2	0	0	0	0
BUS-239	0	0	2	0	2	2	2	0	0	0	2	2	1	0	0	0
BUS-240	0	0	2	0	2	2	2	0	NA	2	NA	2	0	0	0	0
BUS-241	0	0	0	0	2	2	2	0	0	0	2	2	0	0	0	0
BUS-243	0	0	1	0	2	2	2	0	0	0	2	2	0	0	1	0
BUS-244	0	0	2	0	2	1	2	0	0	0	2	2	1	0	0	0
BUS-245	0	0	0	0	2	2	2	0	NA	2	NA	2	0	0	0	0
BUS-247	0	0	1	0	2	0	2	0	0	0	2	2	0	0	0	0
BUS-248	0	0	2	0	2	2	2	0	0	0	2	2	0	0	0	2
BUS-249	NA	0	2	0	2	2	NA	0	0	0	2	2	0	2	0	0
BUS-250	NA	NA	2	NA	NA	NA	NA	NA	NA	NA	NA	NA	0	NA	NA	NA
BUS-251	0	0	0	0	2	2	2	0	0	0	2	2	0	0	0	0
BUS-252	0	0	2	0	2	2	2	0	0	0	2	2	0	0	0	0
BUS-254	NA	0	0	0	2	2	2	0	0	0	2	2	0	0	2	0
BUS-256	0	0	2	0	2	2	2	0	0	1	2	2	0	0	1	0
BUS-257	0	0	0	0	2	2	2	1	0	0	2	2	0	0	2	0
BUS-258	0	0	2	0	2	2	2	0	NA	2	NA	2	0	0	2	0
BUS-259	0	0	2	0	2	2	2	0	0	0	2	2	0	0	0	2
BUS-270	0	0	1	0	2	2	2	0	0	0	2	2	0	0	0	0
BUS-271	0	0	2	0	2	2	2	0	0	0	2	2	0	0	0	0
BUS-272	NA	NA	0	NA	NA	NA	NA	NA	0	0	2	NA	0	NA	NA	0
BUS-273	0	0	0	0	2	2	2	0	0	0	2	2	0	1	0	0
BUS-274	0	0	1	0	2	2	2	0	0	0	2	2	0	0	0	0
BUS-275	0	0	2	0	2	2	2	0	0	0	2	2	0	0	0	0
BUS-276	0	0	0	0	1	2	2	0	0	2	2	2	0	0	0	0
BUS-277	NA	NA	0	NA	NA	NA	NA	NA	0	0	2	NA	0	NA	2	0
BUS-278	0	0	1	0	2	2	2	0	0	0	2	2	0	0	0	0
BUS-279	0	0	0	0	2	2	2	0	0	0	2	2	0	0	0	0
BUS-280	0	0	1	0	2	2	2	NA	0	0	2	2	0	0	1	0
BUS-281	0	0	1	0	2	0	2	0	0	0	2	2	0	0	0	0
BUS-282	0	0	0	0	2	2	2	0	0	0	2	2	0	0	0	0
BUS-283	0	0	1	0	2	2	2	1	0	0	2	2	0	0	0	0
BUS-284	0	0	2	0	2	2	2	1	0	0	2	2	0	0	0	0
BUS-285	NA	0	0	0	2	2	2	NA	0	0	2	2	0	NA	0	0
BUS-286	0	0	2	0	2	2	2	0	0	0	2	2	0	0	0	0
BUS-287	0	0	0	0	2	2	2	0	0	0	2	2	0	2	0	0
BUS-289	NA	NA	0	0	2	2	2	NA	NA	NA	NA	2	NA	NA	0	2
BUS-290	NA	0	2	0	2	2	2	NA	0	0	2	2	0	0	0	0
BUS-291	0	0	2	0	1	2	2	0	0	0	2	2	0	0	0	0
BUS-292	0	0	0	0	2	2	2	2	0	0	2	2	0	0	0	0
BUS-293	NA	NA	2	NA	2	2	NA	NA	0	0	2	2	2	2	0	0
BUS-294	0	0	2	0	2	2	2	0	0	0	2	2	0	0	1	0
BUS-295	0	0	2	0	2	2	2	0	0	0	2	2	0	0	0	0
BUS-296	NA	0	2	0	2	2	2	NA	0	0	2	2	0	0	0	0
BUS-297	0	0	0	0	2	2	2	0	0	0	2	2	0	0	0	0
BUS-298	0	0	1	0	2	2	2	0	0	0	2	2	0	0	0	0
BUS-299	0	0	1	1	2	2	2	0	0	0	2	2	1	0	0	0
BUS-300	0	0	0	0	2	2	2	0	0	0	2	2	0	0	0	0
BUS-301	0	0	1	0	2	2	2	0	0	0	2	2	0	1	0	0
BUS-302	0	0	0	0	2	2	2	0	0	0	2	2	0	0	0	0
BUS-303	0	0	1	0	2	2	2	0	0	0	2	2	1	0	0	0
BUS-304	0	0	2	0	2	2	2	0	0	0	2	2	0	0	0	0
BUS-305	0	0	0	0	2	2	2	0	0	0	2	2	0	0	1	0
BUS-306	0	0	2	0	2	2	2	0	0	0	2	2	0	0	0	0
BUS-307	0	0	2	0	2	2	2	0	0	0	2	2	0	0	0	0
BUS-308	0	0	2	0	2	2	2	0	0	0	2	2	0	0	0	0
BUS-309	0	0	0	0	2	2	2	0	0	0	2	2	1	0	0	0
BUS-310	0	0	2	0	2	2	2	0	0	0	2	2	0	1	1	0
BUS-311	0	0	2	0	2	2	NA	NA	0	0	2	2	0	0	0	0
BUS-312	0	0	1	0	2	2	2	0	0	0	2	2	0	0	0	0
BUS-313	0	0	2	0	2	2	2	0	0	0	2	2	0	0	0	0
BUS-314	0	0	2	0	2	2	2	0	0	0	2	2	0	0	0	0
BUS-315	0	0	2	0	2	2	2	NA	0	0	2	2	0	0	2	0
BUS-316	0	0	1	0	2	2	2	0	0	0	2	2	0	0	0	0
BUS-317	0	0	2	0	2	2	2	NA	0	0	2	2	0	0	0	0
BUS-319	0	0	2	0	2	2	2	0	NA	NA	0	0	0	0	0	0
BUS-320	0	0	1	1	2	2	2	0	0	0	2	2	0	0	0	0
BUS-321	0	0	0	0	2	2	2	0	0	0	2	2	0	0	0	0
BUS-322	0	NA	0	0	2	2	2	2	0	0	2	2	0	NA	0	0
BUS-323	0	0	0	0	2	2	2	0	0	0	2	2	0	0	0	0
BUS-324	0	NA	2	0	2	2	2	0	0	0	2	2	0	0	0	0
BUS-325	0	0	0	0	2	2	2	0	0	0	2	2	0	0	0	0
BUS-326	0	0	0	0	2	2	2	0	0	0	2	2	0	0	2	0
BUS-327	0	0	2	0	2	2	2	0	0	0	2	2	1	0	0	0
BUS-328	NA	0	2	0	2	2	2	0	0	0	2	2	0	0	0	0
BUS-329	0	0	2	0	2	2	2	0	0	0	2	2	0	0	0	0
BUS-330	0	0	2	0	2	2	2	0	0	0	2	2	0	0	0	0
BUS-331	0	0	1	1	2	2	2	0	0	0	2	2	0	0	0	0
BUS-332	0	0	0	0	2	2	2	0	0	0	2	2	0	0	0	0
BUS-333	0	0	2	0	2	2	2	0	0	0	2	2	0	0	0	0
BUS-334	0	0	2	0	2	2	2	0	0	0	2	2	0	0	0	0
BUS-335	0	0	1	0	2	2	2	0	0	0	2	2	0	0	0	0
BUS-336	0	0	0	0	2	2	2	0	0	0	2	2	0	0	0	0
BUS-337	0	0	1	0	2	2	2	2	0	0	2	2	0	0	0	0
BUS-338	0	0	0	0	2	2	2	0	0	0	2	2	0	0	0	0
BUS-339	0	0	0	0	2	2	2	0	0	0	2	2	0	0	0	0
BUS-340	0	0	0	0	2	2	2	0	0	0	2	2	0	0	0	0
BUS-341	0	NA	0	0	2	2	NA	NA	0	0	2	2	0	0	0	0
BUS-342	0	0	2	0	2	2	2	0	0	0	2	2	0	0	0	0
BUS-343	0	0	1	0	2	2	2	NA	0	0	2	2	1	0	0	0
BUS-345	0	0	0	0	2	2	2	0	0	0	2	2	0	0	0	0
BUS-346	0	0	0	0	2	2	2	0	0	0	2	2	1	0	0	0
BUS-347	0	0	0	0	2	2	2	0	0	0	2	0	0	0	0	0
BUS-348	0	0	1	0	2	2	2	0	0	0	2	2	0	1	0	0
BUS-349	0	0	2	0	2	2	2	0	0	0	2	2	0	0	0	0
BUS-350	0	0	0	0	2	2	2	0	0	0	2	2	0	0	0	0
BUS-351	0	0	0	0	2	2	2	0	0	0	2	2	0	2	0	0
BUS-352	0	0	2	0	2	2	2	0	0	0	2	2	0	0	0	0
BUS-353	0	0	0	0	2	2	2	0	0	0	2	2	0	0	0	0
BUS-354	0	0	0	0	2	2	2	0	0	0	2	2	0	2	0	0
BUS-355	0	0	0	0	2	2	2	0	0	0	2	2	0	NA	0	0
BUS-356	0	0	0	0	2	2	2	1	0	0	2	2	0	2	0	0
BUS-357	0	0	0	0	2	2	2	0	2	NA	0	0	0	0	0	0
BUS-358	0	0	0	2	2	2	2	0	0	0	2	2	1	0	0	0
BUS-359	0	0	0	0	2	2	2	0	0	0	2	2	0	0	0	0
BUS-361	0	0	1	1	2	2	2	2	0	0	2	2	0	0	0	1
BUS-362	0	0	2	0	2	2	2	0	0	0	2	2	0	0	0	0
BUS-363	NA	NA	2	NA	NA	NA	NA	NA	NA	NA	NA	NA	0	NA	NA	0
BUS-364	NA	NA	2	NA	NA	NA	NA	NA	NA	NA	NA	2	0	NA	NA	NA
BUS-365	0	0	2	NA	2	2	2	NA	0	0	2	2	0	0	0	0
BUS-366	NA	NA	0	NA	2	2	NA	NA	NA	NA	NA	2	0	0	NA	NA
BUS-367	0	0	2	0	2	2	2	0	0	0	2	2	0	0	0	0
BUS-368	0	0	2	0	2	2	2	0	0	0	2	2	0	0	0	0
BUS-369	0	0	0	0	2	2	2	0	0	0	2	2	0	0	0	0
BUS-370	0	0	0	0	2	2	2	0	0	0	2	2	1	0	0	0
BUS-371	0	0	0	0	2	2	2	0	0	0	2	2	0	0	0	0
BUS-372	0	0	1	0	2	2	2	0	0	0	2	2	0	0	0	0
BUS-373	0	0	0	0	2	2	2	0	0	1	2	2	0	1	0	0
BUS-374	0	0	2	0	2	2	2	0	0	0	2	2	0	0	0	0
BUS-375	0	0	2	0	2	2	2	0	0	0	2	2	0	2	0	0
BUS-376	0	0	2	0	2	2	2	0	0	0	2	2	0	0	0	0
BUS-377	0	0	2	0	2	2	2	0	0	0	2	2	0	0	0	0
BUS-378	0	0	1	0	2	2	2	0	0	0	2	2	0	0	1	0
CHA-001	NA	NA	NA	NA	NA	NA	NA	NA	NA	NA	NA	NA	NA	NA	0	NA
CHA-003	0	0	2	0	2	0	2	0	0	0	2	2	0	2	0	0
CHA-004	0	0	2	0	2	2	2	0	0	0	2	2	0	0	0	0
CHA-005	NA	NA	NA	NA	NA	NA	NA	NA	0	0	2	NA	0	NA	NA	NA
CHA-007	NA	0	2	0	2	2	NA	0	0	0	2	2	0	2	0	0
CHA-009	0	NA	NA	NA	NA	NA	NA	NA	0	0	2	2	0	NA	NA	NA
CHA-010	0	0	2	0	2	1	2	0	0	0	2	2	0	0	0	0
CHA-011	0	0	2	0	2	2	2	0	0	0	2	2	0	0	0	0
CHA-013	0	0	0	0	2	2	2	0	0	0	2	2	0	1	0	0
CHA-014	0	0	1	0	2	2	2	0	0	0	2	2	0	0	0	0
CHA-015	0	0	2	0	2	2	2	0	NA	NA	0	0	0	0	0	0
CHA-016	0	0	2	0	2	2	2	0	0	0	2	2	0	0	0	0
CHA-017	0	0	1	0	2	2	2	0	0	0	2	2	0	1	0	0
CHA-019	0	0	2	0	2	2	2	0	0	0	2	2	0	0	0	0
CHA-020	0	0	2	0	2	2	2	0	0	0	2	2	0	0	2	0
CHA-021	NA	0	2	0	2	2	2	0	0	0	2	2	0	0	NA	0
CHA-022	NA	NA	NA	NA	2	2	NA	NA	0	0	2	2	0	NA	0	NA
CHA-023	NA	0	2	0	2	2	2	0	0	0	2	2	0	NA	0	0
CHA-024	0	0	0	0	2	2	2	0	0	0	2	2	0	2	0	0
CHA-025	0	0	2	0	2	2	2	0	0	0	2	2	0	0	0	0
CHA-026	0	0	1	0	2	2	2	0	0	0	2	2	0	2	0	0
CHA-027	0	0	1	0	2	1	2	1	0	0	2	2	0	1	0	0
CHA-028	0	0	2	0	2	2	2	0	0	0	2	2	0	0	1	0
CHA-029	NA	NA	2	NA	2	2	NA	NA	0	0	2	2	0	NA	NA	NA
CHA-030	0	0	1	0	2	0	2	0	0	0	2	2	0	0	0	0
CHA-031	0	0	0	0	2	2	2	0	0	0	2	2	0	0	0	0
CHA-032	0	0	0	0	2	2	2	0	0	0	2	2	0	0	0	0
CHA-033	0	0	2	0	2	2	2	0	NA	NA	0	0	0	2	0	0
CHA-034	NA	NA	0	NA	2	2	NA	NA	0	0	2	2	0	NA	NA	NA
CHA-036	NA	NA	2	0	2	2	NA	0	0	0	2	2	0	NA	0	0
CHA-037	0	0	2	0	2	2	2	2	0	0	2	2	0	0	0	0
CHA-038	0	0	0	0	2	2	2	0	0	0	2	2	0	0	0	0
CHA-039	NA	0	0	0	2	2	2	0	0	0	2	2	0	0	0	0
CHA-041	0	0	2	0	2	2	2	0	0	0	2	2	0	0	0	0
CHA-042	0	0	0	0	2	2	2	0	0	0	2	2	0	0	0	0
CHA-043	0	0	2	0	2	2	2	0	0	0	2	2	0	0	0	0
CHA-044	NA	0	2	NA	2	2	NA	NA	0	0	2	2	0	0	0	0
CHA-045	0	0	2	0	2	2	2	0	0	0	2	2	0	0	0	0
CHA-047	NA	NA	NA	NA	NA	NA	NA	NA	0	0	2	NA	0	NA	NA	NA
CHA-048	0	0	1	0	2	2	2	0	0	0	2	2	0	0	0	0
CHA-051	0	0	0	0	2	2	2	0	0	0	2	2	0	2	0	0
CHA-052	0	0	1	0	2	2	2	0	0	0	2	1	0	0	2	0
CHA-053	NA	NA	NA	NA	NA	NA	NA	NA	0	0	2	2	0	NA	0	NA
CHA-054	0	0	2	0	2	2	2	0	0	0	2	2	0	2	0	0
CHA-055	0	0	0	0	2	2	2	0	NA	NA	0	0	0	2	0	0
CHA-056	0	0	2	0	2	2	2	0	0	0	2	2	0	2	0	0
CHA-057	0	0	1	0	2	2	2	0	0	0	2	2	0	1	1	0
CHA-058	0	0	1	0	2	2	2	0	0	0	2	2	0	1	0	0
CHA-059	0	0	0	0	2	2	2	0	0	0	2	2	0	0	0	0
CHA-060	0	0	0	0	2	2	2	0	0	0	2	2	0	0	0	0
CHA-061	0	0	2	0	2	2	2	0	0	0	2	2	0	0	0	0
CHA-062	0	NA	0	0	NA	NA	NA	0	0	0	2	2	0	0	0	0
CHA-063	0	0	1	0	2	2	2	0	0	0	2	2	0	1	0	0
CHA-064	0	0	1	0	2	2	2	0	0	0	2	2	0	2	0	0
CHA-065	NA	NA	0	0	2	2	NA	NA	0	0	2	2	0	0	0	NA
CHA-066	0	0	0	0	2	2	2	0	0	0	2	2	0	0	0	0
CHA-067	0	0	2	0	2	2	2	0	0	0	2	2	0	0	0	0
CHA-069	0	0	0	0	2	2	2	0	0	0	2	2	0	0	0	0
CHA-070	0	0	2	0	2	2	2	0	0	0	2	2	0	2	0	0
KAL-001	0	0	0	0	2	2	NA	0	0	0	2	2	0	0	0	0
KAL-002	0	0	2	0	2	2	2	0	0	0	2	2	0	0	0	0
KAL-003	0	0	0	0	2	2	2	0	0	0	2	2	0	0	0	0
KAL-004	NA	NA	2	0	NA	NA	NA	NA	2	NA	0	0	0	NA	NA	0
KAL-005	0	0	2	0	2	2	NA	0	0	0	2	0	0	NA	2	0
KAL-006	0	0	0	0	2	2	2	0	0	0	2	2	0	0	0	0
KAL-007	0	0	2	0	2	2	NA	NA	0	0	2	2	0	0	0	0
KAL-008	0	0	1	0	2	2	2	0	0	0	2	2	0	0	0	0
KAL-009	0	0	2	0	2	2	2	2	0	0	2	2	0	NA	0	0
KAL-010	0	0	2	0	2	2	2	0	0	0	2	2	0	0	0	0
KAL-011	NA	NA	0	NA	NA	NA	NA	0	0	0	2	2	0	0	0	0
KAL-012	0	0	0	0	2	2	2	0	0	0	2	2	0	0	0	0
KAL-013	0	0	1	0	2	2	2	0	0	0	2	2	0	1	0	0
KAL-014	0	0	2	0	1	1	1	0	0	0	2	2	0	0	0	0
KAL-015	NA	0	0	0	2	1	2	0	0	0	2	2	0	0	0	0
KAL-016	0	0	2	0	2	2	2	0	0	0	2	2	0	0	0	0
KAL-017	0	0	2	0	0	0	0	0	0	0	2	2	0	0	0	0
KAL-018	0	0	2	0	2	2	2	0	0	0	2	2	0	0	0	0
KAL-019	0	0	2	0	2	2	2	0	0	0	2	2	0	0	0	0
KAL-020	0	0	1	0	2	2	2	0	0	0	1	1	0	1	0	0
KAL-021	0	0	1	0	2	2	2	0	0	0	2	2	0	1	0	0
KAL-022	0	0	2	0	2	2	2	0	0	0	2	2	0	0	0	0
KAL-023	0	0	2	0	2	2	2	0	NA	NA	0	0	0	0	0	2
KAL-024	0	0	0	0	2	2	2	0	0	0	2	2	0	0	0	0
KAL-025	0	0	2	0	2	2	2	0	0	0	2	2	0	0	0	0
KAL-026	0	0	0	0	2	2	2	0	0	0	2	2	0	0	0	0
KAL-027	NA	NA	2	0	2	2	NA	0	0	0	2	2	0	0	1	0
KAL-028	0	0	2	0	2	2	2	0	2	NA	0	0	0	0	0	0
KAL-029	0	0	0	0	2	2	2	0	0	0	2	2	0	0	0	0
KAL-030	0	0	2	0	2	2	2	0	0	0	2	2	0	0	0	0
KAL-031	0	0	0	0	2	2	2	0	0	0	2	2	0	0	0	0
KAL-033	0	0	0	0	2	2	2	0	0	0	2	2	0	0	0	0
KAL-034	0	0	0	0	2	2	2	0	0	0	2	2	0	NA	0	0
KAL-035	0	0	0	0	2	2	2	0	0	0	2	2	0	0	0	0
KAL-036	0	0	0	0	2	2	2	0	0	0	2	2	0	0	0	0
KAL-037	0	0	1	0	2	2	2	0	0	0	2	2	0	0	0	0
KAL-038	0	0	0	0	2	2	2	0	0	0	2	2	0	0	0	0
KAL-039	0	0	1	0	2	2	2	0	0	0	2	2	0	0	0	0
KAL-040	0	0	0	0	2	2	2	1	0	0	2	2	0	0	0	0
KAL-041	0	0	2	0	2	2	2	0	0	0	2	2	0	0	0	0
KAL-042	0	0	2	0	2	2	2	2	0	0	2	2	0	0	0	0
KAL-043	0	0	1	0	2	2	2	0	0	0	2	2	0	0	1	0
KAL-044	1	0	2	0	2	2	2	0	0	0	2	2	0	0	0	0
KAL-045	0	0	2	0	2	2	2	0	0	0	2	2	0	2	0	0
KAL-046	0	0	1	0	2	2	2	0	0	0	2	2	0	0	0	0
KAL-047	NA	NA	NA	NA	NA	NA	NA	NA	NA	NA	NA	NA	0	NA	0	0
KAL-048	0	0	1	0	2	2	2	0	0	0	2	2	0	1	0	0
KAL-049	0	0	0	0	2	2	2	0	0	0	2	2	0	0	0	0
KAL-050	0	0	2	0	2	2	2	0	0	0	2	2	0	0	0	0
KAL-051	NA	NA	0	NA	2	2	2	NA	0	0	2	2	0	0	0	0
KAL-052	0	0	2	0	2	2	2	0	0	0	2	2	0	2	0	0
KAL-053	0	0	1	0	2	2	2	1	0	0	2	2	0	0	0	0
MAS-001	NA	0	NA	0	NA	NA	NA	NA	NA	NA	NA	2	0	0	0	0
MAS-003	2	0	2	0	2	2	2	0	0	0	2	2	0	0	0	0
MAS-004	0	0	0	2	2	2	2	0	0	0	2	2	0	0	0	0
MAS-005	NA	0	NA	NA	2	2	NA	NA	NA	NA	NA	NA	0	0	0	0
MAS-006	NA	NA	NA	NA	NA	NA	NA	NA	NA	NA	NA	NA	NA	0	0	0
MAS-007	0	0	1	0	2	2	2	0	0	1	2	2	0	0	0	1
MAS-008	0	0	1	0	2	2	2	0	0	0	2	2	0	0	0	0
MAS-009	0	0	1	0	2	1	2	0	0	1	2	2	0	0	0	1
MAS-010	0	0	0	0	2	2	2	0	0	0	2	2	0	0	0	0
MAS-011	0	0	1	0	2	2	2	0	0	0	2	2	0	0	0	0
MAS-012	NA	NA	NA	NA	NA	NA	2	0	NA	NA	NA	2	0	0	0	0
MAS-013	1	0	1	0	2	2	2	0	0	0	2	2	0	0	0	0
MAS-014	NA	0	NA	NA	NA	NA	NA	NA	NA	NA	NA	2	0	NA	0	0
MAS-015	2	0	2	0	2	2	2	0	0	0	2	2	0	0	0	0
MAS-016	0	0	2	0	2	2	2	0	0	0	2	2	0	0	0	0
MAS-017	0	0	0	0	2	2	2	0	0	0	2	2	0	0	0	0
MAS-018	0	0	0	0	2	2	2	0	0	0	2	2	0	0	0	0
MAS-019	NA	0	2	0	2	2	2	0	0	0	2	2	0	0	0	0
MAS-020	1	0	1	0	2	2	2	0	0	0	2	2	1	0	0	0
MAS-021	NA	NA	NA	2	NA	NA	NA	NA	NA	NA	NA	NA	0	0	0	0
MAS-022	0	0	0	0	2	2	2	0	0	0	2	2	0	0	0	0
MAS-023	NA	0	NA	NA	NA	NA	NA	NA	NA	NA	NA	2	0	0	0	0
MAS-024	0	0	2	0	2	2	2	0	0	0	2	2	0	0	0	0
MAS-025	1	0	1	0	2	2	2	0	0	0	2	2	0	0	0	0
MAS-026	0	0	0	2	2	2	2	0	0	0	2	2	0	0	0	0
MAS-027	0	0	1	0	2	2	2	0	0	0	2	2	0	0	0	0
MAS-028	0	0	2	0	2	2	2	1	0	0	2	2	0	0	0	0
MAS-029	NA	NA	NA	NA	NA	NA	NA	NA	NA	NA	NA	NA	NA	0	0	1
MAS-030	0	0	2	0	2	2	2	0	0	0	2	2	0	0	0	0
MAS-032	NA	0	2	0	2	2	2	0	0	0	2	2	0	0	0	0
MAS-034	NA	NA	NA	NA	NA	NA	NA	NA	NA	NA	NA	NA	NA	0	0	0
MAS-035	0	0	0	2	2	2	2	0	0	0	2	2	0	0	0	0
MAS-036	0	0	0	0	2	2	2	0	0	0	2	2	0	0	0	0
MAS-037	0	1	1	1	2	2	2	0	0	0	2	2	0	0	0	0
MAS-038	NA	NA	NA	NA	NA	NA	NA	NA	NA	NA	NA	2	0	0	0	0
MAS-039	0	0	2	0	2	2	2	0	0	0	2	2	0	0	0	0
MAS-040	0	0	0	0	2	2	2	0	0	0	2	2	0	0	0	0
MAS-041	NA	NA	NA	NA	NA	NA	NA	NA	NA	NA	NA	NA	NA	0	0	0
MAS-043	0	0	0	0	2	2	2	0	0	0	2	2	0	0	0	0
MAS-044	0	0	0	0	2	2	2	0	0	0	2	2	0	0	0	0
MAS-045	0	0	2	0	2	2	2	0	NA	2	NA	2	0	0	0	0
MAS-046	0	0	2	0	2	2	2	0	0	0	2	2	0	0	0	0
MAS-047	2	0	0	2	2	2	2	0	0	0	2	2	0	0	0	0
MAS-048	NA	NA	NA	NA	NA	NA	NA	NA	NA	NA	NA	NA	NA	0	0	0
MAS-049	0	0	0	0	2	2	2	0	NA	2	NA	2	0	0	0	0
MAS-052	0	0	2	0	2	2	2	0	0	0	2	2	0	0	0	0
MAS-053	NA	NA	NA	NA	NA	NA	NA	NA	NA	NA	NA	NA	0	0	0	0
MAS-054	0	0	0	0	2	2	2	0	0	0	2	2	0	0	0	0
MAS-055	1	0	0	0	2	2	2	0	0	0	2	2	0	0	0	0
MAS-056	1	0	1	1	2	2	2	0	0	1	2	2	0	0	0	0
MAS-057	0	0	1	0	2	2	2	1	0	0	2	2	0	0	0	0
MAS-058	NA	NA	NA	NA	NA	NA	NA	NA	NA	NA	NA	NA	NA	0	0	0
MAS-059	NA	NA	2	0	2	2	2	0	NA	NA	NA	2	0	0	0	0
MAS-060	0	0	0	2	2	2	2	0	0	0	2	2	0	0	0	0
MAS-061	NA	0	0	0	2	2	2	0	0	0	2	2	0	0	0	0
MAS-062	0	0	0	0	2	2	2	0	0	0	2	2	0	0	0	0
MAS-064	0	0	1	0	2	2	2	0	0	0	2	2	0	0	0	0
MAS-065	1	0	2	0	2	2	2	1	0	0	2	2	0	0	0	0
MAS-066	NA	NA	NA	NA	NA	NA	NA	NA	NA	NA	NA	2	0	0	0	0
MAS-067	NA	0	2	NA	2	2	NA	NA	0	0	2	2	0	0	0	0
MAS-069	NA	NA	NA	NA	NA	NA	NA	NA	NA	NA	NA	NA	NA	0	0	NA
MAS-070	NA	NA	NA	NA	NA	NA	2	0	NA	NA	NA	NA	NA	NA	0	NA
MAS-071	0	NA	0	0	2	2	NA	0	NA	NA	NA	NA	0	NA	0	0
MAS-072	NA	0	0	NA	2	2	2	NA	NA	NA	NA	NA	0	0	0	0
MAS-073	0	0	1	0	2	2	2	0	0	0	2	2	0	0	0	0
MAS-074	0	0	1	1	2	2	2	0	0	0	2	2	0	0	0	0
MAS-076	0	0	1	0	2	2	2	1	0	0	2	2	0	0	0	0
MAS-077	0	0	2	0	2	2	2	0	0	0	2	2	0	0	0	0
MAS-078	NA	NA	0	NA	NA	NA	NA	NA	NA	NA	NA	2	0	0	0	0
MAS-079	NA	0	2	0	2	2	2	0	0	0	2	2	0	0	0	0
MAS-080	0	0	1	0	2	2	2	0	0	0	2	2	0	0	0	0
MAS-081	0	0	1	0	2	2	2	0	0	0	2	2	0	0	0	0
MAS-082	1	0	1	0	2	2	2	0	0	0	2	2	0	0	0	0
MAS-083	0	0	1	0	2	2	2	0	0	0	2	2	0	0	0	0
MAS-084	0	0	0	0	2	2	2	0	0	0	2	2	0	0	0	0
MAS-085	0	0	0	0	2	2	2	0	0	1	2	2	0	0	0	0
MAS-086	0	0	2	0	2	2	2	0	0	0	2	2	0	0	0	0
MAS-087	NA	NA	NA	NA	NA	NA	NA	NA	NA	NA	NA	NA	NA	0	0	0
MAS-088	0	0	1	0	2	2	2	0	0	0	2	2	0	0	0	0
MAS-089	0	0	2	0	2	2	2	0	0	0	2	2	0	0	0	0
MAS-090	NA	NA	NA	NA	NA	NA	NA	NA	NA	NA	NA	NA	2	0	0	0
MAS-091	0	0	1	0	2	2	2	0	0	0	2	2	0	0	0	0
MAS-092	0	0	0	0	2	2	2	0	0	0	2	2	0	0	0	0
MAS-093	0	0	0	0	2	2	2	0	0	0	2	2	0	0	0	0
MAS-094	0	0	0	0	2	2	2	0	0	0	2	2	0	0	0	0
MAS-095	1	0	1	0	2	2	2	0	0	0	2	2	0	0	0	0
MAS-097	0	0	0	0	2	2	2	0	0	0	2	2	0	0	0	0
MAS-098	1	0	2	2	2	2	2	1	0	0	2	2	0	0	0	0
MAS-099	0	0	0	0	2	2	2	0	0	0	2	2	0	0	0	0
MAS-100	0	0	1	0	2	2	2	0	0	0	2	2	0	0	0	0
MAS-101	0	0	1	0	2	2	NA	NA	0	0	2	2	0	0	0	0
MAS-102	0	0	1	0	2	2	2	0	0	1	2	2	0	0	0	0
MAS-103	NA	0	0	0	2	2	2	2	0	0	2	2	0	0	0	0
MAS-104	0	0	2	0	2	2	2	0	0	0	2	2	0	0	0	0
MAS-105	0	0	0	2	2	2	2	0	0	0	2	2	0	0	0	0
MAS-106	0	0	2	0	2	2	2	0	0	0	2	2	1	0	0	0
MAS-107	NA	NA	NA	NA	NA	NA	NA	NA	NA	NA	NA	NA	NA	0	0	0
MAS-108	1	0	1	0	2	2	2	1	0	0	2	2	0	0	0	0
MAS-109	0	0	0	0	2	2	2	0	0	0	2	2	0	0	0	0
MAS-110	0	0	1	0	2	2	2	0	0	0	2	2	0	0	0	0
MAS-111	NA	NA	NA	NA	NA	NA	NA	NA	NA	NA	NA	NA	0	0	0	0
MAS-112	NA	NA	0	NA	NA	NA	NA	NA	NA	NA	NA	NA	0	0	0	0
MAS-113	NA	0	0	0	2	1	2	1	NA	NA	NA	NA	0	0	0	0
MAS-114	0	0	1	0	2	2	2	0	0	0	2	2	0	0	0	0
MAS-116	NA	0	1	0	NA	NA	2	0	0	0	2	2	0	0	0	0
MAS-118	0	0	1	0	2	2	2	0	0	0	2	2	0	0	0	0
MAS-120	0	0	2	0	2	2	2	0	0	0	2	2	0	0	0	1
MAS-121	0	0	1	0	2	2	2	0	0	0	2	2	0	0	0	0
MAS-122	0	0	2	0	2	2	2	0	0	0	2	2	0	0	0	0
MAS-123	0	0	0	0	2	2	2	1	0	0	2	2	0	0	0	0
MAS-124	0	0	0	1	2	2	2	0	0	0	2	2	0	0	0	0
MAS-125	0	0	1	0	2	2	2	0	0	0	2	2	0	0	0	0
MAS-126	0	0	0	0	2	2	2	0	0	0	2	2	0	0	0	0
MAS-127	0	0	1	0	2	2	2	0	0	1	2	2	0	0	0	0
MAS-128	2	0	0	0	2	2	2	0	0	0	2	2	0	0	0	0
MAS-129	1	0	1	0	2	2	2	0	0	0	2	2	0	0	0	0
MAS-130	0	0	2	0	2	2	2	0	0	0	2	NA	0	NA	0	0
MAS-131	0	0	0	0	2	2	2	0	0	0	2	2	0	0	0	0
MAS-132	0	0	1	0	2	2	2	0	0	0	2	2	0	0	0	0
MAS-133	0	0	0	0	2	2	2	0	0	0	2	2	0	0	0	0
MAS-134	NA	NA	0	0	2	2	2	0	0	0	2	NA	0	0	0	0
MAS-135	0	0	1	0	2	2	2	0	0	0	2	2	0	0	0	0
MAS-136	0	0	1	0	2	2	2	0	0	1	2	2	0	0	0	0
MAS-137	0	2	0	2	2	2	2	0	0	0	2	2	0	0	0	0
MAS-138	1	0	1	0	2	2	2	0	0	0	2	2	0	0	0	0
MAS-139	0	0	0	0	2	2	2	0	0	0	2	2	0	0	0	0
MAS-140	0	0	1	0	2	2	2	0	0	0	2	2	0	0	0	0
MAS-141	0	0	2	0	2	2	2	1	0	0	2	2	0	0	0	0
MAS-142	0	0	1	0	2	2	2	0	0	0	2	2	0	0	0	0
MAS-143	0	0	0	0	2	2	2	0	0	0	2	2	0	0	0	0
MAS-144	0	0	2	0	2	2	2	0	0	0	2	2	0	0	0	0
MAS-145	0	0	0	1	2	2	2	0	0	0	2	2	0	0	0	0
MAS-146	0	0	2	0	2	0	2	0	0	0	2	2	0	0	0	0
MAS-147	2	0	0	0	2	2	2	0	0	0	2	2	0	0	0	0
MAS-148	1	0	1	0	2	2	2	1	0	0	2	2	0	0	0	0
MAS-149	NA	NA	NA	NA	NA	NA	NA	NA	NA	NA	NA	NA	NA	0	0	0
MAS-150	0	0	1	0	2	2	2	1	0	0	2	2	0	0	0	0
MAS-151	0	0	0	0	2	2	2	0	0	0	2	2	0	0	0	0
MAS-152	NA	NA	NA	NA	NA	NA	NA	NA	NA	NA	NA	NA	NA	NA	0	NA
MAS-153	1	0	1	0	2	2	2	0	0	0	2	2	0	0	0	0
MAS-154	0	0	1	1	2	1	2	0	0	0	1	1	0	0	0	0
MAS-155	0	0	1	0	2	2	2	0	0	0	2	2	0	0	0	NA
MAS-156	2	0	2	0	2	2	2	0	0	0	2	2	0	0	0	NA
MAS-157	0	0	1	0	2	1	2	1	0	1	2	2	0	0	0	0
MAS-158	NA	NA	0	0	2	2	2	0	NA	NA	NA	NA	NA	0	0	0
MAS-159	0	0	1	1	2	2	2	0	0	1	2	2	0	0	0	0
MAS-160	0	0	1	0	2	2	2	0	0	0	2	2	0	0	NA	NA
MAS-161	0	0	1	0	2	2	2	0	0	0	2	2	0	0	2	NA
MAS-162	0	0	0	0	2	2	2	1	0	2	2	2	0	0	0	NA
MAS-163	NA	NA	0	0	NA	NA	NA	NA	NA	NA	NA	2	0	0	0	0
MAS-164	0	0	2	0	2	2	2	0	0	0	2	2	0	0	0	0
MAS-165	0	0	1	0	2	2	2	0	0	0	2	2	0	0	0	NA
MAS-166	0	0	2	0	2	2	2	0	0	0	2	2	0	0	NA	NA
MAS-167	1	0	1	1	2	2	2	1	0	0	2	2	0	0	0	NA
MAS-168	0	0	1	0	2	2	2	0	0	1	2	2	0	0	0	0
MAS-169	NA	NA	2	2	2	2	2	0	0	0	2	2	0	0	NA	NA
MAS-170	0	0	0	0	2	2	2	1	0	0	2	2	0	0	1	0
MAS-171	0	0	0	0	2	2	2	0	0	0	2	2	0	0	NA	NA
MAS-172	0	0	1	0	2	2	2	0	0	1	2	2	0	0	NA	NA
MAS-173	0	0	1	0	2	2	2	2	0	0	2	2	0	0	0	0
MAS-174	NA	NA	NA	NA	NA	NA	NA	NA	NA	NA	NA	NA	NA	0	NA	0
MAS-175	0	0	1	0	2	2	2	0	0	0	2	2	0	1	NA	NA
MAS-176	0	0	0	0	2	2	2	0	0	0	2	2	0	1	0	0
MAS-177	0	0	2	0	2	2	2	0	0	0	2	2	0	0	0	NA
MAS-179	0	0	2	0	2	2	2	0	0	0	2	2	0	0	NA	NA
MAS-180	NA	NA	NA	0	NA	NA	NA	NA	NA	NA	NA	NA	NA	0	NA	NA
MAS-181	0	0	0	0	2	2	2	0	0	0	2	2	0	1	NA	NA
MAS-182	0	0	1	0	2	2	2	0	0	0	2	2	0	0	0	0
MAS-183	0	0	0	0	2	2	2	0	0	2	2	2	0	0	NA	NA
MAS-184	0	0	2	0	2	2	2	0	0	0	2	2	0	0	NA	0
MAS-185	0	0	0	1	2	2	2	1	0	0	2	2	0	0	NA	NA
MAS-186	NA	NA	2	0	NA	NA	2	NA	0	0	2	NA	0	0	0	0
MAS-187	NA	NA	NA	NA	NA	NA	NA	NA	NA	NA	NA	NA	NA	0	0	0
MAS-188	0	0	0	0	2	2	2	0	0	0	2	2	0	0	0	2
MAS-189	0	0	1	0	2	2	2	0	0	0	2	2	0	0	0	0
MAS-190	0	0	0	0	2	2	2	0	0	0	2	2	0	0	0	0
MAS-191	0	0	2	0	2	2	2	0	0	0	2	2	0	0	0	0
MAS-192	0	0	0	0	2	2	2	0	0	0	2	2	0	0	0	0
MAS-193	0	0	0	0	2	2	2	0	0	0	2	2	0	0	0	0
MAS-194	0	0	1	1	2	2	2	1	0	0	2	2	0	0	0	0
MAS-195	NA	0	2	NA	NA	NA	2	NA	0	0	2	2	1	0	0	0
MAS-196	0	0	1	0	2	2	2	0	0	0	2	2	0	0	0	0
MAS-197	NA	NA	NA	NA	NA	NA	NA	NA	NA	NA	NA	2	0	0	0	0
MAS-198	0	0	1	0	2	2	2	0	0	0	2	2	0	0	0	1
MAS-199	0	0	1	0	2	2	2	1	0	0	2	2	0	0	0	0
MAS-200	NA	NA	2	NA	NA	NA	NA	NA	NA	NA	NA	NA	0	0	0	0
MAS-201	0	0	2	0	2	2	2	0	0	0	2	2	0	0	0	0
MAS-202	0	0	2	0	2	2	2	0	0	0	2	2	0	0	0	0
MAS-203	0	0	2	0	2	2	2	0	0	0	2	2	0	0	0	0
MAS-204	0	0	1	0	2	2	2	0	0	0	2	2	0	0	0	0
MAS-205	0	0	0	2	2	2	2	0	0	0	2	2	0	0	0	0
MAS-206	0	0	0	0	2	2	2	0	0	0	2	2	0	0	0	1
MAS-207	0	0	2	0	2	2	2	0	0	0	2	2	0	0	0	0
MAS-208	0	0	1	0	2	2	2	0	0	0	2	2	0	0	0	0
MAS-209	0	0	1	0	2	2	2	0	0	0	2	2	0	0	0	0
MAS-210	0	0	1	0	2	2	2	0	0	1	2	2	0	0	0	0
MAS-211	0	0	0	0	2	2	2	0	0	0	2	2	0	0	0	0
MAS-212	0	0	1	0	2	2	2	0	0	0	2	2	0	0	0	0
MAS-213	NA	NA	2	NA	2	2	NA	NA	NA	NA	NA	2	0	0	0	0
MAS-214	0	0	1	0	2	2	2	0	0	0	2	2	0	0	0	0
MAS-215	NA	NA	NA	NA	NA	NA	NA	NA	0	0	2	2	0	0	0	0
MAS-216	0	0	1	0	2	2	2	1	0	0	2	2	0	0	0	0
MAS-217	NA	0	1	0	2	2	NA	NA	0	0	2	2	0	0	0	0
MAS-218	0	0	1	0	2	2	2	0	0	0	2	2	0	0	0	0
MAS-219	NA	NA	NA	NA	NA	NA	NA	NA	0	0	2	NA	0	0	0	0
MAS-220	0	0	0	0	2	2	2	2	0	0	2	2	0	0	0	0
MAS-221	0	0	1	NA	2	2	2	0	0	0	2	2	0	0	0	0
MAS-222	NA	NA	0	NA	NA	NA	NA	0	0	0	2	NA	0	0	0	0
MAS-223	0	0	2	0	2	2	2	0	NA	2	NA	2	0	0	0	0
MAS-224	0	0	2	0	2	2	2	0	0	0	2	2	0	0	0	0
MAS-225	0	0	1	0	2	2	2	0	0	0	2	2	0	0	0	0
MAS-226	0	0	0	0	2	2	2	0	0	0	2	2	0	0	0	0
MAS-227	0	0	2	0	2	2	2	0	0	0	2	2	0	0	0	0
MAS-228	0	0	1	1	2	2	2	0	0	0	2	2	0	0	0	0
MAS-229	1	0	1	0	2	2	2	0	0	0	2	2	0	0	0	0
MAS-230	0	0	1	0	2	2	NA	0	0	0	2	2	0	0	0	0
MAS-231	0	0	2	0	2	2	2	0	0	0	2	2	0	0	0	0
MAS-232	NA	0	2	0	2	2	2	0	0	0	2	2	0	0	0	0
MAS-233	0	0	2	0	2	2	2	2	0	0	2	2	0	0	0	0
MAS-234	0	0	1	0	2	2	2	0	0	0	2	2	0	0	0	0
MAS-235	NA	0	0	0	2	2	NA	NA	0	0	2	2	0	0	0	0
MAS-236	0	0	2	0	2	0	2	0	NA	NA	0	0	0	0	0	0
MAS-237	0	0	0	0	2	2	2	0	0	0	2	2	0	0	0	0
MAS-238	0	0	0	0	2	1	2	0	0	0	2	2	1	0	0	0
MAS-239	0	0	1	0	2	2	2	0	0	0	2	2	0	0	0	0
MAS-240	0	0	1	0	2	2	2	0	0	0	2	2	0	0	0	0
MAS-241	0	0	2	0	2	2	NA	0	0	0	2	2	0	0	0	0
MAS-242	0	0	1	0	2	2	2	0	0	0	2	1	0	0	0	0
MAS-243	0	0	2	0	2	2	2	0	0	0	2	2	0	0	0	0
MAS-244	0	0	2	2	2	2	2	0	0	0	2	2	0	0	0	0
MAS-245	0	0	0	2	2	2	2	0	0	0	2	2	0	0	0	0
MAS-246	0	0	1	0	2	2	2	0	0	0	2	2	0	0	0	0
MAS-247	0	0	2	0	2	2	2	0	0	0	2	2	0	0	0	0
MAS-248	0	0	2	0	2	2	2	0	0	0	2	2	0	0	0	0
MAS-249	0	0	1	0	2	2	2	0	0	0	2	2	0	0	0	0
MAS-250	NA	0	0	NA	NA	NA	NA	NA	0	0	2	NA	NA	0	0	0
MAS-251	0	0	1	0	2	2	2	0	0	0	2	2	0	0	0	0
MAS-252	0	0	0	0	2	2	2	2	0	0	2	2	0	0	0	0
MAS-253	0	0	2	0	2	2	2	0	0	0	2	2	1	0	0	0
MAS-254	0	0	1	0	2	2	2	0	0	0	2	2	0	0	0	0
MAS-255	0	0	0	0	2	2	2	0	0	1	2	2	0	0	0	0
MAS-256	0	0	1	0	2	2	2	0	0	0	2	2	0	0	0	0
MAS-257	0	0	1	0	2	2	2	0	0	0	2	2	0	0	0	0
MAS-258	0	0	1	0	2	2	2	0	0	0	2	2	0	0	0	0
MAS-259	0	0	1	0	2	2	2	0	0	0	2	2	0	0	0	0
MAS-260	0	0	0	2	2	2	2	0	0	0	2	2	0	0	0	0
MAS-261	0	0	1	0	2	2	2	0	0	0	2	2	0	0	0	0
MAS-262	0	0	2	0	2	0	2	0	NA	NA	0	0	0	0	0	0
MAS-263	0	0	0	0	2	2	2	0	0	0	2	2	0	0	0	0
MAS-264	0	0	2	0	2	2	2	0	0	0	2	2	0	0	0	0
MAS-265	0	0	0	0	2	2	2	0	0	0	2	2	0	0	0	0
MAS-266	0	0	1	0	2	2	2	0	0	0	2	2	0	0	0	0
MAS-267	0	0	1	0	2	2	2	0	0	1	2	2	0	0	0	0
MAS-268	0	0	2	0	2	2	2	0	0	0	2	2	0	0	0	0
MAS-269	0	0	1	0	2	2	2	0	0	0	2	2	0	0	0	0
MAS-270	0	0	1	0	2	2	2	0	NA	2	NA	2	0	0	0	0
MAS-271	0	0	0	0	2	2	2	0	0	0	2	2	0	0	0	0
MAS-272	1	0	1	0	2	2	2	0	0	1	2	2	0	0	0	0
MAS-273	0	0	1	0	2	2	2	0	0	1	2	2	0	0	0	0
MAS-274	0	0	2	0	2	2	2	0	0	0	2	2	0	0	0	0
MAS-275	NA	0	2	NA	2	2	NA	0	0	0	2	2	2	0	0	0
MAS-276	0	0	1	0	2	2	2	0	0	0	2	2	0	0	0	0
MAS-277	0	0	2	0	2	2	2	0	0	0	2	2	0	0	0	0
MAS-278	0	0	2	0	2	2	2	0	0	0	2	2	0	0	0	0
MAS-279	NA	0	2	NA	2	2	NA	NA	0	0	2	NA	0	0	0	0
MAS-280	0	0	2	0	2	2	2	0	0	0	2	2	0	0	0	0
MAS-281	NA	NA	2	NA	NA	NA	NA	NA	NA	NA	NA	NA	0	0	0	0
MAS-282	NA	NA	NA	NA	NA	NA	NA	NA	NA	NA	NA	NA	NA	0	0	0
MAS-283	0	0	1	0	2	2	2	0	0	1	2	2	0	0	0	1
MAS-284	0	0	2	0	2	2	2	0	0	0	2	2	0	0	0	0
MAS-285	0	0	2	0	2	2	2	1	0	0	2	2	0	0	0	0
MAS-286	0	0	0	0	2	2	2	0	0	0	2	2	0	0	0	0
MAS-287	0	0	1	0	2	2	2	0	0	0	2	2	0	0	0	0
MAS-288	0	0	0	0	2	2	2	0	0	0	2	2	0	0	0	0
MAS-289	0	0	0	0	2	2	2	0	0	0	2	2	0	0	0	0
MAS-290	0	0	0	0	2	2	2	0	0	0	2	2	0	0	0	0
MAS-291	0	0	0	0	2	2	2	0	0	0	2	2	0	0	0	0
MAS-292	0	0	0	0	2	2	2	0	0	0	2	2	0	0	0	0
MAS-293	0	0	2	0	2	2	2	0	0	0	2	2	0	0	0	0
MAS-294	1	0	0	1	2	2	2	0	0	0	2	2	0	0	0	0
MAS-295	0	0	1	0	2	2	2	1	0	0	2	2	0	0	0	0
MAS-296	0	0	0	0	2	2	2	0	0	0	2	2	0	0	0	0
MAS-297	0	0	0	0	2	2	2	0	0	0	2	2	0	0	0	0
MAS-298	0	0	2	0	2	2	NA	0	0	0	2	2	0	0	0	0
MAS-299	0	0	2	0	2	2	2	0	0	0	2	2	0	0	0	0
MAS-300	NA	0	2	0	2	2	2	0	0	0	2	2	0	0	0	0
MAS-301	0	0	0	0	2	2	2	0	0	0	2	2	0	0	0	0
MAS-302	0	0	0	0	2	2	2	0	0	0	2	2	0	0	0	0
MAS-303	0	0	2	0	2	2	2	0	0	0	2	2	0	0	0	0
MAS-304	2	0	0	0	2	2	2	0	0	0	2	2	0	0	0	0
MAS-305	0	0	1	0	2	2	2	0	0	0	2	2	0	0	0	0
MAS-307	0	0	0	0	2	2	2	0	0	0	2	2	0	0	0	0
MAS-308	0	0	0	0	2	2	2	2	0	0	2	2	0	0	0	0
MAS-309	0	0	2	0	2	2	2	0	0	0	2	2	0	0	0	0
MAS-310	0	0	2	0	2	2	2	2	0	0	2	2	0	0	0	0
MAS-311	0	0	0	0	2	2	2	0	0	0	2	2	0	0	0	0
MAS-312	0	0	0	1	2	2	2	1	0	0	2	2	0	0	0	0
MAS-313	0	0	2	0	2	2	2	0	0	0	2	2	0	0	0	0
MAS-314	0	0	1	0	2	2	2	0	0	0	2	2	0	0	0	0
MAS-315	0	0	1	0	2	2	2	0	0	0	2	2	0	0	0	0
MAS-316	0	0	0	0	2	2	NA	0	0	0	2	2	0	0	0	0
MAS-317	0	0	1	0	2	2	2	0	0	0	2	2	0	0	0	0
MAS-318	NA	0	NA	NA	NA	NA	NA	NA	NA	NA	NA	NA	NA	0	0	0
MAS-319	NA	0	2	0	2	2	NA	NA	0	0	2	2	0	0	0	0
MAS-320	0	0	1	0	2	2	2	0	0	0	2	1	0	0	0	0
MAS-321	NA	0	2	0	2	2	2	0	0	0	2	2	0	0	0	0
MAS-322	0	0	1	0	2	2	2	0	0	0	2	2	0	0	0	0
MAS-323	0	0	1	0	2	2	2	0	0	0	2	2	0	0	0	0
MAS-324	0	0	0	0	2	2	2	0	0	0	2	2	0	0	0	0
MAS-325	0	0	2	0	2	2	2	2	0	0	2	2	0	0	0	0
MAS-326	0	0	0	0	2	1	2	0	0	0	2	2	0	0	0	0
MAS-327	0	0	1	0	2	1	2	0	0	0	2	2	0	0	0	1
MAS-328	0	0	2	0	2	2	2	0	0	0	2	2	1	0	0	0
MAS-329	0	0	1	0	2	2	2	2	0	0	2	2	0	0	0	0
MAS-330	0	0	0	1	2	2	2	0	0	0	2	2	0	0	0	0
MAS-331	0	0	2	0	2	2	2	0	0	0	2	2	0	0	0	0
MAS-332	NA	0	2	NA	2	2	NA	0	NA	NA	NA	2	0	0	0	0
MAS-333	0	0	1	0	2	2	2	0	0	1	2	2	0	0	0	0
MAS-334	0	0	1	0	2	2	2	0	0	0	2	2	0	0	0	0
MAS-335	0	0	0	0	2	2	2	0	0	0	2	2	0	0	0	0
MAS-336	0	0	2	0	2	2	2	0	0	0	2	2	0	0	0	0
MAS-337	0	0	2	0	2	2	2	0	0	0	2	2	0	0	0	1
MAS-338	0	0	0	0	2	2	2	0	0	0	2	2	0	0	0	2
MAS-339	0	0	0	0	2	1	2	0	0	0	2	2	0	0	0	0
MAS-340	NA	0	1	0	2	2	2	0	0	0	2	2	0	0	0	0
MAS-341	0	0	2	0	2	2	2	0	0	0	2	2	0	0	0	0
MAS-342	NA	NA	NA	NA	NA	NA	NA	NA	NA	NA	NA	NA	NA	0	0	0
MAS-343	0	0	0	0	2	2	2	0	0	0	2	2	0	0	0	0
MAS-344	0	0	2	0	2	2	2	0	0	0	2	2	0	0	0	0
MAS-345	0	0	0	0	2	2	NA	0	0	0	2	2	0	0	0	0
MAS-346	0	0	2	0	2	2	2	0	0	0	2	2	0	0	0	0
MAS-347	0	0	2	0	2	2	2	0	0	0	2	2	0	0	0	0
MAS-348	0	0	1	0	2	2	2	0	0	0	2	2	0	0	0	0
MAS-349	0	0	1	0	2	1	2	0	0	0	2	2	0	0	0	0
MAS-350	0	0	0	0	2	2	2	0	0	0	2	2	0	0	0	0
MAS-351	0	0	0	0	2	2	2	0	0	0	2	2	0	0	0	0
MAS-352	0	0	2	0	2	2	2	0	0	0	2	2	0	0	0	0
MAS-353	0	0	1	0	2	2	2	0	0	0	2	2	0	0	0	0
MAS-355	0	0	0	0	2	2	2	0	0	0	2	2	0	0	0	0
MAS-356	NA	0	2	0	2	2	2	0	0	0	2	2	0	0	0	0
MAS-357	0	0	0	0	2	2	2	0	0	0	2	2	0	0	0	0
MAS-358	0	0	0	0	2	2	2	0	0	0	2	2	0	0	0	0
MAS-359	0	0	2	0	2	2	2	2	0	0	2	2	0	0	0	0
MAS-360	0	0	0	0	2	2	2	0	0	0	2	2	0	0	0	0
MAS-361	0	0	1	1	2	2	2	1	0	0	2	2	0	0	0	0
MAS-362	0	0	2	0	2	2	2	0	0	0	2	2	0	0	0	0
MAS-363	0	0	2	0	2	2	2	0	0	0	2	2	0	0	0	0
MAS-364	0	0	1	0	2	2	2	0	0	0	2	2	0	0	0	0
MAS-365	0	0	0	0	2	2	2	0	0	0	2	2	0	0	0	0
MAS-366	0	0	0	0	2	2	2	0	0	0	2	2	0	0	0	0
MAS-367	NA	0	0	0	2	2	NA	0	0	0	2	2	0	0	0	0
MAS-368	0	0	2	0	2	2	2	0	0	0	2	2	0	0	0	1
MAS-369	0	0	0	0	2	2	2	0	0	0	2	2	0	0	0	0
MAS-370	0	0	0	0	2	2	2	0	0	0	2	2	0	0	0	0
MAS-371	0	0	1	0	2	2	2	0	0	0	2	2	0	0	0	0
MAS-372	0	0	2	0	2	2	2	0	0	0	2	2	0	0	0	0
MAS-373	0	0	2	0	2	2	2	0	0	0	2	2	0	0	0	0
MAS-374	0	0	2	0	2	2	2	0	0	0	2	2	0	0	0	0
MAS-375	0	0	2	0	2	2	2	2	0	0	2	2	0	0	0	0
MAS-376	0	0	0	0	2	2	2	0	0	0	2	2	0	0	0	0
MAS-377	0	0	1	0	2	2	2	0	0	0	1	1	0	0	0	0
MAS-378	0	0	0	0	2	2	2	0	0	0	2	2	0	0	0	1
MAS-380	0	0	2	0	2	2	2	0	0	0	2	2	0	0	0	2
MAS-381	NA	0	2	NA	2	2	NA	NA	0	0	2	2	0	0	0	0
MAS-382	0	0	1	0	2	2	2	0	0	0	2	2	0	0	0	0
MAS-383	0	0	1	0	2	2	2	0	0	0	2	2	0	0	0	0
MAS-384	0	0	1	0	2	2	2	0	0	0	2	2	0	0	0	0
MAS-385	NA	0	2	0	2	2	2	2	NA	2	NA	2	0	0	0	0
MAS-386	0	0	0	0	2	2	2	0	0	0	2	2	0	0	0	0
MAS-387	0	0	0	0	2	2	NA	0	0	0	2	2	0	0	0	0
MAS-388	0	0	2	0	2	2	2	NA	0	0	2	2	0	0	0	0
MAS-389	0	0	1	0	2	2	2	0	0	0	2	2	0	0	0	0
MAS-391	0	0	0	0	2	2	2	0	0	0	2	2	0	0	0	0
MAS-392	0	0	2	0	2	2	2	0	0	0	2	2	0	0	0	0
MAS-393	0	0	0	0	2	2	2	0	0	0	2	2	0	0	0	0
MAS-394	0	0	1	0	2	2	NA	0	NA	2	NA	2	0	0	0	0
MAS-395	NA	0	0	NA	2	2	NA	NA	0	0	2	2	0	0	0	0
MAS-396	0	0	2	0	2	0	2	0	0	0	2	2	0	0	0	0
MAS-397	0	0	1	0	2	2	2	0	0	0	2	2	1	0	0	0
MAS-398	0	0	1	0	2	2	2	0	0	0	2	2	0	0	0	0
MAS-399	0	0	2	0	2	2	2	0	0	0	2	2	0	0	0	0
MAS-400	0	0	1	0	2	1	2	0	0	0	2	2	0	0	0	0
MAS-401	0	0	2	0	2	2	2	0	0	0	2	2	0	0	0	0
MAS-402	0	0	1	0	2	2	2	0	0	0	2	2	0	0	0	0
MAS-403	0	0	2	0	2	2	2	0	0	0	2	2	0	0	0	0
MAS-404	0	0	1	0	2	2	2	0	0	1	2	2	0	0	0	0
MAS-405	0	0	1	1	2	2	2	0	0	1	2	2	0	0	0	0
MAS-406	0	0	0	0	2	2	2	0	0	0	2	2	0	0	0	0
MAS-408	0	0	1	0	2	2	2	0	0	0	2	2	0	0	0	0
MAS-409	0	0	1	0	2	2	2	0	0	0	2	2	0	0	0	1
MAS-410	0	0	0	0	2	2	2	0	0	1	2	2	0	0	0	0
MAS-411	0	0	1	0	2	2	2	0	0	0	2	2	0	0	0	0
MAS-412	0	0	0	0	2	2	2	0	0	0	2	2	0	0	0	0
MAS-413	0	0	2	0	2	0	2	0	0	0	2	2	0	0	0	0
MAS-414	0	0	2	0	2	2	2	0	0	0	2	2	0	0	0	0
MAS-415	0	0	1	0	2	2	2	0	0	0	2	2	0	0	0	0
MAS-416	0	0	0	0	2	2	2	0	0	0	2	2	0	0	0	0
MAS-417	0	0	2	0	2	2	2	0	0	0	2	2	0	0	0	0
MAS-418	0	0	1	0	2	2	2	2	0	0	2	2	0	0	0	0
MAS-419	0	0	1	0	2	2	2	1	0	0	2	2	0	0	0	0
MAS-420	0	0	2	0	2	2	2	0	0	0	2	2	0	0	0	0
MAS-421	0	0	0	0	2	2	2	0	0	0	2	2	0	0	0	0
MAS-422	0	0	0	0	2	2	NA	0	0	0	2	2	0	0	0	0
MAS-423	0	0	1	0	2	2	2	0	0	1	2	2	0	0	0	0
MAS-424	0	0	2	0	2	0	2	0	0	0	2	2	0	0	0	0
PAT-003	0	0	0	0	2	2	2	0	0	0	2	2	0	1	0	0
PAT-004	0	0	0	0	2	2	NA	0	0	0	2	2	0	0	0	0
PAT-005	0	0	0	0	2	2	2	0	0	0	2	2	0	0	0	0
PAT-006	0	0	2	0	2	2	2	0	0	0	2	2	0	0	0	0
PAT-007	0	0	0	0	2	2	2	0	0	0	2	2	0	0	0	0
PAT-008	0	0	1	0	2	2	2	0	0	0	2	2	0	0	0	0
PAT-009	0	0	2	0	2	2	2	0	0	0	2	2	0	0	0	0
PAT-010	NA	0	2	0	2	2	NA	0	NA	NA	NA	2	0	0	0	0
PAT-011	NA	NA	NA	NA	2	2	NA	NA	NA	NA	NA	NA	0	2	0	0
PAT-012	0	0	2	0	2	2	2	0	0	0	2	2	0	1	0	0
PAT-013	NA	NA	NA	NA	NA	NA	NA	NA	NA	NA	NA	NA	NA	0	0	0
PAT-014	0	0	2	0	2	0	2	0	0	0	2	2	0	0	0	2
PAT-015	0	0	0	0	2	2	2	0	0	0	2	2	0	0	0	0
PAT-016	0	0	2	0	2	2	2	0	0	0	2	2	0	0	0	0
PAT-017	0	0	2	0	2	2	2	0	0	0	2	2	0	0	0	0
PAT-018	NA	0	2	0	NA	NA	NA	0	NA	NA	NA	2	0	0	0	0
PAT-019	0	0	2	0	2	2	2	0	0	0	2	2	0	0	0	0
PAT-020	0	0	2	0	2	2	2	0	0	0	2	2	0	0	0	0
PAT-021	0	0	1	0	2	2	2	0	0	0	2	2	0	0	0	0
PAT-022	0	0	0	0	2	2	2	0	0	0	2	2	0	2	0	0
PAT-023	0	0	0	0	2	2	2	0	0	0	2	2	0	0	0	0
PAT-024	0	0	1	0	2	2	2	0	0	0	2	2	0	0	0	0
PAT-025	0	0	0	0	2	2	2	0	0	0	2	2	0	2	0	0
PAT-026	NA	NA	NA	NA	NA	NA	NA	NA	NA	NA	NA	2	NA	2	0	0
PAT-027	0	0	1	0	2	2	2	0	0	0	2	2	0	1	0	0
PAT-028	0	0	2	0	2	0	2	0	0	0	2	2	0	0	0	0
PAT-029	2	0	0	0	2	2	2	0	0	0	2	2	2	0	0	0
PAT-030	0	0	1	0	2	2	2	0	0	0	2	2	0	0	0	0
PAT-031	0	0	2	0	2	2	2	0	0	0	2	2	0	2	0	0
PAT-033	0	0	1	0	2	2	2	1	0	0	2	2	1	0	0	0
PAT-037	0	0	2	0	2	2	2	0	0	0	2	2	0	2	0	0
PAT-038	0	0	0	0	2	2	2	0	NA	2	NA	2	0	0	0	0
PAT-039	NA	0	0	0	2	2	2	NA	NA	NA	NA	2	0	2	0	0
PAT-040	0	0	0	0	2	2	2	2	0	0	2	2	0	2	0	0
PAT-041	NA	0	0	NA	2	2	NA	NA	0	0	2	2	0	0	0	0
PAT-042	NA	0	2	0	2	2	2	0	0	0	2	2	0	0	0	0
PAT-043	NA	0	2	0	2	0	2	0	0	0	2	2	0	2	0	0
PAT-044	0	0	0	0	2	2	2	0	0	0	2	2	0	0	0	0
PAT-045	0	0	2	0	2	2	2	0	0	0	2	2	0	0	0	0
PAT-046	0	0	0	0	2	2	2	0	0	0	2	2	0	2	0	0
PAT-047	NA	NA	NA	NA	NA	NA	NA	NA	NA	NA	NA	NA	0	0	0	0
PAT-048	NA	NA	NA	NA	NA	NA	NA	NA	NA	NA	NA	NA	0	0	2	0
PAT-049	NA	NA	NA	NA	NA	NA	NA	NA	NA	NA	NA	NA	NA	0	0	0
PAT-050	0	0	1	0	2	2	2	0	1	0	1	2	0	1	1	0
PAT-051	0	0	0	0	2	2	2	2	NA	NA	0	0	0	0	0	0
PAT-052	0	0	2	0	2	2	2	0	0	0	2	2	2	0	0	0
PAT-053	0	0	2	0	2	1	2	0	0	0	2	2	0	1	0	0
PAT-054	0	0	2	0	2	2	2	0	NA	NA	0	2	0	0	0	0
PAT-055	0	0	2	0	2	2	2	0	0	0	2	2	0	0	0	0
PAT-056	0	0	2	0	2	2	2	0	0	0	2	2	0	1	1	0
PAT-057	0	0	2	0	2	2	2	0	0	0	1	1	0	1	1	0
PAT-058	0	0	2	0	2	2	2	0	0	0	2	2	0	0	0	0
PAT-059	0	0	2	0	2	2	2	0	0	0	2	2	0	0	0	0
PAT-060	0	0	1	0	2	2	2	0	0	0	2	2	0	0	0	0
PAT-061	0	0	0	0	2	2	2	0	0	0	2	2	0	2	0	0
PAT-062	0	0	2	0	2	2	2	0	0	0	2	2	0	0	0	0
PAT-063	0	0	0	0	2	2	2	0	0	0	1	1	0	0	0	0
PAT-064	0	0	2	0	2	2	2	0	0	0	2	2	0	0	2	0
PAT-065	0	0	1	0	2	2	2	0	0	0	2	2	0	0	0	0
PAT-066	0	0	0	2	2	2	2	0	0	0	2	2	0	0	0	0
PAT-067	NA	NA	NA	0	2	0	2	NA	NA	NA	NA	2	0	0	0	0
PAT-068	0	0	2	0	2	2	2	0	0	0	2	2	0	2	0	0
PAT-069	0	0	2	0	2	2	2	2	0	0	2	2	0	0	0	0
PAT-070	0	0	1	0	2	2	2	0	0	0	2	2	0	0	0	0
PAT-071	0	0	0	0	2	2	2	0	0	0	0	0	0	2	0	0
PAT-072	NA	0	2	0	2	1	2	0	NA	NA	NA	2	0	0	0	0
PAT-073	NA	0	NA	0	2	2	2	0	0	0	2	2	0	0	0	0
PAT-074	0	NA	2	0	2	2	2	0	NA	NA	NA	2	0	0	0	0
PAT-075	NA	NA	NA	0	NA	NA	NA	NA	NA	NA	NA	NA	NA	0	2	0
PAT-076	0	0	2	0	2	2	2	0	0	0	1	1	0	0	0	0
PAT-077	0	0	0	0	2	2	2	0	0	0	2	1	0	2	0	0
PAT-078	0	0	2	0	2	2	2	0	0	0	2	2	0	0	0	0
PAT-079	NA	NA	NA	0	2	2	2	NA	NA	NA	NA	2	0	0	0	0
PAT-080	0	0	2	0	2	2	2	0	0	0	2	2	0	0	0	0
PAT-081	0	0	2	0	2	0	2	0	0	0	2	2	0	0	0	0
PAT-082	NA	NA	NA	NA	NA	NA	NA	NA	NA	NA	NA	2	NA	0	0	0
PAT-083	0	0	2	0	2	2	2	0	0	0	2	2	0	0	0	0
PAT-084	0	0	1	0	2	2	2	1	0	0	2	2	0	0	0	0
PAT-085	0	0	2	0	2	2	2	0	0	0	2	2	0	0	0	0
PAT-086	0	0	0	0	2	2	2	0	0	0	2	2	0	0	0	1
PAT-087	0	0	2	0	2	2	2	0	0	0	1	1	0	0	0	0
PAT-088	0	0	2	0	2	2	2	0	0	0	2	2	0	1	0	0
PAT-089	0	0	1	0	2	2	2	1	0	0	2	2	0	0	0	0
PAT-090	0	0	0	0	2	2	2	0	0	0	2	2	0	0	0	0
PAT-091	0	NA	NA	NA	NA	NA	NA	NA	NA	NA	NA	0	0	0	0	0
PAT-092	NA	NA	NA	NA	NA	NA	NA	NA	NA	NA	NA	NA	NA	0	0	0
PAT-093	0	0	0	0	2	2	2	0	0	0	2	2	0	2	0	0
PAT-094	0	0	2	0	2	2	2	0	0	0	2	2	0	0	0	0
PAT-095	0	0	0	0	2	2	2	0	0	0	2	2	0	0	0	0
PAT-096	0	0	1	0	2	2	2	0	0	0	2	2	0	0	0	0
PAT-097	0	0	0	0	2	2	2	0	0	0	2	2	0	0	2	0
PAT-098	0	0	0	0	2	2	2	0	0	0	2	2	0	0	0	0
PAT-099	0	0	1	0	2	2	2	0	0	0	2	2	0	1	0	0
PAT-100	0	0	0	0	2	2	2	0	0	0	2	2	0	0	0	0
PAT-101	0	0	1	0	2	2	2	0	0	0	1	0	0	0	0	0
PAT-102	0	0	1	0	2	2	2	0	0	0	2	2	0	0	0	0
PAT-103	0	0	0	0	2	0	2	0	0	0	2	2	0	0	0	0
PAT-104	0	0	2	0	2	2	2	0	0	0	2	2	0	0	0	0
PAT-105	NA	NA	NA	NA	NA	NA	NA	NA	NA	NA	NA	NA	NA	0	0	0
PAT-106	0	NA	NA	0	2	2	NA	NA	0	0	2	2	0	0	0	0
PAT-107	NA	NA	2	0	NA	NA	NA	NA	NA	NA	NA	NA	NA	NA	NA	0
PAT-108	NA	NA	2	NA	NA	NA	NA	NA	0	0	2	2	0	0	0	0
PAT-109	NA	NA	NA	NA	2	2	NA	NA	NA	NA	NA	2	NA	0	0	0
PAT-110	0	0	1	0	2	2	2	0	0	0	2	2	0	2	0	0
PAT-111	NA	NA	NA	NA	NA	NA	NA	NA	NA	NA	NA	NA	NA	0	0	0
PAT-112	NA	NA	NA	0	NA	NA	2	NA	NA	NA	NA	2	0	0	0	0
PAT-113	0	0	0	0	2	2	2	0	0	0	2	2	0	0	1	0
PAT-114	NA	0	2	0	2	2	NA	0	0	0	2	2	0	0	0	0
PAT-115	0	0	0	0	2	2	2	0	0	0	2	2	0	0	0	0
PAT-116	NA	NA	NA	NA	NA	NA	NA	NA	NA	NA	NA	2	NA	1	0	0
PAT-117	NA	NA	2	0	NA	NA	2	0	0	0	2	2	0	0	0	0
PAT-118	0	0	2	0	2	2	2	0	0	0	2	2	0	2	0	0
PAT-119	0	0	0	0	2	0	NA	NA	0	0	2	2	0	NA	0	0
PAT-120	NA	NA	0	NA	2	2	NA	NA	0	0	2	2	0	0	0	0
PAT-121	NA	NA	NA	0	NA	NA	NA	NA	NA	NA	NA	1	0	0	0	0
PAT-122	0	0	1	0	2	2	2	0	0	0	2	2	0	0	0	0
PAT-123	NA	NA	NA	NA	NA	NA	NA	NA	NA	NA	NA	NA	NA	0	0	0
PAT-124	0	0	0	0	2	2	2	0	0	0	2	2	0	0	0	0
PAT-125	NA	NA	NA	NA	NA	NA	NA	NA	NA	NA	NA	NA	NA	0	0	0
PAT-126	0	0	0	0	2	2	2	0	0	0	2	2	0	0	0	0
PAT-127	0	0	2	0	2	2	2	0	0	0	2	2	0	1	0	0
PAT-128	0	NA	2	0	2	2	2	0	0	0	2	2	0	2	0	0
PAT-129	NA	NA	NA	NA	NA	NA	NA	NA	NA	NA	NA	NA	NA	0	0	0
PAT-130	0	0	1	0	2	2	2	0	0	0	2	2	0	1	0	0
PAT-131	NA	0	2	0	NA	NA	2	NA	0	0	2	1	0	0	0	0
PAT-132	NA	NA	NA	NA	NA	NA	NA	NA	NA	NA	NA	NA	NA	0	0	0
PAT-133	0	0	1	0	2	2	2	0	0	0	2	2	0	0	2	0
PAT-134	0	0	0	0	2	2	2	0	0	0	2	2	NA	0	0	0
PAT-135	NA	NA	2	NA	NA	NA	NA	NA	NA	NA	NA	NA	NA	2	0	0
PAT-136	NA	NA	NA	NA	NA	NA	NA	NA	NA	NA	NA	NA	NA	0	0	0
PAT-137	0	0	2	0	2	2	2	0	0	0	2	2	0	0	2	0
PAT-138	NA	NA	NA	NA	NA	NA	NA	NA	NA	NA	NA	NA	NA	0	0	0
PAT-139	0	0	1	0	2	2	2	0	0	0	2	2	0	0	0	0
PAT-140	0	NA	NA	0	2	2	2	0	0	0	2	2	0	0	0	0
PAT-141	0	0	0	0	2	2	2	0	0	0	2	2	0	0	0	0
PAT-142	NA	NA	NA	NA	NA	NA	NA	NA	NA	NA	NA	NA	NA	0	0	0
PAT-143	NA	NA	NA	NA	NA	NA	NA	NA	NA	NA	NA	NA	NA	0	0	0
PAT-144	NA	NA	NA	NA	NA	NA	NA	NA	NA	NA	NA	NA	NA	0	2	0
PAT-145	NA	NA	NA	NA	NA	NA	2	NA	NA	NA	NA	2	0	0	0	0
PAT-146	NA	0	1	0	2	2	NA	NA	NA	NA	NA	2	0	0	0	0
PAT-147	0	0	0	0	2	2	2	0	0	0	2	2	0	0	0	0
PAT-148	0	0	0	0	2	2	2	0	0	0	2	2	0	0	0	0
PAT-149	0	0	2	0	2	2	2	0	0	0	2	2	0	0	0	0
PAT-151	NA	NA	NA	NA	NA	NA	NA	NA	NA	NA	NA	NA	NA	0	0	0
PAT-152	NA	0	0	0	2	2	2	0	0	0	2	2	0	0	0	0
PAT-153	NA	NA	NA	NA	NA	NA	NA	NA	NA	NA	NA	NA	NA	0	0	0
PAT-154	NA	0	0	NA	NA	NA	NA	NA	NA	NA	NA	NA	0	0	0	0
PAT-155	NA	NA	NA	NA	NA	NA	NA	NA	NA	NA	NA	NA	NA	2	0	0
PAT-156	NA	NA	NA	NA	NA	NA	NA	NA	NA	NA	NA	NA	NA	0	0	0
PAT-157	0	0	0	0	2	2	2	0	0	0	2	2	0	0	0	0
PAT-158	NA	NA	NA	NA	NA	NA	NA	NA	NA	NA	NA	NA	NA	0	0	0
PAT-159	NA	NA	0	0	2	2	NA	NA	NA	NA	NA	NA	0	2	0	0
PAT-160	NA	0	2	NA	2	0	NA	NA	0	0	0	0	0	0	0	0
PAT-161	NA	NA	NA	NA	NA	NA	2	NA	NA	NA	NA	NA	NA	0	0	0
PAT-162	0	0	0	0	2	1	2	0	0	0	2	2	0	1	0	0
PAT-163	0	0	1	0	2	2	2	0	0	0	2	2	0	0	0	0
PAT-164	NA	NA	NA	0	2	2	NA	NA	0	0	2	2	0	0	0	0
PAT-165	0	NA	1	0	2	2	2	0	0	0	2	2	0	0	0	0
PAT-166	0	0	2	0	2	2	2	0	0	0	2	2	0	0	0	0
PAT-167	0	0	2	0	2	2	2	0	0	0	2	2	0	0	2	0
PAT-168	NA	NA	0	NA	NA	NA	NA	NA	NA	NA	NA	NA	NA	1	0	0
PAT-169	NA	NA	NA	NA	2	2	NA	0	0	0	2	0	0	0	0	0
PAT-170	0	0	0	0	2	2	2	0	0	0	2	2	0	1	0	0
PAT-171	0	0	1	0	2	2	2	0	0	0	2	2	0	0	0	0
PAT-172	NA	NA	NA	NA	NA	NA	NA	NA	NA	NA	NA	NA	NA	0	1	0
PAT-173	NA	NA	NA	NA	NA	NA	NA	NA	NA	NA	NA	NA	NA	2	0	0
PAT-174	0	NA	1	0	2	2	2	0	0	0	2	2	0	0	0	0
PAT-175	0	0	1	0	2	2	2	1	0	0	2	2	0	0	0	0
PAT-176	0	0	1	0	2	2	2	0	0	0	2	2	0	0	0	0
PAT-177	0	0	2	0	2	2	NA	NA	0	0	2	2	0	NA	0	0
PAT-178	0	0	1	0	2	2	NA	0	0	0	2	2	0	0	0	0
PAT-179	0	0	2	0	2	2	2	0	0	0	2	2	0	2	0	0
PAT-180	0	0	2	0	2	2	2	0	0	0	2	2	0	0	0	0
PAT-181	NA	NA	1	0	2	2	NA	NA	0	0	2	NA	0	NA	0	0
PAT-182	0	0	0	0	2	2	2	0	0	0	2	2	0	0	0	0
PAT-183	0	0	2	0	2	2	2	0	0	0	2	2	0	0	2	0
PAT-184	NA	NA	2	0	2	2	2	0	0	0	2	NA	0	NA	0	0
PAT-185	0	0	2	0	2	2	2	0	0	0	2	2	0	1	0	0
PAT-187	0	NA	0	0	2	2	2	0	0	0	2	2	0	NA	0	0
PAT-188	NA	NA	2	0	2	2	2	NA	0	0	2	2	0	NA	0	0
PAT-190	NA	0	0	0	2	2	2	0	0	0	2	2	0	0	0	0
PAT-191	0	0	2	0	2	2	2	0	0	0	2	2	0	0	0	0
PAT-192	0	0	1	0	2	2	2	0	0	0	2	2	0	0	0	0
PAT-193	NA	0	0	NA	NA	NA	NA	0	0	0	2	NA	0	2	NA	NA
PAT-195	NA	0	0	0	2	2	2	0	0	0	2	2	0	NA	0	0
PAT-196	0	0	1	0	2	2	2	0	0	0	2	2	0	1	0	0
PAT-197	0	0	0	0	2	2	2	0	0	0	2	2	0	0	0	0
PAT-198	0	0	0	0	2	2	2	0	0	0	2	2	0	0	0	0
PAT-199	0	0	2	0	2	2	2	0	0	0	2	2	0	0	0	0
PAT-200	0	0	2	0	2	2	2	0	0	0	2	2	0	0	0	0
PAT-201	0	0	1	0	2	2	2	0	0	0	2	2	0	0	0	0
PAT-202	0	0	0	0	2	2	2	0	0	0	2	2	0	0	2	0
PAT-203	0	0	0	0	2	2	2	0	0	0	2	2	0	0	0	0
PAT-204	0	0	0	0	2	2	2	0	0	0	2	2	0	2	0	0
PAT-205	0	0	2	0	2	2	2	0	0	0	2	2	0	2	0	0
PAT-206	0	0	2	0	2	2	2	0	0	0	2	2	0	0	0	0
PAT-207	0	0	2	0	2	2	2	0	0	0	2	2	0	1	0	0
PAT-208	0	0	0	0	2	2	2	0	0	0	1	2	0	0	0	0
PAT-209	NA	NA	NA	0	2	2	NA	0	0	0	2	NA	0	NA	0	0
PAT-210	0	0	0	0	2	2	NA	0	0	0	2	2	0	0	2	0
PAT-211	0	0	2	0	2	2	2	0	0	0	2	2	0	0	1	0
PAT-212	0	0	2	0	2	2	2	0	0	0	2	2	0	1	0	0
PAT-213	0	0	2	0	2	2	2	0	NA	NA	0	0	0	0	0	0
PAT-214	NA	0	0	0	2	2	NA	2	0	0	2	2	0	2	0	0
PAT-215	NA	NA	2	0	2	2	NA	NA	0	0	2	2	0	0	0	0
PAT-216	0	0	2	0	2	2	2	0	0	0	2	2	0	2	0	0
PAT-217	0	0	2	0	2	2	2	0	0	0	2	2	0	0	0	0
PAT-218	0	0	2	0	2	2	2	0	0	0	2	2	0	0	0	0
PAT-219	0	NA	NA	NA	NA	NA	2	0	0	0	2	2	0	NA	0	0
PAT-220	NA	NA	2	NA	2	2	NA	NA	NA	NA	NA	NA	NA	NA	0	NA
PAT-221	0	0	2	0	2	2	2	0	0	0	2	2	0	0	0	0
PAT-222	0	0	1	0	2	0	2	0	0	0	2	2	0	0	0	0
PAT-223	NA	0	0	0	2	2	NA	0	0	0	2	2	0	0	0	0
PAT-224	0	0	1	0	2	2	2	0	0	0	2	2	1	0	0	0
PAT-225	NA	0	2	0	2	0	2	0	0	0	2	2	0	2	0	0
PAT-226	0	0	1	0	2	2	2	0	0	0	2	2	0	2	0	0
PAT-227	0	0	0	0	2	2	2	0	0	0	2	2	0	0	0	0
PAT-228	0	0	2	2	1	1	1	0	NA	NA	0	1	0	0	0	0
PAT-229	0	0	0	0	2	2	2	0	0	0	2	2	0	0	0	0
PAT-230	0	0	1	0	2	2	2	0	0	0	2	2	0	0	0	0
PAT-231	0	0	1	1	2	2	2	0	0	0	2	2	0	1	0	0
PAT-232	0	0	1	0	2	2	2	0	0	0	2	2	0	0	0	0
PAT-233	0	0	1	0	2	2	2	0	0	0	2	2	0	1	0	0
PAT-234	0	0	2	0	2	2	2	0	0	0	2	2	0	0	0	0
PAT-235	NA	NA	2	0	2	2	2	0	0	0	2	2	0	0	0	0
PAT-236	0	0	2	0	2	2	2	0	0	0	2	2	0	0	0	0
PAT-237	0	0	2	0	2	2	2	0	0	0	2	2	0	2	0	0
PAT-238	0	0	2	0	2	2	2	0	0	0	2	2	2	0	0	0
PAT-239	0	0	0	0	2	2	2	0	0	0	2	2	0	1	0	0
PAT-240	0	0	2	0	2	2	2	0	0	0	2	2	0	1	0	0
PAT-241	0	0	0	0	2	2	2	0	0	0	2	2	0	0	0	0
PAT-242	0	0	0	0	2	2	2	0	0	0	2	2	0	0	0	0
PAT-243	0	0	2	0	2	2	2	0	0	0	2	2	0	0	0	0
PAT-244	0	0	2	0	2	2	2	0	0	0	2	2	0	0	0	0
PAT-245	0	0	1	0	2	2	2	0	0	0	2	2	0	1	0	0
PAT-246	0	0	2	0	2	2	2	0	0	0	2	2	0	0	0	0
PAT-247	0	0	2	0	2	2	2	0	0	0	2	2	0	0	0	0
PAT-248	0	0	1	0	2	1	2	0	1	0	1	1	0	0	0	0
PAT-249	0	0	1	0	2	1	2	0	0	0	2	2	0	1	0	0
PAT-250	0	0	2	0	2	2	2	0	0	0	2	2	0	0	0	0
PAT-251	0	0	1	0	2	2	2	0	0	0	2	2	0	0	0	0
PAT-252	0	0	2	0	2	2	2	0	0	0	2	2	0	0	0	0
PAT-253	0	0	0	0	2	2	2	0	0	0	2	2	0	0	0	0
PAT-254	0	0	1	0	2	2	2	0	0	0	1	1	0	0	0	0
PAT-255	0	0	1	0	2	2	2	0	0	0	2	2	0	1	0	0
PAT-256	0	0	1	0	2	2	2	0	0	0	2	2	0	2	0	0
PAT-257	0	0	0	0	2	2	2	0	0	0	2	2	0	1	0	0
PAT-258	NA	0	2	0	2	2	2	2	0	0	2	2	0	0	0	0
PAT-259	0	0	2	0	2	2	2	0	NA	NA	0	0	0	0	0	0
PAT-261	0	0	0	0	2	2	2	0	0	0	2	2	0	0	0	0
PAT-262	0	0	0	0	2	2	2	0	0	0	2	2	0	2	0	0
PAT-263	0	0	2	0	2	0	2	0	0	0	2	2	0	2	0	0
PAT-264	0	0	0	0	2	2	2	0	0	0	2	1	0	2	0	0
PAT-265	NA	NA	1	0	2	2	2	0	0	0	2	2	0	NA	0	0
PAT-266	NA	0	0	0	2	2	NA	0	0	0	2	2	0	NA	0	0
PAT-267	0	0	2	0	2	2	2	0	0	0	2	2	0	0	0	0
PAT-268	0	0	2	0	2	2	2	0	0	0	2	2	0	0	2	0
PAT-269	0	0	1	0	2	2	2	0	0	0	1	1	0	2	0	0
PAT-270	NA	NA	2	NA	2	2	NA	NA	0	0	1	NA	0	NA	0	NA
PAT-271	0	0	2	0	2	2	2	0	0	0	1	1	0	1	0	1
PAT-272	0	0	1	0	2	2	2	0	0	0	2	2	0	1	0	0
PAT-273	0	0	2	0	2	0	2	0	0	0	2	2	0	0	0	0
PAT-274	0	0	2	0	2	2	2	0	0	0	2	2	0	2	0	0
PAT-275	0	0	1	0	2	2	2	0	0	0	2	2	0	1	0	0
PAT-276	0	0	2	0	2	2	2	0	0	0	2	2	0	0	0	0
PAT-277	0	0	2	0	2	2	2	0	0	0	2	2	0	0	0	0
PAT-278	0	0	1	0	2	2	2	0	0	0	2	2	0	0	0	0
PAT-280	0	0	2	0	2	2	2	0	0	0	2	2	0	0	0	0
PAT-281	0	0	2	0	2	2	2	0	0	0	2	2	0	0	0	0
PAT-282	0	0	1	0	2	2	2	0	0	0	1	1	0	1	0	0
PAT-284	0	0	2	0	2	2	2	0	0	0	2	2	0	2	0	0
PAT-285	NA	NA	NA	NA	NA	NA	NA	NA	NA	NA	NA	NA	0	NA	NA	NA
PAT-286	NA	NA	1	NA	NA	NA	NA	NA	NA	NA	NA	2	0	0	NA	0
PAT-287	0	NA	2	0	2	2	NA	NA	0	0	2	2	0	0	0	0
PAT-288	NA	NA	0	NA	NA	NA	NA	NA	0	0	2	0	0	NA	0	NA
PAT-290	0	0	2	0	2	2	2	0	0	0	2	2	0	0	2	0
PAT-291	NA	0	NA	NA	NA	NA	NA	NA	0	0	2	2	0	NA	NA	NA
PAT-292	0	0	2	0	2	2	2	0	0	0	2	2	0	0	0	0
PAT-293	0	0	2	0	2	2	2	0	0	0	2	2	0	0	0	0
PAT-294	0	0	0	0	2	2	2	0	0	0	2	2	0	0	0	0
PAT-295	0	0	2	0	2	2	2	0	0	0	2	2	0	0	0	0
PAT-296	NA	NA	2	NA	2	2	NA	NA	0	0	2	2	0	NA	NA	0
PAT-297	0	0	2	0	2	0	2	0	0	0	2	2	0	0	0	0
PAT-298	NA	NA	0	0	2	2	NA	NA	NA	NA	NA	2	0	2	0	0
PAT-299	0	0	0	0	2	2	2	0	0	0	2	2	0	0	1	0
PAT-300	0	0	1	0	2	2	2	0	0	0	1	2	0	0	1	0
PAT-301	0	0	0	0	2	2	2	0	0	0	2	2	0	0	0	0
PAT-302	0	0	1	0	2	2	2	0	0	0	2	2	0	0	0	0
PAT-304	0	0	1	0	2	2	2	0	0	0	2	2	0	0	0	0
PAT-305	0	NA	2	0	2	2	NA	NA	0	0	2	2	0	0	0	0
PAT-306	0	0	0	0	2	2	2	0	0	0	2	2	0	0	0	0
PAT-307	NA	NA	2	0	NA	NA	NA	NA	0	0	2	2	NA	NA	NA	NA
PAT-308	0	0	2	0	2	2	2	0	0	0	2	2	0	0	0	0
PAT-309	0	0	2	0	2	2	2	2	0	0	2	2	0	2	0	0
PAT-310	0	0	1	0	2	2	2	0	0	0	2	2	0	1	0	0
PAT-311	NA	NA	0	NA	NA	NA	NA	NA	0	0	2	2	0	NA	0	0
PAT-312	0	0	0	0	2	1	2	0	0	0	2	2	0	0	0	0
PAT-314	0	0	2	0	2	2	NA	0	0	0	2	2	0	0	0	0
PBC-014-11Nov20	0	0	0	0	2	2	2	0	0	0	2	2	0	0	0	0
PBC-033-25Oct20	0	0	0	0	2	2	NA	NA	0	0	2	2	0	0	0	0
PBC-034-23Nov20	0	0	2	0	2	2	2	0	0	0	2	2	0	0	0	0
PBC-035-16Nov20	NA	0	2	0	2	2	2	0	0	0	2	2	0	0	0	0
PBC-043-21Oct20	NA	0	0	0	NA	NA	NA	NA	NA	NA	NA	2	0	0	0	0
PBC-046-21Oct20	NA	0	2	NA	2	2	NA	NA	0	0	2	2	0	0	0	0
PBC-046-25Sep20	0	0	0	0	2	1	2	0	0	0	2	2	0	0	0	0
PBC-057-25Sep20	0	0	2	0	2	2	2	0	0	0	2	2	0	0	0	0
PBC-069-11Dec20	NA	0	2	0	2	2	2	0	0	0	2	2	0	0	0	0
PBC-074-12Nov20	0	0	0	0	2	2	2	0	0	0	2	2	0	0	0	0
PBC-082-19Oct20	NA	0	0	NA	2	2	NA	NA	NA	2	NA	2	0	0	0	0
PBC-109-29Oct20	0	0	1	0	2	2	2	0	0	0	2	2	0	0	0	0
PBC-114-29Sep20	0	0	2	0	2	2	2	0	0	0	2	2	0	0	0	0
PBC-116-26Jan21	0	0	2	0	2	2	2	0	0	0	2	2	0	0	0	0
PBC-135-23Jun22	0	0	1	0	2	2	2	0	0	0	2	2	0	0	0	0
PBC-138-22Jun21	0	0	1	0	2	2	2	0	0	0	2	2	0	0	0	0
PBC-143-16Oct20	0	0	2	0	2	2	2	0	0	0	2	2	0	0	0	0
PBC-146-12Mar21	0	0	0	0	2	2	2	0	0	0	2	2	0	0	0	0
PBC-160-03Dec21	0	0	1	1	2	2	2	0	0	0	2	2	0	0	0	0
PBC-164-20Aug21	0	0	2	0	2	2	2	0	0	0	2	2	0	0	0	0
PBC-170-04May21	0	0	0	0	2	2	2	0	0	0	2	2	0	0	0	0
PBC-177-11Apr21	0	0	2	0	2	2	2	0	0	0	2	2	0	0	0	0
PBC-177-23Nov20	0	0	1	0	2	2	2	0	0	0	2	2	0	0	0	0
PBC-179-15May22	0	0	2	0	2	2	2	0	0	0	2	2	0	0	0	0
PBC-191-19Oct20	NA	0	2	NA	2	2	NA	NA	0	0	2	2	0	0	0	0
PBC-192-15Dec20	0	0	2	0	2	2	2	0	0	0	2	2	0	0	0	0
PBC-220-07Nov20	0	0	1	0	2	2	2	0	0	0	2	2	0	0	0	0
PBC-220-11Feb22	0	0	1	0	2	2	2	0	0	0	2	2	0	0	0	0
PBC-221-07Nov20	0	0	1	0	2	2	2	0	0	0	2	2	0	0	0	0
PBC-221-11Feb22	0	0	1	0	2	2	2	0	0	0	2	2	0	0	0	0
PBC-225-13May22	0	0	1	0	2	2	2	0	0	0	2	2	0	0	1	0
PBC-225-21Apr21	0	0	1	0	2	1	2	0	0	0	2	2	0	0	0	0
PBC-225-23Jan21	0	0	1	0	2	2	2	0	0	0	2	2	0	0	0	0
PBC-228-30Nov20	0	0	2	0	2	2	2	0	0	0	2	2	0	0	0	0
PBC-233-07Jan22	NA	NA	NA	NA	NA	NA	NA	NA	NA	NA	NA	NA	NA	0	0	0
PBC-239-02Nov20	NA	0	0	0	2	2	2	0	0	0	2	2	0	0	0	0
PBC-240-08Oct20	NA	0	0	0	2	2	2	0	0	0	2	2	0	0	0	0
PBC-255-05Dec20	0	0	0	0	2	2	2	0	0	0	2	2	0	0	0	0
PBC-260-09Nov20	NA	0	0	0	2	2	2	0	0	0	2	2	0	0	0	0
PBC-261-12Feb21	0	0	2	0	2	2	2	0	0	0	2	2	0	0	0	0
PBC-262-15Jul22	0	0	2	0	2	2	2	0	0	0	2	2	0	0	0	0
PBC-267-19Apr21	0	0	0	0	2	2	2	0	0	0	2	2	0	0	0	0
PBC-286-12Dec21	0	0	0	2	2	2	2	0	0	0	2	2	0	0	0	0
PBC-308-01Oct20	NA	0	2	0	2	2	NA	0	0	0	2	2	0	0	0	0
PBC-308-21Jan22	NA	0	2	0	2	2	NA	NA	0	0	2	2	0	0	0	0
PBC-315-20Sep21	0	0	0	0	2	2	2	0	0	0	2	2	0	0	0	0
PBC-316-10Aug22	NA	NA	NA	NA	NA	NA	NA	NA	NA	NA	NA	NA	NA	0	0	0
PBC-316-20May22	NA	0	0	0	2	2	2	NA	0	0	2	2	0	1	0	0
PBC-325-21Jul22	0	0	2	0	2	2	2	0	0	0	0	0	0	0	0	0
PBC-331-21May21	0	0	0	0	2	2	2	0	NA	2	NA	2	0	0	0	0
PBC-335-18May21	0	0	2	0	2	2	2	0	0	0	2	2	0	0	0	0
PBC-341-15Dec20	0	0	1	0	2	2	2	0	0	0	2	2	0	0	0	0
PBC-346-10Dec20	0	0	1	0	2	2	2	0	0	0	2	2	0	0	0	0
PBC-354-24Mar22	0	0	2	0	2	2	2	0	0	0	2	2	0	0	0	0
PBC-362-16Nov20	NA	0	0	NA	2	2	NA	NA	0	0	2	2	0	0	0	0
PBC-363-13Oct22	0	0	2	0	2	2	2	0	0	0	2	2	0	0	0	0
PBC-365-30May22	0	0	2	0	2	2	2	2	0	0	2	2	0	0	0	0
PBC-370-24Nov20	0	0	0	2	2	2	2	0	0	0	2	2	0	0	0	0
PBC-371-11Jan21	0	0	2	0	2	2	2	0	0	0	2	2	0	0	0	0
PBC-391-12Nov20	0	0	0	0	2	2	2	0	0	0	2	2	0	0	0	0
PBC-395-10Dec20	0	0	0	0	2	2	2	0	0	0	2	2	0	0	0	0
PBC-395-19Jul21	0	0	1	0	2	2	2	0	0	0	2	2	0	0	0	0
PBC-397-07Oct20	0	0	0	0	2	2	2	0	NA	2	NA	2	0	0	0	0
PBC-397-09Dec21	NA	NA	NA	NA	NA	NA	NA	NA	NA	NA	NA	NA	NA	0	0	0
PBC-403-13Jul21	0	0	1	0	2	2	2	0	0	0	2	2	0	0	0	1
PBC-404-07Oct20	0	0	2	0	2	2	2	0	0	0	2	2	0	0	0	0
PBC-404-21Apr22	0	0	1	0	2	2	2	0	0	0	2	2	0	0	0	0
PBC-404-28Jan21	0	0	1	0	2	2	2	0	0	0	2	2	0	0	0	0
PBC-443-06Dec21	0	0	1	0	2	1	2	NA	0	0	2	2	0	0	0	0
PBC-461-01Nov20	0	0	2	0	2	2	2	0	0	0	2	2	0	0	0	0
PBC-463-31May21	0	0	0	0	2	2	2	0	0	0	2	2	0	0	0	0
PBC-472-04Mar22	0	0	0	0	2	2	2	0	0	0	2	2	0	0	0	0
PBC-482-15Aug22	0	0	0	0	2	2	2	0	0	0	2	2	0	0	0	0
PBC-524-19Apr21	0	0	0	0	2	2	2	0	0	0	2	2	0	0	0	2
PBC-533-20Jan21	0	0	0	0	2	2	2	0	0	0	2	2	0	0	0	0
PBC-540-10Dec21	NA	NA	NA	NA	NA	NA	NA	NA	NA	NA	NA	NA	NA	0	0	0
PBC-541-14Dec21	0	0	1	0	2	2	2	1	0	0	2	2	0	0	0	0
PBC-541-26Jan21	0	0	0	0	2	2	2	2	0	0	2	2	0	0	0	0
PBC-548-03Oct22	0	0	1	0	2	2	2	0	0	1	2	2	0	0	0	0
PBC-548-09Nov22	NA	NA	NA	NA	NA	NA	NA	NA	NA	NA	NA	NA	NA	0	0	0
PBC-548-28Mar22	0	0	1	0	2	2	2	0	0	0	2	2	0	0	1	0
PBC-553-18Jul22	0	0	2	0	2	2	2	0	0	1	2	2	0	1	0	0
PBC-555-13Jun22	0	0	2	0	2	1	2	0	0	0	2	2	0	0	0	0
PBC-555-15Oct22	0	0	1	1	2	2	2	0	0	0	2	2	0	0	0	0
PBC-555-1Jul22	0	0	2	0	2	2	2	0	0	0	2	2	0	0	0	0
PBC-555-21Apr22	0	0	0	0	2	1	2	0	0	0	2	2	0	0	0	0
PBC-559-19Aug22	0	0	2	0	2	2	NA	NA	0	0	2	2	0	0	0	0
PBC-560-02Aug22	0	0	2	0	2	2	2	0	0	0	2	2	0	0	0	0
PBC-560-08Mar22	0	0	2	0	2	2	2	0	NA	2	2	2	0	0	0	0
PBC-561-04Jan22	0	0	2	0	2	2	2	0	0	0	2	2	0	0	0	0
PBC-561-11Feb22	0	0	1	0	2	2	2	2	0	0	2	2	0	0	0	0
PBC-587-04Apr22	0	0	1	0	2	2	2	0	0	0	1	2	0	1	0	0
PBC-589-11Oct22	0	0	1	0	2	2	2	0	0	0	2	2	0	0	0	0
PBC-609-13Oct22	0	0	1	0	2	2	2	0	0	0	2	2	0	0	0	0
PBC-617-24Mar22	0	0	0	0	2	2	2	NA	0	0	2	2	0	0	0	2
PBC-618-12Jun22	0	0	2	0	2	2	2	1	0	0	2	2	0	0	0	0
PBC-619-12Sep22	0	0	2	0	2	2	2	0	0	0	2	2	0	0	0	0
PBC-629-04Jan22	0	0	1	0	2	2	2	0	0	0	2	2	0	0	0	0
PBC-629-11Jun21	0	0	2	0	2	2	2	0	0	0	2	2	0	0	0	0
PBC-658-23Jun22	0	0	2	0	2	2	2	0	0	0	2	2	0	0	0	0
PBC-659-19Nov22	NA	NA	NA	NA	NA	NA	NA	NA	NA	NA	NA	NA	NA	0	0	0
PBC-659-29Jul22	0	0	1	0	2	2	2	1	0	0	2	2	1	0	0	0
PBC-661-03Jan22	0	0	0	0	2	2	2	0	0	0	2	2	0	0	0	2
PBC-663-04Apr22	NA	0	2	0	2	2	2	0	0	0	2	2	0	0	0	0
PBC-670-23Aug22	0	0	0	0	2	2	2	0	0	0	2	2	0	0	0	0
PBC-673-04Aug22	0	0	1	0	2	2	2	0	0	0	2	2	1	0	0	0
PBC-673-06Dec21	NA	0	2	0	NA	NA	NA	NA	0	0	2	2	0	0	0	0
PBC-685-09Nov22	NA	0	0	0	2	2	NA	NA	0	0	2	2	0	0	0	0
PBC-692-19Aug21	0	0	1	0	2	2	2	0	0	0	2	2	0	0	0	0
PBC-693-21Jan22	NA	NA	NA	NA	NA	NA	NA	NA	NA	NA	NA	NA	NA	0	0	0
PBC-706-11May22	NA	NA	2	NA	NA	NA	NA	NA	NA	NA	NA	NA	0	0	0	0
PBC-708-07Nov22	NA	NA	NA	NA	NA	NA	NA	NA	0	0	2	NA	0	0	2	0
PBC-710-18Feb22	0	0	0	0	2	2	2	1	0	0	2	2	0	0	0	0
PBC-714-26Apr22	0	0	0	0	2	2	2	0	0	0	2	2	0	0	0	0
PBC-720-01Dec21	0	0	1	0	2	2	2	0	0	0	2	2	0	0	0	0
PBC-720-05Apr22	0	0	0	0	2	2	2	NA	0	0	2	2	0	0	0	0
PBC-729-28Mar22	NA	0	1	0	2	2	2	NA	0	0	2	2	0	0	0	0
PBC-745-11Aug22	0	0	1	0	2	2	2	1	0	0	2	2	0	0	0	0
PBC-745-18Jan22	NA	NA	0	0	2	2	2	0	0	0	2	2	0	0	0	0
PBC-751-8Jan22	0	0	2	0	2	2	2	0	0	0	2	2	0	0	0	0
PBC-757-16Jun22	0	0	1	0	2	2	2	0	0	0	2	2	0	0	0	0
PBC-764-18Dec22	NA	NA	0	0	NA	NA	NA	NA	NA	NA	NA	NA	0	0	0	0
PBC-778-09Nov22	0	0	0	0	2	2	2	2	0	0	2	2	0	0	0	0
PBC-798-18Jul22	0	0	1	0	2	2	2	0	0	0	2	2	0	0	0	0
PBC-816-05Nov22	0	0	0	0	2	2	2	0	0	0	2	2	0	0	0	0
TDH-001	2	0	0	0	2	2	2	0	0	0	2	2	0	0	0	0
TDH-002	2	0	2	0	2	2	2	0	0	0	2	2	0	0	0	1
TDH-003	0	0	0	0	2	2	2	0	0	0	2	2	0	0	0	0
TDH-004	2	0	2	0	2	2	2	0	0	0	2	2	0	0	0	0
TDH-005	0	0	0	0	2	2	2	0	0	0	2	2	0	0	0	0
TDH-006	0	0	1	1	2	2	2	0	0	0	2	2	0	0	0	0
TDH-007	0	0	0	0	2	2	2	0	0	0	2	2	0	0	0	0
TDH-008	0	0	1	0	2	1	2	0	0	1	2	2	0	0	0	0
TDH-009	1	1	1	1	2	2	2	0	0	0	2	2	0	0	0	0
TDH-010	0	0	0	0	2	2	2	0	0	0	2	2	0	0	0	0
TDH-012	0	0	0	0	2	2	2	0	0	0	2	2	0	0	0	0
TDH-013	0	0	0	0	2	2	2	0	0	0	2	2	0	0	0	0
TDH-014	0	0	1	0	2	2	2	0	0	0	2	2	0	0	0	0
TDH-015	0	0	2	0	2	2	2	0	0	0	2	2	0	0	0	0
TDH-016	0	0	2	1	2	2	2	0	0	0	2	2	0	0	0	0
TDH-017	0	0	0	2	2	2	2	0	0	0	2	2	0	0	0	0
TDH-018	0	0	0	0	2	0	2	0	0	0	2	2	0	0	0	0
TDH-019	2	0	0	0	2	2	2	0	0	0	2	2	0	0	0	0
TDH-020	0	0	2	0	2	2	2	0	0	0	2	2	0	0	0	0
TDH-021	0	0	0	0	2	2	2	0	0	0	2	2	0	0	0	0
TDH-023	0	0	1	0	2	2	2	0	0	0	2	2	0	0	0	0
TDH-024	2	0	2	0	2	1	2	0	0	0	2	2	0	0	0	0
TDH-025	2	0	0	0	2	2	2	0	0	0	2	2	0	0	0	0
TDH-026	0	0	0	0	2	2	2	0	0	0	2	2	0	0	0	0
TDH-027	0	0	1	1	2	2	2	0	0	0	2	2	0	0	0	0
TDH-028	0	0	1	0	2	2	2	0	0	0	2	2	0	0	0	0
TDH-029	0	0	2	0	2	2	2	0	0	0	2	2	2	0	0	0
TDH-030	0	0	2	2	2	2	2	0	0	0	2	2	0	0	0	0
TDH-031	0	0	0	0	2	2	2	0	0	0	2	2	0	0	0	0
TDH-032	0	0	1	2	2	2	2	0	0	0	2	2	0	0	0	0
TDH-033	0	0	2	0	2	2	2	0	0	0	2	2	0	0	0	0
TDH-035	2	0	0	2	2	2	2	0	0	0	2	2	0	0	0	0
TDH-036	0	0	0	0	2	2	2	0	0	0	2	2	0	0	0	0
TDH-037	NA	NA	NA	NA	NA	NA	NA	NA	NA	NA	NA	NA	NA	0	0	0
TDH-039	NA	0	2	2	2	2	2	0	0	0	2	2	0	0	0	0
TDH-040	0	0	1	0	2	2	2	0	0	0	2	2	0	0	0	0
TDH-041	NA	NA	NA	NA	NA	NA	NA	NA	NA	NA	NA	NA	0	0	0	0
TDH-042	0	0	2	0	2	2	2	0	0	0	2	2	0	0	0	2
TDH-044	0	0	2	0	2	2	2	0	0	0	2	2	0	0	0	0
TDH-045	0	0	1	0	2	2	2	0	0	0	2	2	0	0	0	0
TDH-046	0	0	1	0	2	2	2	0	0	0	2	2	0	0	0	0
TDH-047	1	0	1	0	2	2	2	0	0	0	2	2	0	0	0	0
TDH-048	1	0	1	0	2	2	2	0	0	0	2	2	0	0	0	1
TDH-049	0	0	2	0	2	2	2	0	0	0	2	2	0	0	0	0
TDH-050	NA	0	1	0	2	2	2	0	0	0	2	2	0	0	0	0
TDH-051	0	0	2	0	2	2	2	0	0	0	2	2	0	0	0	0
TDH-052	0	0	0	0	2	2	2	0	0	0	2	2	0	0	0	0
TDH-053	0	0	1	0	2	2	2	0	0	0	2	2	0	0	0	0
TDH-054	0	0	1	0	2	2	2	0	0	0	2	2	0	0	0	0
TDH-055	0	0	1	1	2	2	2	0	0	0	2	2	0	0	0	0
TDH-056	0	0	0	0	2	2	2	0	0	0	2	2	0	0	0	0
TDH-057	0	0	0	0	2	2	2	0	0	0	2	2	0	0	0	0
TDH-058	0	0	0	0	2	2	2	0	0	0	2	2	0	0	0	0
TDH-059	0	0	0	2	2	2	2	0	0	0	2	2	0	0	0	0
TDH-060	0	0	1	0	2	2	2	0	0	0	2	2	0	0	0	0
TDH-061	0	0	0	0	2	2	2	0	0	0	2	2	0	0	0	0
TDH-062	0	0	2	0	2	2	2	0	0	0	2	2	0	0	0	0
TDH-063	0	0	0	0	2	2	2	0	0	0	2	2	0	0	0	0
TDH-064	0	0	1	0	2	2	2	0	0	0	2	2	0	0	0	0
TDH-065	0	0	1	0	2	2	2	0	0	0	2	2	0	0	0	0
TDH-066	0	0	2	0	2	2	2	0	NA	NA	0	0	0	0	0	0
TDH-067	0	0	0	0	2	2	2	0	0	0	2	2	0	0	0	0
TDH-068	1	0	1	0	2	2	2	1	0	0	2	2	0	0	0	0
TDH-069	0	0	2	0	2	2	2	0	0	0	2	2	0	0	0	0
TDH-070	0	0	0	0	2	2	2	0	0	0	2	2	0	0	0	0
TDH-071	0	0	0	0	2	2	2	0	0	0	2	2	0	0	0	0
TDH-074	2	0	2	0	2	2	2	0	NA	2	NA	2	0	0	0	0
TDH-075	0	0	0	0	2	2	2	0	0	0	2	2	0	0	0	0
TDH-076	0	0	0	0	2	2	2	0	0	0	2	2	0	0	0	0
TDH-077	0	0	2	0	2	2	NA	0	0	0	2	2	0	0	0	0
TDH-078	0	0	0	0	2	2	2	0	0	0	2	2	0	0	0	0
TDH-079	0	0	0	0	2	2	2	0	0	0	2	2	0	0	0	0
TDH-080	0	0	2	0	2	2	2	0	0	0	2	2	0	0	0	0
TDH-081	1	0	0	2	2	2	2	0	0	0	2	2	0	0	0	0
TDH-082	0	0	1	0	2	2	2	0	0	0	2	2	0	0	0	0
TDH-083	0	0	2	0	2	2	2	0	0	0	2	2	0	0	0	0
TDH-084	0	0	1	0	2	2	2	0	0	0	2	2	0	0	0	0
TDH-085	0	0	1	0	2	2	2	0	0	0	2	2	0	0	0	0
TDH-086	0	0	0	0	2	2	2	0	0	0	2	2	0	0	0	0
TDH-087	0	0	0	0	2	2	2	0	0	1	2	2	0	0	0	0
TDH-088	0	0	0	0	2	2	2	0	0	0	2	2	0	0	0	0
TDH-089	0	0	0	0	2	2	2	0	0	0	2	2	0	0	0	0
TDH-090	0	0	0	0	2	2	2	0	0	1	2	2	0	0	0	0
TDH-092	0	0	2	0	2	2	2	0	0	0	2	2	0	0	0	0
TDH-093	0	0	2	0	2	2	2	0	0	0	2	2	0	0	0	0
TDH-094	0	0	0	0	2	2	2	0	0	0	2	2	0	0	0	0
TDH-095	0	0	0	0	2	2	2	0	0	0	2	2	0	0	0	0
TDH-096	0	0	2	0	2	2	2	0	0	0	2	2	0	0	0	0
TDH-097	0	0	1	0	2	2	2	0	0	1	2	2	0	0	0	0
TDH-099	0	0	2	0	2	2	2	0	0	0	2	2	0	0	0	0
TDH-100	NA	0	1	0	2	2	2	0	0	0	2	2	0	0	0	0
TDH-101	1	0	2	0	2	2	2	0	0	0	2	2	0	0	0	0
TDH-102	0	0	0	0	2	2	2	0	0	0	2	2	0	0	0	0
TDH-103	0	0	0	0	2	2	2	0	0	0	2	2	0	0	0	0
TDH-104	0	0	2	0	2	2	2	0	0	0	2	2	0	0	0	0
TDH-105	2	0	2	0	2	2	2	0	0	0	2	2	0	0	0	0
TDH-106	0	0	1	0	2	2	NA	0	0	0	2	2	0	0	0	0
TDH-107	0	0	0	0	2	0	2	0	0	0	2	2	1	1	0	0
TDH-108	0	0	2	0	2	2	2	0	0	0	2	2	0	0	0	0
TDH-109	0	0	0	0	2	2	2	0	0	0	2	2	0	0	0	0
TDH-110	0	0	0	0	2	2	2	0	0	0	2	2	0	0	0	0
TDH-111	0	0	2	0	2	2	2	0	0	0	2	2	0	0	0	0
TDH-112	0	0	1	0	2	2	2	0	0	0	2	2	0	0	0	0
TDH-113	0	0	2	0	2	2	2	0	0	0	2	2	0	0	0	0
TDH-114	0	0	0	0	2	2	2	0	0	0	2	2	0	0	0	0
TDH-115	0	0	2	0	2	2	2	0	0	0	2	0	0	0	0	0
TDH-116	0	0	2	0	2	2	2	0	0	0	2	2	2	0	0	0
TDH-117	2	0	2	0	2	2	2	0	0	0	2	2	0	0	0	0
TDH-118	0	0	0	0	2	2	2	0	0	0	2	2	0	0	0	0
TDH-119	0	0	0	0	2	2	2	0	0	0	2	2	0	0	0	0
TDH-120	0	0	1	0	2	2	2	0	0	0	2	2	0	0	0	0
TDH-121	0	0	1	0	2	2	2	0	0	0	2	2	0	0	0	0
TDH-122	0	0	1	0	2	2	NA	0	0	0	2	2	0	0	0	0
TDH-123	0	0	0	0	2	2	2	0	0	0	2	0	0	0	0	0
TDH-124	0	0	2	0	2	2	2	0	0	0	2	2	0	0	0	0
TDH-125	0	0	0	2	2	2	2	0	0	0	2	2	0	0	0	0
TDH-126	0	0	0	0	2	2	2	0	0	0	2	2	0	0	0	0
TDH-127	0	0	2	0	2	2	2	0	0	0	2	2	0	0	0	0
TDH-128	0	0	1	0	2	2	2	0	0	0	2	2	1	0	0	0
TDH-129	0	0	0	0	2	2	2	0	0	0	2	2	0	0	0	0
TDH-130	0	0	2	0	2	2	2	0	0	0	2	2	0	0	0	0
TDH-131	0	0	2	0	2	2	2	0	0	0	2	2	0	0	0	0
TDH-132	0	0	2	0	2	2	2	0	0	0	2	2	0	0	0	0
TDH-133	0	0	1	0	2	2	2	0	0	0	2	2	0	0	0	0
TDH-134	0	0	1	0	2	2	2	0	0	0	2	2	0	0	0	0
TDH-135	0	0	2	0	2	2	2	0	0	0	2	2	0	0	0	0
TDH-136	0	0	0	0	2	2	2	0	0	0	2	2	0	0	0	0
TDH-138	0	0	0	0	2	2	2	0	0	0	2	2	0	0	0	0
TDH-139	0	0	2	0	2	2	2	0	0	0	2	2	0	0	0	0
TDH-140	0	0	2	0	2	2	2	0	0	0	2	2	0	0	0	0
TDH-141	0	0	2	2	2	2	2	0	0	0	2	2	0	0	0	0
TDH-142	0	0	2	0	2	2	2	0	0	1	2	2	0	0	0	0
TDH-143	0	0	1	0	2	2	2	0	0	0	2	2	0	0	0	0
TDH-144	0	0	2	0	2	2	2	0	0	0	2	2	2	0	0	0
TDH-145	0	0	0	0	2	2	2	0	NA	2	NA	2	0	0	0	2
TDH-146	0	0	2	0	2	2	2	0	0	0	2	2	0	0	0	0
TDH-147	0	0	1	0	2	2	2	0	0	0	2	2	0	0	0	0
TDH-148	NA	0	2	0	2	2	NA	NA	0	0	2	2	0	0	0	0
TDH-149	0	0	2	0	2	2	2	0	0	0	2	2	0	0	0	0
TDH-150	0	0	2	0	2	2	2	0	0	0	2	2	0	0	0	0
TDH-151	0	0	0	0	2	2	2	0	0	0	2	2	0	0	0	0
TDH-152	0	0	2	0	2	2	NA	0	0	0	2	2	0	0	0	0
TDH-153	0	0	2	0	2	2	2	0	NA	2	NA	2	0	0	0	0
TDH-154	0	0	0	1	2	2	2	0	0	0	2	2	0	0	0	0
TDH-155	0	0	2	0	2	2	2	0	0	0	2	2	0	0	0	0
TDH-156	0	0	0	0	2	2	2	0	0	0	2	2	0	0	0	0
TDH-157	0	0	0	0	2	2	2	0	0	0	2	2	0	0	0	0
TDH-158	0	0	2	0	2	2	2	0	0	0	2	2	0	0	0	0
TDH-159	0	0	2	0	2	0	2	0	0	0	2	0	0	0	0	0
TDH-160	0	0	2	0	2	2	2	2	0	0	2	2	0	0	0	0
TDH-161	0	0	2	2	2	2	2	0	0	0	2	2	0	0	0	0
TDH-162	0	0	0	0	2	2	2	0	0	0	2	2	0	0	0	0
TDH-163	0	0	2	0	2	2	2	0	0	0	2	2	0	0	0	0
TDH-164	0	0	2	0	2	2	2	0	0	0	2	2	0	0	0	0
TDH-165	0	0	1	0	2	2	2	2	0	0	2	2	0	0	0	0
TDH-166	0	0	2	2	2	2	2	0	0	0	2	2	0	0	0	0
TDH-167	0	0	2	0	2	2	2	0	0	0	2	2	0	0	0	0
TDH-168	0	0	1	1	2	2	2	0	0	1	2	2	0	0	0	0
TDH-169	0	0	0	0	2	2	2	2	0	0	2	2	0	0	0	0
TDH-170	0	0	2	0	2	2	2	0	0	0	2	2	0	0	0	0
TDH-171	0	0	0	0	2	2	2	NA	0	0	2	2	0	0	0	0
TDH-172	0	0	1	0	2	2	2	0	0	0	2	2	0	0	0	0
TDH-173	0	0	2	0	2	2	2	0	0	0	2	2	0	0	0	0
TDH-174	0	0	2	0	2	2	2	0	0	0	2	2	0	0	2	0
TDH-175	0	0	2	0	2	2	2	0	0	0	2	2	0	0	0	0
TDH-176	0	0	2	0	2	2	2	0	0	0	2	2	0	0	0	0
TDH-177	0	0	0	0	2	2	2	0	0	0	2	2	0	0	0	0
TDH-178	0	0	0	0	2	2	2	0	0	0	2	2	0	0	0	0
TDH-179	0	0	2	0	2	2	2	2	0	0	2	2	0	0	0	0
TDH-180	0	0	2	0	2	2	2	0	0	0	2	2	0	0	0	0
TDH-181	0	0	0	0	2	2	2	0	0	0	2	2	0	0	0	0
TDH-182	0	0	0	0	2	2	2	0	0	0	2	2	0	0	0	0
TDH-183	0	0	0	0	2	2	2	0	0	0	2	2	0	0	0	0
TDH-184	0	0	1	1	2	2	2	0	0	0	2	2	0	0	0	1
TDH-185	0	0	0	0	2	2	2	0	0	0	2	2	0	0	0	0
TDH-186	0	0	0	0	2	0	2	0	0	0	2	2	0	0	0	0
TDH-187	0	0	2	0	2	2	2	0	0	0	2	2	0	0	0	0
TDH-188	0	0	2	0	2	2	2	0	0	0	2	0	0	0	0	0
TDH-189	0	0	0	1	2	2	2	0	0	0	2	2	0	0	0	0
TDH-190	0	0	0	0	2	2	2	0	0	0	2	2	0	0	0	0
TDH-191	0	0	0	0	2	2	2	2	0	0	2	2	0	0	2	0
TDH-192	0	0	1	0	2	2	2	0	0	0	2	2	0	0	0	0
TDH-193	0	0	2	1	2	2	2	0	0	0	2	2	0	0	0	0
TDH-194	0	0	2	NA	2	2	2	0	0	0	2	2	0	0	0	0
TDH-195	0	0	2	0	2	2	2	0	0	0	2	2	0	0	0	0
TDH-196	0	0	1	0	2	2	2	0	0	0	2	2	0	0	0	0
TDH-197	0	0	0	0	2	2	2	0	0	0	2	2	0	0	0	0
TDH-198	0	0	0	0	2	2	2	NA	0	0	2	2	0	0	0	0
TDH-199	0	0	2	0	2	2	2	0	0	0	2	2	0	0	0	0
TDH-200	0	0	1	0	2	2	2	0	0	0	2	2	0	0	0	0
TDH-201	0	0	2	0	2	2	2	0	0	0	2	2	0	0	0	0
TDH-202	0	0	0	0	2	2	2	0	0	0	2	2	0	0	0	0
TDH-203	0	0	2	0	2	2	2	0	0	0	2	2	0	0	0	0
TDH-204	NA	NA	NA	NA	NA	NA	NA	NA	NA	NA	NA	NA	NA	0	0	0
TDH-205	0	0	2	0	2	2	2	0	0	0	2	2	0	0	2	0
TDH-206	0	0	1	0	2	2	2	0	0	0	2	2	0	0	0	0
TDH-207	0	0	0	0	2	2	2	0	0	0	2	2	0	0	0	0
TDH-208	0	0	0	0	2	2	2	0	0	0	2	2	0	0	0	0
TDH-210	0	0	2	0	2	2	2	0	0	0	2	2	0	0	0	0
TDH-211	0	0	1	0	2	2	2	0	0	0	2	2	0	0	0	0
TDH-212	0	0	2	0	2	2	2	0	0	0	2	2	0	0	0	0
TDH-213	0	0	2	0	2	2	2	0	0	0	2	2	0	0	0	0
TDH-214	0	0	2	0	2	2	2	2	0	0	2	2	0	0	2	0
TDH-215	0	0	0	1	2	2	2	1	0	0	2	2	0	0	0	0
TDH-216	0	0	1	0	2	2	2	0	0	0	2	2	0	0	1	0
TDH-217	0	0	2	0	2	2	2	0	0	0	2	2	0	0	2	0
TDH-218	0	0	0	2	2	2	2	0	0	0	2	2	0	0	0	0
TDH-219	0	0	0	0	2	2	2	0	0	0	2	2	0	0	0	0
TDH-220	0	0	2	0	2	2	2	0	0	0	2	2	0	0	0	0
TDH-221	0	0	1	0	2	2	2	0	0	0	2	2	0	0	0	0
TDH-222	0	0	0	0	2	2	2	0	0	0	2	2	0	0	0	0
TDH-223	0	0	0	0	2	0	2	0	0	0	2	2	0	0	0	0
TDH-224	0	0	2	0	2	2	2	0	NA	2	NA	2	0	0	0	0
TDH-225	0	0	0	0	2	2	2	0	0	0	2	2	0	0	0	0
TDH-227	0	0	2	0	2	2	2	0	0	0	2	2	0	0	2	0
TDH-228	0	0	2	0	2	2	2	0	0	0	2	2	0	0	0	0
TDH-229	0	0	1	1	2	2	2	0	0	0	2	2	0	1	1	0
U01-072	NA	NA	0	NA	NA	NA	NA	NA	NA	NA	NA	NA	0	NA	0	NA
U01-073	NA	0	1	0	2	2	2	0	0	0	2	2	0	0	0	0
U01-074	NA	NA	2	NA	NA	NA	NA	NA	0	0	2	NA	0	NA	NA	0
U01-078	0	0	2	0	2	2	2	0	0	0	2	2	0	2	0	0
U01-079	NA	0	2	0	2	2	2	0	0	0	2	2	0	0	0	0
U01-083	0	0	0	1	2	2	2	0	0	0	2	2	0	1	1	0
U01-086	0	0	0	0	2	2	2	0	0	0	2	2	0	0	0	0
U01-087	0	0	2	0	2	2	2	0	0	0	2	2	0	0	2	0
U01-088	0	0	0	0	2	2	2	0	0	0	2	2	0	0	2	0
U01-099	NA	NA	2	0	NA	NA	NA	NA	0	0	2	2	0	0	0	0
U01-103	0	0	2	0	2	2	2	0	0	0	2	2	0	1	0	0
U01-104	0	0	0	0	2	2	2	0	0	0	2	2	0	2	0	0
U01-111	0	0	1	0	2	2	2	0	0	0	2	2	0	1	0	0
U01-112	0	0	0	0	2	2	2	0	0	0	2	2	0	0	0	0
U01-113	0	0	0	0	2	2	2	0	0	0	2	1	0	0	0	0
U01-116	0	0	0	0	2	0	2	2	0	0	2	2	0	0	0	0
U01-124	0	0	0	0	2	2	2	0	0	0	2	2	0	2	0	0
U01-146	NA	NA	2	0	0	0	0	0	NA	NA	0	NA	0	0	0	0
U01-147	0	0	2	0	2	2	2	0	0	0	2	2	0	0	0	0
U01-153	0	0	2	0	2	2	2	0	0	0	2	2	0	1	0	0
U01-185	0	0	2	0	2	2	2	0	NA	NA	0	0	0	0	0	0
U01-256	0	0	2	0	2	2	2	0	0	0	2	2	0	2	0	0
U01-257	0	0	0	0	2	2	NA	0	0	0	2	2	0	0	0	0
U01-259	0	NA	0	0	2	2	2	0	0	0	2	2	0	0	0	0
U01-261	0	0	2	0	2	2	2	0	0	0	2	2	0	2	0	0
U01-272	NA	NA	2	0	NA	NA	2	0	NA	NA	0	0	0	NA	0	0
U01-273	NA	NA	NA	0	2	2	NA	NA	NA	NA	NA	NA	0	NA	NA	0
U01-279	0	0	2	0	2	2	2	0	0	0	2	2	0	0	0	0
U01-281	0	0	2	0	2	2	2	0	0	0	2	2	0	0	0	0
U01-296	0	0	0	0	2	2	2	0	0	0	2	2	0	0	0	0
U01-297	0	0	1	0	2	2	2	0	0	0	2	2	0	0	0	0
U01-298	0	0	2	0	2	2	2	0	0	0	2	2	0	2	0	0
U03-037	0	0	1	0	2	2	2	1	0	0	2	2	0	0	0	0
U03-040	0	0	1	0	2	2	2	0	0	0	2	2	0	0	0	0
U03-041	0	0	2	0	2	2	2	1	0	0	2	2	0	0	0	0
U03-044	NA	NA	NA	NA	NA	NA	NA	NA	NA	NA	NA	NA	0	0	0	0
U03-048	0	0	1	0	2	2	2	1	0	0	2	2	0	0	0	0
U03-052	NA	NA	NA	NA	NA	NA	NA	NA	NA	NA	NA	NA	0	0	0	0
U03-054	0	0	1	0	2	2	2	0	0	0	2	2	0	0	0	0
U03-055	NA	NA	NA	NA	NA	NA	NA	NA	NA	NA	NA	2	0	0	0	0
U03-059	0	0	0	0	2	2	2	0	0	0	2	2	0	0	0	0
U03-060	NA	0	1	NA	2	2	NA	NA	NA	NA	NA	2	0	0	0	0
U03-061	NA	NA	NA	NA	NA	NA	NA	NA	NA	NA	NA	NA	0	0	0	0
U03-062	NA	NA	1	NA	2	2	NA	NA	0	0	2	2	0	0	0	0
U03-063	0	0	0	0	2	2	2	0	NA	NA	NA	2	0	0	0	0
U03-080	0	0	1	0	2	1	2	0	0	0	2	2	0	0	0	0
U03-081	NA	NA	2	NA	2	2	NA	NA	NA	NA	NA	NA	0	0	0	0
U03-084	0	0	0	0	2	0	2	0	0	0	2	2	0	0	0	0
U03-085	0	0	1	0	2	2	2	0	0	0	2	2	0	0	0	1
U03-087	0	0	0	0	2	2	2	0	0	0	2	2	0	0	0	0
U03-088	0	0	0	0	2	2	2	0	0	0	2	2	0	0	0	0
U03-102	0	0	1	0	2	2	2	0	0	0	2	2	0	0	0	0
U03-106	0	0	1	0	2	2	2	1	0	0	2	2	1	0	0	0
U03-108	0	0	0	0	2	2	2	0	0	0	2	2	0	0	0	0
U03-109	NA	NA	NA	NA	NA	NA	NA	NA	NA	NA	NA	NA	0	0	0	0
U03-126	NA	NA	NA	NA	NA	NA	NA	NA	NA	NA	NA	NA	NA	0	0	0
U03-127	0	0	2	0	2	2	2	0	0	0	2	2	0	0	2	0
U03-128	NA	NA	NA	NA	NA	NA	NA	NA	NA	NA	NA	NA	0	0	0	0
U03-129	NA	NA	0	0	2	2	NA	NA	NA	NA	NA	2	0	0	0	0
U03-130	NA	NA	2	NA	NA	NA	NA	NA	NA	NA	NA	2	0	0	0	0
U03-131	0	0	0	0	2	2	2	0	0	0	2	2	0	0	0	0
U03-133	0	0	2	0	2	2	2	0	0	0	2	2	0	0	0	0
U03-134	NA	NA	1	0	2	2	NA	NA	NA	NA	NA	NA	0	NA	1	0
U03-135	0	0	1	0	2	1	2	0	0	1	2	2	0	0	0	0
U03-137	NA	NA	NA	NA	2	2	NA	NA	NA	NA	NA	NA	0	0	0	0
U03-140	0	0	0	0	2	2	2	0	0	0	2	2	0	0	0	0
U03-142	0	NA	1	0	2	2	2	0	0	0	2	2	0	0	0	0
U03-144	NA	NA	NA	NA	NA	NA	NA	NA	NA	NA	NA	NA	NA	0	0	0
U03-145	NA	NA	2	NA	NA	NA	NA	NA	NA	NA	NA	NA	0	0	0	0
U03-146	NA	0	0	2	2	2	NA	NA	0	0	2	2	0	NA	2	0
U03-147	NA	NA	NA	NA	NA	NA	NA	NA	NA	NA	NA	NA	0	0	0	0
U03-150	0	0	2	0	2	2	2	0	0	0	2	2	0	0	0	0
U03-151	0	0	1	0	2	2	2	0	0	0	2	2	0	0	0	0
U03-157	NA	0	0	NA	NA	NA	NA	NA	NA	NA	NA	NA	0	0	0	2
U03-158	NA	0	1	0	2	2	NA	NA	NA	NA	NA	NA	0	0	0	0
U03-161	0	0	1	0	2	2	2	1	0	0	2	2	0	0	0	0
U03-162	0	0	1	0	2	2	NA	NA	0	0	2	2	0	0	0	0
U03-163	0	0	1	0	2	2	2	0	0	0	2	2	0	0	0	0
U03-170	NA	NA	1	NA	2	2	2	0	NA	NA	NA	NA	0	0	0	0
U03-171	NA	NA	NA	NA	NA	NA	NA	NA	NA	NA	NA	NA	NA	0	0	0
U03-173	0	0	0	0	2	1	2	0	0	0	2	2	0	0	0	0
U03-176	NA	0	2	NA	NA	NA	NA	NA	0	0	2	NA	0	0	0	0
U03-177	0	0	0	0	2	2	2	0	0	0	2	2	2	0	0	0
U03-181	0	0	1	0	2	2	2	NA	0	0	2	2	0	0	0	0
U03-184	0	0	2	0	2	2	2	0	0	0	2	2	0	0	0	0
U03-190	NA	NA	NA	NA	NA	NA	NA	NA	NA	NA	NA	NA	NA	0	0	0
U03-193	0	0	2	0	2	2	2	NA	0	0	2	2	0	0	0	0
U03-195	NA	0	2	NA	2	2	NA	NA	0	0	2	2	0	0	0	0
U03-196	NA	0	0	0	2	2	NA	NA	0	0	2	2	0	0	0	0
U03-206	NA	0	1	NA	2	2	NA	NA	0	0	2	NA	0	0	0	0
U03-208	0	0	1	0	2	1	2	0	0	1	2	2	0	0	0	0
U03-210	0	0	2	0	2	2	2	0	0	0	2	2	0	0	0	0
U03-211	0	0	1	0	2	2	2	NA	0	0	2	2	0	0	0	0
U03-212	NA	NA	NA	NA	NA	NA	NA	NA	NA	NA	NA	NA	NA	0	0	0
U03-213	0	0	0	0	2	2	2	0	0	0	2	2	0	0	2	0
U03-234	0	0	0	0	2	2	2	0	0	0	2	2	0	0	0	0
U03-236	0	0	0	0	2	2	2	0	0	0	2	2	0	0	0	0
U03-238	NA	NA	NA	NA	NA	NA	NA	NA	NA	NA	NA	NA	NA	0	0	0
U03-242	0	0	0	0	2	2	2	NA	0	0	2	2	0	0	0	0
U03-243	NA	0	0	NA	NA	NA	NA	NA	0	0	2	NA	0	0	0	0
U03-271	NA	NA	NA	NA	NA	NA	NA	NA	NA	NA	NA	NA	0	0	0	0
U03-272	NA	NA	NA	NA	NA	NA	NA	NA	NA	NA	NA	NA	NA	0	0	0
U03-273	NA	NA	2	NA	NA	NA	NA	NA	NA	NA	NA	NA	0	0	0	0
U03-278	0	0	2	0	2	2	2	0	NA	2	2	2	0	0	0	0
U03-280	NA	NA	NA	NA	NA	NA	NA	NA	NA	NA	NA	NA	0	0	0	0
U03-285	NA	NA	NA	NA	NA	NA	NA	NA	NA	NA	NA	NA	0	0	0	0
U03-286	0	0	0	0	2	2	2	NA	0	0	2	2	0	0	0	0
U03-289	0	0	1	0	2	2	2	0	0	0	2	2	0	0	0	0
U03-294	0	0	0	1	2	2	NA	NA	0	0	2	2	0	0	0	0
U03-297	NA	NA	NA	NA	NA	NA	NA	NA	NA	NA	NA	NA	NA	0	0	0
U03-298	0	0	1	0	2	2	2	0	0	0	2	2	0	0	1	0
U03-299	NA	NA	NA	NA	NA	NA	NA	NA	NA	NA	NA	NA	0	0	0	0
U03-300	NA	0	0	NA	NA	NA	NA	NA	NA	NA	NA	NA	0	0	0	0
U03-301	NA	NA	NA	NA	NA	NA	NA	NA	NA	NA	NA	NA	NA	0	0	0
U03-304	NA	NA	NA	NA	NA	NA	NA	NA	NA	NA	NA	NA	NA	0	0	0
U03-314	0	0	1	0	2	2	2	0	0	0	2	2	0	0	0	1
U03-318	NA	NA	NA	NA	NA	NA	NA	NA	NA	NA	NA	NA	NA	0	0	0

## Sheet: Data Set 4
UID	Region	Year	mdr1_median	pm2_median	pm3_median
BUS-001	East	2021	1.07751	0.895139	0.988587
BUS-002	East	2021	0.955651	1.03005	1.04008
BUS-003	East	2021	0.910544	1.27751	0.992088
BUS-005	East	2021	1.016	0.961497	0.979521
BUS-006	East	2021	0.972224	0.879617	0.894421
BUS-007	East	2021	1.00776	1.03201	0.990311
BUS-008	East	2021	1.00732	1.10479	1.08639
BUS-009	East	2021	1.08589	1.11286	1.1497
BUS-010	East	2021	0.958004	1.07814	1.02597
BUS-011	East	2021	0.972823	1.00711	1.08828
BUS-012	East	2021	0.978625	0.958824	1.01857
BUS-013	East	2021	1.00526	0.998986	1.03459
BUS-015	East	2021	0.998679	0.989835	0.98463
BUS-016	East	2021	1.0336	0.852924	0.969055
BUS-018	East	2021	1.03538	1.02765	1.08985
BUS-019	East	2021	0.997093	1.04929	0.950491
BUS-020	East	2021	0.993109	0.963347	1.00508
BUS-021	East	2021	0.939577	1.25005	1.102
BUS-022	East	2021	0.952052	0.868869	1.07639
BUS-023	East	2021	0.943419	0.957755	1.05562
BUS-025	East	2021	1.02958	1.15769	1.06354
BUS-026	East	2021	0.952265	0.953092	0.986379
BUS-027	East	2021	0.916296	0.938421	NA
BUS-029	East	2021	0.992918	0.956043	1.0324
BUS-030	East	2021	1.00463	1.09573	0.931517
BUS-031	East	2021	0.955524	1.0543	1.0416
BUS-032	East	2021	0.969452	0.991717	1.25485
BUS-033	East	2021	0.859203	0.965456	NA
BUS-034	East	2021	1.01575	NA	NA
BUS-036	East	2021	0.819389	0.834074	NA
BUS-040	East	2021	0.682565	1.00121	NA
BUS-041	East	2021	0.786365	NA	NA
BUS-043	East	2021	0.694704	1.00468	0.694116
BUS-044	East	2021	1.05044	0.830986	0.911474
BUS-045	East	2021	1.14283	0.971831	1.01892
BUS-046	East	2021	1.02789	1.04545	1.16504
BUS-047	East	2021	1.55963	NA	NA
BUS-048	East	2021	1.00166	0.895067	0.988797
BUS-049	East	2021	0.948857	1.01416	1.12787
BUS-050	East	2021	1.04927	0.933176	1.25829
BUS-051	East	2021	0.940633	1.15338	1.05348
BUS-052	East	2021	1.07739	1	1.05153
BUS-053	East	2021	1.04059	1.01959	1.29473
BUS-054	East	2021	1.0259	1.04334	1.12382
BUS-059	East	2021	1.03038	NA	NA
BUS-060	East	2021	0.8067	1.13569	NA
BUS-061	East	2021	NA	0.637868	NA
BUS-062	East	2021	1.1719	0.90984	0.764398
BUS-065	East	2021	0.903595	1.03507	NA
BUS-069	East	2021	0.872808	1.16426	0.714306
BUS-070	East	2021	0.920551	0.912843	0.96092
BUS-074	East	2021	1.09822	1.02371	0.850135
BUS-076	East	2021	0.349433	NA	NA
BUS-077	East	2021	0.682538	0.766207	NA
BUS-080	East	2021	1.11365	0.998257	0.661308
BUS-081	East	2021	1.11752	1.04207	0.524318
BUS-082	East	2021	0.932146	0.944395	NA
BUS-086	East	2021	1.06373	1.00537	0.774582
BUS-088	East	2021	0.823151	0.806568	NA
BUS-089	East	2021	0.418222	0.516217	NA
BUS-092	East	2022	0.951215	0.932766	0.722598
BUS-093	East	2022	1.15217	1.26934	0.995123
BUS-094	East	2022	0.742761	0.727566	0.65269
BUS-106	East	2022	1.00321	1.18714	NA
BUS-124	East	2022	1.24197	1.08284	1.56551
BUS-144	East	2022	1.13449	1.1459	1.26258
BUS-146	East	2022	1.04129	1.03977	0.976093
BUS-147	East	2022	1.17948	1.06213	1.00853
BUS-148	East	2022	1.03096	1.11414	1.01761
BUS-149	East	2022	1.21376	1.35366	1.39261
BUS-150	East	2022	1.1982	1.07395	1.01949
BUS-151	East	2022	1.15971	0.938173	1.00545
BUS-152	East	2022	1.14255	1.03714	1.13479
BUS-153	East	2022	1.10318	1.22965	1.03377
BUS-156	East	2022	1.15254	1.11531	1.27869
BUS-158	East	2022	0.863914	0.911609	0.760149
BUS-159	East	2022	0.919178	0.929715	0.644773
BUS-160	East	2022	1.21659	1.0144	1.00384
BUS-161	East	2022	1.08153	1.07518	1.20768
BUS-162	East	2022	1.25133	1.1564	1.20975
BUS-163	East	2022	1.15508	1.03809	1.30117
BUS-164	East	2022	1.22832	0.953713	1.2681
BUS-165	East	2022	0.646965	0.807234	NA
BUS-168	East	2022	0.752914	0.97328	0.649232
BUS-170	East	2022	0.928704	1.23539	1.03721
BUS-172	East	2022	1.2371	1.23989	NA
BUS-173	East	2022	1.24099	1.08175	1.40647
BUS-174	East	2022	1.24044	1.00237	1.2431
BUS-175	East	2022	1.0837	1.10545	1.11211
BUS-176	East	2022	1.05013	1.03019	1.02847
BUS-179	East	2023	0.530571	0.6099	NA
BUS-180	East	2023	0.512804	0.742109	NA
BUS-182	East	2023	0.614804	0.757636	NA
BUS-185	East	2023	1.14927	1.0845	1.39746
BUS-186	East	2023	1.10781	1.00352	1.20162
BUS-187	East	2023	1.1366	0.863125	1.18055
BUS-188	East	2023	1.18133	1.0738	1.38021
BUS-191	East	2023	0.999694	NA	NA
BUS-192	East	2023	0.955452	0.755307	0.881267
BUS-194	East	2023	0.979564	NA	NA
BUS-195	East	2023	0.954796	0.784195	0.961705
BUS-198	East	2023	0.9876	0.83532	0.88522
BUS-203	East	2023	0.915849	NA	NA
BUS-206	East	2023	0.942478	NA	NA
BUS-207	East	2023	0.96444	0.752662	0.998692
BUS-211	East	2023	1.00373	0.772227	1.03037
BUS-212	East	2023	1.0265	NA	1.07133
BUS-219	East	2023	0.853189	NA	NA
BUS-220	East	2023	0.951253	0.767892	0.907233
BUS-222	East	2023	0.972096	NA	NA
BUS-224	East	2023	0.966598	NA	NA
BUS-225	East	2023	0.960791	NA	NA
BUS-227	East	2023	0.981666	0.790296	0.966253
BUS-228	East	2023	0.954192	NA	NA
BUS-232	East	2023	0.982948	0.769394	1.01889
BUS-233	East	2023	0.984996	0.881394	1.0964
BUS-235	East	2023	0.944362	NA	NA
BUS-236	East	2023	0.959739	NA	NA
BUS-239	East	2023	0.905345	NA	NA
BUS-241	East	2023	0.970597	0.784538	1.02242
BUS-243	East	2023	0.962806	0.799928	0.984088
BUS-244	East	2023	0.977944	0.766402	1.03561
BUS-247	East	2023	1.0093	NA	NA
BUS-248	East	2023	0.959834	NA	NA
BUS-251	East	2023	0.977674	0.827815	1.06272
BUS-252	East	2023	0.943812	NA	NA
BUS-256	East	2023	1.04777	1.086	1.06634
BUS-257	East	2023	0.982717	0.80177	1.00978
BUS-258	East	2023	1.06463	NA	1.06716
BUS-270	East	2023	0.96128	NA	NA
BUS-271	East	2023	0.897757	NA	NA
BUS-274	East	2023	0.904693	NA	NA
BUS-275	East	2023	1.00703	0.830665	1.10466
BUS-276	East	2023	0.986059	0.805881	1.00262
BUS-278	East	2023	1.04407	NA	NA
BUS-279	East	2023	1.11987	NA	NA
BUS-282	East	2023	0.884787	0.923752	1.0528
BUS-283	East	2023	0.96114	NA	NA
BUS-284	East	2023	0.96331	0.776567	0.946041
BUS-286	East	2023	0.934494	0.804349	1.00131
BUS-287	East	2023	1.02854	0.937669	1.0673
BUS-291	East	2023	0.975314	0.831036	1.08055
BUS-292	East	2023	0.944767	0.685526	0.861107
BUS-294	East	2023	1.1069	1.08317	NA
BUS-298	East	2023	1.07141	1.28531	1.00717
BUS-299	East	2023	1.10864	1.33179	1.166
BUS-301	East	2023	1.1467	NA	NA
BUS-302	East	2024	1.08705	NA	NA
BUS-303	East	2024	1.10065	1.11542	0.964645
BUS-304	East	2024	1.00658	NA	NA
BUS-305	East	2024	1.05175	NA	NA
BUS-306	East	2024	0.99441	1.28902	0.988197
BUS-307	East	2024	0.996078	1.28495	0.994255
BUS-308	East	2024	1.08474	NA	NA
BUS-309	East	2024	1.00673	1.12188	1.13412
BUS-310	East	2024	1.11844	NA	NA
BUS-312	East	2024	1.02064	1.3381	NA
BUS-313	East	2024	1.03401	NA	NA
BUS-316	East	2024	0.986292	NA	NA
BUS-325	East	2024	1.1115	1.32209	1.1378
BUS-326	East	2024	1.08448	NA	NA
BUS-327	East	2024	1.07902	1.24984	NA
BUS-329	East	2024	1.07358	NA	NA
BUS-330	East	2024	1.10484	1.14486	1.05724
BUS-331	East	2024	1.26939	1.20375	1.00384
BUS-332	East	2024	1.09373	1.23073	1.19682
BUS-333	East	2024	1.07064	1.19171	1.35045
BUS-334	East	2024	0.902271	1.13301	0.853828
BUS-335	East	2024	1.22802	NA	NA
BUS-336	East	2024	1.02467	1.40185	1.00801
BUS-337	East	2024	0.977926	1.08252	NA
BUS-338	East	2024	0.986666	NA	NA
BUS-339	East	2024	1.0603	1.15205	1.10008
BUS-345	East	2024	1.11526	1.27708	1.19382
BUS-347	East	2024	1.02944	NA	NA
BUS-348	East	2024	1.14002	1.29321	1.13923
BUS-349	East	2024	1.22594	NA	NA
BUS-351	East	2024	1.13502	NA	NA
BUS-352	East	2024	1.16133	NA	NA
BUS-354	East	2024	1.02444	1.20415	1.21662
BUS-356	East	2024	1.04522	NA	NA
BUS-357	East	2024	1.2768	NA	NA
BUS-361	East	2024	1.37892	NA	NA
BUS-371	East	2024	1.02648	1.59714	NA
BUS-373	East	2024	1.13006	1.34555	1.1658
BUS-374	East	2024	0.950175	1.4531	1.10439
BUS-375	East	2024	1.01034	1.32981	1.07639
BUS-376	East	2024	1.07799	1.24715	1.11228
BUS-377	East	2024	1.05925	1.31234	1.11164
BUS-378	East	2024	1.12574	1.40485	NA
CHA-003	North	2024	0.944661	NA	NA
CHA-010	North	2024	0.865777	NA	NA
CHA-013	North	2024	0.94675	0.69427	0.83566
CHA-014	North	2024	0.923484	0.623978	NA
CHA-016	North	2024	0.836722	NA	NA
CHA-017	North	2024	0.981807	NA	NA
CHA-019	North	2024	0.876468	NA	NA
CHA-025	North	2024	0.815101	0.542838	0.604266
CHA-027	North	2024	0.874034	NA	NA
CHA-030	North	2024	0.922379	NA	NA
CHA-032	North	2024	0.986743	NA	NA
CHA-038	North	2024	0.816358	NA	NA
CHA-041	North	2024	0.92707	NA	NA
CHA-042	North	2024	0.973735	NA	NA
CHA-045	North	2024	1.03885	0.943057	1.13463
CHA-048	North	2024	1.0411	NA	NA
CHA-054	North	2024	0.932836	NA	NA
CHA-056	North	2024	1.02883	NA	NA
CHA-057	North	2024	0.981137	0.829718	0.82841
CHA-058	North	2024	1.06897	0.956002	0.972107
CHA-059	North	2024	0.891787	NA	NA
CHA-060	North	2024	1.10554	NA	NA
CHA-061	North	2024	0.968169	NA	1.00338
CHA-063	North	2024	0.9524	NA	NA
CHA-066	North	2024	1.01071	0.945673	0.942971
KAL-002	North	2023	0.961227	NA	0.90957
KAL-008	North	2023	0.893497	NA	NA
KAL-010	North	2023	1.0015	NA	NA
KAL-014	North	2023	0.933753	NA	NA
KAL-016	North	2023	0.974358	NA	NA
KAL-018	North	2023	0.930542	NA	NA
KAL-019	North	2023	0.977352	1.00055	0.894613
KAL-020	North	2023	1.05642	1.09424	1.0343
KAL-021	North	2023	1.14593	1.07337	1.02185
KAL-022	North	2023	0.986095	1.09728	0.963572
KAL-028	North	2023	0.859044	NA	NA
KAL-029	North	2023	0.948364	0.832846	0.836592
KAL-031	North	2024	0.871225	NA	NA
KAL-033	North	2024	0.928066	NA	0.734834
KAL-045	North	2024	0.947924	NA	NA
KAL-046	North	2024	0.884491	NA	NA
KAL-048	North	2024	1.05283	0.852371	0.850174
KAL-049	North	2024	1.00176	NA	NA
KAL-050	North	2024	0.982681	NA	NA
KAL-052	North	2024	0.917979	NA	0.521658
KAL-053	North	2024	0.92551	NA	NA
MAS-358	East	2019	1.07996	0.945028	1.01406
MAS-359	East	2019	1.06767	1.20559	0.934917
MAS-360	East	2019	1.00347	0.951009	0.90941
MAS-361	East	2019	0.982315	1.04224	0.984914
MAS-362	East	2019	0.881621	NA	NA
MAS-364	East	2019	0.894116	1.09581	NA
MAS-365	East	2019	0.912088	0.961219	NA
MAS-366	East	2019	1.08932	0.925792	0.999981
MAS-368	East	2019	0.985169	1.16288	NA
MAS-369	East	2019	0.891551	0.943266	NA
MAS-370	East	2019	1.0246	0.996636	0.974195
MAS-371	East	2019	1.09012	1.1277	0.894531
MAS-372	East	2019	0.981984	1.09186	0.833234
MAS-373	East	2019	1.06731	NA	NA
MAS-374	East	2019	1.01024	0.847107	0.910201
MAS-375	East	2019	0.994959	0.958675	NA
MAS-376	East	2019	0.951988	1.22703	NA
MAS-377	East	2019	1.03643	0.967598	0.967916
MAS-378	East	2019	1.02499	0.839096	0.962725
MAS-380	East	2019	0.96107	NA	NA
MAS-382	East	2019	1.00989	NA	0.917579
MAS-383	East	2019	1.05245	0.905257	0.943921
MAS-384	East	2019	0.855889	1.20696	NA
MAS-386	East	2019	1.04973	1.07354	0.933212
MAS-388	East	2019	0.849097	1.28551	NA
MAS-389	East	2019	0.979762	0.93449	0.969544
MAS-391	East	2019	1.03868	0.851155	NA
MAS-392	East	2019	1.03235	0.873864	0.910946
MAS-393	East	2019	1.0977	1.11359	1.01514
MAS-394	East	2019	1.03806	NA	NA
MAS-396	East	2020	0.958222	NA	NA
MAS-397	East	2020	1.06429	0.951972	0.916946
MAS-398	East	2020	1.03484	NA	NA
MAS-399	East	2020	1.04646	NA	NA
MAS-400	East	2020	1.02002	NA	NA
MAS-401	East	2020	1.05973	1.02297	0.927383
MAS-402	East	2020	0.984924	0.866687	1.01473
MAS-403	East	2020	1.04054	0.969558	1.09471
MAS-404	East	2020	0.974177	0.935868	0.898174
MAS-405	East	2020	1.00788	0.902039	0.880465
MAS-406	East	2020	0.972484	0.882079	0.913688
MAS-408	East	2020	0.867063	1.58336	1.25268
MAS-409	East	2020	1.02027	0.769403	NA
MAS-410	East	2020	1.06611	0.785274	0.94778
MAS-411	East	2020	1.03482	0.78293	NA
MAS-412	East	2020	1.06551	1.52105	0.98874
MAS-413	East	2020	0.976703	0.980908	1.0671
MAS-414	East	2020	0.983163	1.02964	1.02016
MAS-415	East	2020	0.986646	NA	NA
MAS-416	East	2020	0.999262	1.57791	1.204
MAS-417	East	2020	0.992953	1.00006	0.953596
MAS-418	East	2020	0.923339	0.907489	1.04948
MAS-419	East	2020	1.01369	1.20746	0.911219
MAS-420	East	2020	0.997899	1.0177	1.03036
MAS-421	East	2020	0.988481	NA	NA
MAS-422	East	2020	0.961687	NA	NA
MAS-423	East	2020	0.989926	NA	NA
MAS-424	East	2020	1.0604	0.949491	0.998238
PAT-003	North	2021	0.970514	0.825742	1.076
PAT-005	North	2021	1.03433	0.945023	0.982948
PAT-006	North	2021	1.04224	NA	NA
PAT-007	North	2021	1.01162	0.953521	1.07231
PAT-008	North	2021	1.05873	NA	NA
PAT-009	North	2021	1.07925	0.865857	1.03664
PAT-012	North	2021	0.936293	0.874101	NA
PAT-015	North	2021	1.08877	1.03472	0.975332
PAT-016	North	2021	0.958145	NA	NA
PAT-017	North	2021	1.01112	1.06936	0.978734
PAT-019	North	2021	1.07456	1.00435	1.06741
PAT-020	North	2021	1.02548	0.976903	1.00212
PAT-021	North	2021	1.07266	0.941561	1.11942
PAT-022	North	2021	1.02773	0.936002	1.01589
PAT-023	North	2021	1.03963	0.894422	1.07248
PAT-024	North	2021	0.949627	0.804076	1.08225
PAT-025	North	2021	0.997589	1.13258	1.08572
PAT-027	North	2021	1.00231	1.01319	1.02205
PAT-030	North	2021	0.997688	1.01375	1.00192
PAT-031	North	2021	1.02422	1.03807	1.11051
PAT-033	North	2021	1.14165	0.979217	1.07221
PAT-037	North	2021	NA	1.0974	NA
PAT-038	North	2021	0.837424	NA	NA
PAT-040	North	2021	0.766654	0.790285	NA
PAT-045	North	2021	NA	0.899995	NA
PAT-046	North	2021	0.859867	0.989244	NA
PAT-050	North	2021	0.57663	0.888103	0.657816
PAT-051	North	2021	0.63041	1.1913	NA
PAT-052	North	2021	0.783898	1.03371	NA
PAT-054	North	2021	1.07831	1.03773	1.18263
PAT-055	North	2021	1.05186	0.990888	1.16604
PAT-056	North	2021	1.05626	1.00712	0.993983
PAT-057	North	2021	1.06017	1.05982	1.16222
PAT-058	North	2021	1.0164	0.996912	NA
PAT-060	North	2021	1.0859	1.13023	NA
PAT-061	North	2021	1.01742	0.998435	1
PAT-062	North	2021	1.03872	1.05192	0.931185
PAT-063	North	2021	0.999822	1.0802	1.29307
PAT-064	North	2021	1.09912	1.1857	1.04602
PAT-065	North	2021	1.13323	1.13032	NA
PAT-078	North	2022	1.0157	0.925101	NA
PAT-085	North	2022	0.97087	1	NA
PAT-088	North	2022	1.04195	0.86926	NA
PAT-096	North	2022	1.04811	1.08131	0.945238
PAT-097	North	2022	1.00365	1	NA
PAT-100	North	2022	1.00047	0.969889	NA
PAT-113	North	2022	1.06156	1	NA
PAT-118	North	2022	1.07751	NA	NA
PAT-141	North	2022	0.964596	1.00391	1.04767
PAT-148	North	2022	1.07739	NA	NA
PAT-162	North	2022	0.943513	NA	NA
PAT-163	North	2022	1.02205	1.06916	1.01855
PAT-170	North	2022	0.994485	0.901619	NA
PAT-171	North	2022	1.0101	1.07381	0.880613
PAT-175	North	2022	1.11954	NA	NA
PAT-176	North	2023	1.00562	NA	NA
PAT-192	North	2023	0.874554	NA	NA
PAT-198	North	2023	0.945745	0.715335	0.680261
PAT-199	North	2023	0.978514	NA	NA
PAT-203	North	2023	0.90391	NA	NA
PAT-207	North	2023	0.996029	NA	NA
PAT-211	North	2023	0.960687	NA	NA
PAT-213	North	2023	0.877796	NA	NA
PAT-217	North	2023	0.971851	NA	NA
PAT-221	North	2023	0.906552	NA	NA
PAT-222	North	2023	0.85073	NA	NA
PAT-224	North	2023	0.980882	0.696521	0.666742
PAT-227	North	2023	0.990488	NA	NA
PAT-229	North	2023	1.03931	NA	NA
PAT-231	North	2023	0.909244	NA	NA
PAT-232	North	2023	0.839534	NA	NA
PAT-233	North	2023	1.0366	1.01241	1.00858
PAT-234	North	2023	1.02897	NA	NA
PAT-236	North	2023	0.998903	NA	NA
PAT-237	North	2023	0.964137	0.915995	0.776571
PAT-238	North	2023	1.0856	NA	NA
PAT-241	North	2023	1.06528	NA	NA
PAT-244	North	2023	1.09927	NA	NA
PAT-245	North	2023	0.982954	NA	NA
PAT-247	North	2023	1.03237	NA	NA
PAT-248	North	2023	0.908904	NA	NA
PAT-249	North	2023	0.985548	NA	NA
PAT-250	North	2023	1.0182	NA	NA
PAT-251	North	2023	0.982251	NA	NA
PAT-253	North	2023	1.01223	NA	NA
PAT-254	North	2023	1.01425	NA	NA
PAT-256	North	2023	1.07685	NA	NA
PAT-257	North	2023	1.00753	NA	NA
PAT-263	North	2023	0.903335	NA	NA
PAT-264	North	2023	0.897471	NA	NA
PAT-267	North	2023	1.02087	NA	NA
PAT-268	North	2023	0.967343	NA	NA
PAT-271	North	2024	1.08545	NA	NA
PAT-272	North	2024	0.828353	NA	NA
PAT-274	North	2024	1.0338	NA	NA
PAT-275	North	2024	0.885873	1.03576	NA
PAT-278	North	2024	0.892794	0.908991	0.835475
PAT-280	North	2024	0.967249	NA	NA
PAT-281	North	2024	1.03104	NA	NA
PAT-282	North	2024	0.997707	NA	NA
PAT-284	North	2024	0.905669	NA	NA
PAT-292	North	2024	0.962338	NA	NA
PAT-293	North	2024	1.1539	NA	NA
PAT-294	North	2024	1.04204	NA	NA
PAT-295	North	2024	1.02083	NA	NA
PAT-299	North	2024	0.959065	0.985472	NA
PAT-300	North	2024	0.839037	NA	NA
PAT-301	North	2024	1.03377	NA	NA
PAT-302	North	2024	1.06706	NA	NA
PAT-304	North	2024	0.90652	NA	NA
PAT-306	North	2024	0.972223	NA	0.881127
PAT-308	North	2024	1.04858	NA	NA
PAT-309	North	2024	1.02174	NA	NA
PAT-310	North	2024	1.09791	NA	NA
PAT-312	North	2024	1.16407	NA	NA
PBC-033-25Oct20	East	2020	0.924406	NA	NA
PBC-034-23Nov20	East	2020	1.06597	NA	NA
PBC-035-16Nov20	East	2020	0.960516	NA	NA
PBC-046-25Sep20	East	2020	1.01301	0.767004	0.978868
PBC-057-25Sep20	East	2020	1.00497	0.796028	NA
PBC-074-12Nov20	East	2020	1.05489	NA	NA
PBC-109-29Oct20	East	2020	0.883558	NA	NA
PBC-114-29Sep20	East	2020	0.865448	0.895803	NA
PBC-116-26Jan21	East	2021	1.04267	NA	NA
PBC-135-23Jun22	East	2022	0.95847	NA	NA
PBC-138-22Jun21	East	2021	1.00336	1.09414	1.06907
PBC-143-16Oct20	East	2020	1.0383	NA	NA
PBC-146-12Mar21	East	2021	1.01512	1.13681	1.08227
PBC-160-03Dec21	East	2021	1.11013	0.984138	1.00247
PBC-164-20Aug21	East	2021	1.00721	1.00905	1.01706
PBC-170-04May21	East	2021	0.967966	0.99957	1.00843
PBC-177-11Apr21	East	2021	1.0131	0.951549	1.03422
PBC-177-23Nov20	East	2020	1.00374	NA	NA
PBC-179-15May22	East	2022	0.989904	NA	NA
PBC-192-15Dec20	East	2020	1.0204	NA	NA
PBC-220-07Nov20	East	2020	1.05516	1.01684	0.879605
PBC-220-11Feb22	East	2022	0.99165	1.0204	0.753051
PBC-221-07Nov20	East	2020	0.987791	NA	NA
PBC-221-11Feb22	East	2022	1.0099	1.08547	1.18241
PBC-225-13May22	East	2022	1.02999	NA	NA
PBC-225-21Apr21	East	2021	1.01682	0.955081	1.06285
PBC-225-23Jan21	East	2021	0.916281	1.19928	1.11806
PBC-228-30Nov20	East	2020	1.01704	NA	NA
PBC-255-05Dec20	East	2020	1.0022	1.22863	0.975625
PBC-260-09Nov20	East	2020	0.992944	NA	NA
PBC-261-12Feb21	East	2021	1.00003	1.33066	1.01507
PBC-267-19Apr21	East	2021	1.03141	1.02458	1.0403
PBC-325-21Jul22	East	2022	0.946938	0.92956	0.974121
PBC-331-21May21	East	2021	0.969096	1.01538	0.965886
PBC-335-18May21	East	2021	0.948893	0.965502	1.01284
PBC-341-15Dec20	East	2020	0.942783	NA	NA
PBC-346-10Dec20	East	2020	1.02315	NA	NA
PBC-354-24Mar22	East	2022	0.867158	1.4139	NA
PBC-363-13Oct22	East	2022	1.18656	1.18443	1.5034
PBC-370-24Nov20	East	2020	0.953214	1.05696	0.996141
PBC-371-11Jan21	East	2021	0.891148	1.49668	1.02248
PBC-391-12Nov20	East	2020	1.02719	NA	NA
PBC-395-10Dec20	East	2020	0.945909	0.942006	NA
PBC-395-19Jul21	East	2021	0.99847	1.14247	1.06373
PBC-397-07Oct20	East	2020	0.892478	NA	NA
PBC-403-13Jul21	East	2021	0.997334	1	1.26576
PBC-404-07Oct20	East	2020	0.950103	1.0271	NA
PBC-404-28Jan21	East	2021	0.918263	1.14815	NA
PBC-443-06Dec21	East	2021	0.361491	NA	NA
PBC-461-01Nov20	East	2020	1.09497	NA	NA
PBC-463-31May21	East	2021	0.991117	0.924029	1.04576
PBC-472-04Mar22	East	2022	0.916216	1.20508	NA
PBC-482-15Aug22	East	2022	0.980298	0.825025	NA
PBC-524-19Apr21	East	2021	1.01662	NA	0.945119
PBC-533-20Jan21	East	2021	0.949175	NA	NA
PBC-541-14Dec21	East	2021	1.01941	0.933809	0.747346
PBC-541-26Jan21	East	2021	1.01008	NA	NA
PBC-548-03Oct22	East	2022	0.750291	0.667413	NA
PBC-553-18Jul22	East	2022	0.871672	0.999637	0.73532
PBC-555-13Jun22	East	2022	0.866319	1.15778	0.575378
PBC-555-15Oct22	East	2022	0.933139	NA	NA
PBC-560-02Aug22	East	2022	0.930472	0.948747	0.807636
PBC-561-04Jan22	East	2022	0.884658	0.911823	0.641278
PBC-561-11Feb22	East	2022	1.05468	0.986467	NA
PBC-587-04Apr22	East	2022	1.00494	1.00195	0.735916
PBC-589-11Oct22	East	2022	1.23167	1.23256	1.42675
PBC-609-13Oct22	East	2022	1.05341	1.04775	1.06197
PBC-618-12Jun22	East	2022	1.02904	1.03598	0.873357
PBC-619-12Sep22	East	2022	1.16451	1.04288	1.36323
PBC-629-11Jun21	East	2021	1.05828	1.01991	1.01523
PBC-659-29Jul22	East	2022	1.14755	1.01008	0.934667
PBC-661-03Jan22	East	2022	1.22251	1.01904	1.16281
PBC-670-23Aug22	East	2022	1.16584	1.05235	1.2249
PBC-673-04Aug22	East	2022	0.839507	NA	NA
PBC-692-19Aug21	East	2021	1.08254	0.953215	1.24978
PBC-714-26Apr22	East	2022	1.0992	1.31447	0.925339
PBC-720-01Dec21	East	2021	1.16906	1.00875	1.05668
PBC-751-8Jan22	East	2022	0.950859	0.910813	0.851498
PBC-757-16Jun22	East	2022	0.96347	1.13167	0.885652
PBC-778-09Nov22	East	2022	1.24983	1.16536	1.50902
PBC-816-05Nov22	East	2022	1.29562	1.16191	1.36087
TDH-074	East	2019	1.05464	0.922289	0.97021
TDH-075	East	2019	0.94317	1.00985	0.779502
TDH-076	East	2019	0.861288	0.790093	NA
TDH-077	East	2019	0.953184	NA	NA
TDH-078	East	2019	0.972778	0.968602	1.008
TDH-079	East	2019	0.977641	1.37689	0.97468
TDH-080	East	2019	1.01163	1.19816	0.96472
TDH-081	East	2019	0.989766	NA	NA
TDH-082	East	2019	1.0225	NA	NA
TDH-083	East	2019	0.99406	1.0329	1.08458
TDH-084	East	2019	0.993944	1.09252	0.965003
TDH-085	East	2019	1.0695	0.90108	1.07008
TDH-086	East	2019	0.995981	0.9648	1.00788
TDH-087	East	2019	1.05014	NA	NA
TDH-088	East	2019	1.03578	NA	NA
TDH-089	East	2019	1.03744	NA	NA
TDH-090	East	2019	0.93994	NA	NA
TDH-092	East	2019	0.998651	1.1279	0.991076
TDH-093	East	2019	1.02109	1.03524	0.946494
TDH-094	East	2019	0.855958	0.929838	NA
TDH-095	East	2019	0.911947	NA	NA
TDH-096	East	2019	1.0416	1.0005	NA
TDH-097	East	2019	0.957634	1.00091	NA
TDH-099	East	2019	0.98723	NA	NA
TDH-100	East	2019	0.966653	NA	NA
TDH-101	East	2019	0.919863	0.949058	0.963462
TDH-102	East	2019	0.911418	1.44667	NA
TDH-103	East	2019	1.03009	1.05015	NA
TDH-104	East	2019	0.938113	1.35213	NA
TDH-105	East	2019	0.868613	1.24827	0.898343
TDH-106	East	2019	1.0528	NA	NA
TDH-107	East	2019	0.989417	0.858513	NA
TDH-108	East	2019	0.958997	0.888269	0.957364
TDH-109	East	2019	0.961911	0.878233	NA
TDH-110	East	2019	1.13745	1.05142	1.04048
TDH-111	East	2019	0.918789	NA	NA
TDH-112	East	2019	1.08448	1.00417	NA
TDH-113	East	2019	0.993339	1.19603	1.09408
TDH-114	East	2019	1.0285	1.23801	0.921625
TDH-115	East	2019	0.983529	NA	NA
TDH-116	East	2020	1.02818	1.07934	0.944821
TDH-117	East	2020	1.18391	0.957944	0.917959
TDH-118	East	2020	1.02171	1.10539	0.998108
TDH-119	East	2020	0.930529	0.928845	1.12783
TDH-120	East	2020	0.99495	0.944301	1.03103
TDH-121	East	2020	1.08072	1.01247	0.98117
TDH-122	East	2020	1.02278	NA	NA
TDH-123	East	2020	0.971053	NA	1.09238
TDH-124	East	2020	0.980853	0.848468	0.882152
TDH-125	East	2020	1.04327	1.16385	0.939048
TDH-126	East	2020	1.03762	0.914689	1.06681
TDH-127	East	2020	1.0698	NA	NA
TDH-128	East	2020	1.05753	0.842351	1.04063
TDH-129	East	2020	1.04498	NA	NA
TDH-130	East	2020	0.933738	1.23573	0.805684
TDH-131	East	2020	1.1646	1.10534	1.15343
TDH-132	East	2020	0.997569	1.02432	NA
TDH-133	East	2020	0.879574	1.26214	NA
TDH-134	East	2020	0.860451	1.08731	0.886484
TDH-135	East	2020	1.1821	NA	NA
TDH-136	East	2020	1.09476	0.992021	NA
TDH-138	East	2020	0.973017	0.893471	0.888788
TDH-139	East	2020	0.969015	1.11448	NA
TDH-140	East	2020	0.932888	0.892104	NA
TDH-141	East	2020	0.919727	0.829349	1.0064
TDH-142	East	2020	0.999584	1.22646	1.08614
TDH-143	East	2020	1.06642	1.29015	1.01771
TDH-144	East	2020	1.05151	1.31368	1.11137
TDH-145	East	2020	1.06659	1.00384	NA
TDH-146	East	2020	0.991306	1.05547	0.988537
TDH-147	East	2020	0.988551	1.16309	1.054
TDH-149	East	2020	0.965002	0.991331	NA
TDH-150	East	2020	0.998247	1.03294	0.984405
TDH-151	East	2020	0.932512	1.45482	NA
TDH-152	East	2020	1.00099	NA	NA
TDH-153	East	2020	0.93964	NA	NA
TDH-154	East	2020	0.98668	1.02581	NA
TDH-155	East	2020	0.916022	1.1019	0.904305
TDH-156	East	2020	1.0214	NA	NA
TDH-157	East	2020	0.960712	NA	NA
TDH-158	East	2020	0.87421	NA	NA
TDH-159	East	2020	0.992533	1.1238	0.937654
TDH-160	East	2021	0.867002	0.965678	NA
TDH-161	East	2021	0.964143	1.54522	NA
TDH-162	East	2021	0.898823	0.965108	0.96096
TDH-163	East	2021	0.975424	0.928148	0.970084
TDH-164	East	2021	0.847576	NA	NA
TDH-165	East	2021	0.960343	0.873839	0.837383
TDH-166	East	2021	0.973038	0.93413	1.00137
TDH-167	East	2021	0.996025	0.921583	1.04408
TDH-168	East	2021	0.978626	1.12512	0.98839
TDH-169	East	2021	1.01939	NA	NA
TDH-171	East	2021	0.640777	1.37381	NA
TDH-172	East	2021	1.03537	0.948266	1.0143
TDH-173	East	2021	0.999555	1.04163	0.983075
TDH-174	East	2021	1.00929	1.0827	1.15555
TDH-175	East	2021	1.01963	1.16602	1.1533
TDH-176	East	2021	0.987842	1.05317	1.01386
TDH-177	East	2021	1.10521	0.956133	1.15818
TDH-178	East	2021	0.997262	0.978866	0.978144
TDH-179	East	2021	0.969661	1.02033	0.940496
TDH-180	East	2021	1.00786	0.908265	1.11601
TDH-181	East	2021	1.05595	1.22361	1.1257
TDH-182	East	2021	0.995387	0.924415	0.883356
TDH-183	East	2021	1.01756	1.00675	0.995703
TDH-184	East	2021	0.981266	0.855916	1.0253
TDH-185	East	2021	0.966813	NA	NA
TDH-186	East	2021	0.996405	1.1622	0.902046
TDH-187	East	2021	0.978876	1.3138	1.04918
TDH-188	East	2021	0.944433	0.949248	0.983232
TDH-189	East	2021	1.00798	1.02366	1.00729
TDH-190	East	2021	1.02902	0.958087	0.949403
TDH-191	East	2021	0.958997	0.975924	0.989044
TDH-192	East	2021	1.02595	1.01403	1.15053
TDH-193	East	2021	0.774801	0.973897	0.731664
TDH-195	East	2021	1.07971	1.11503	0.989516
TDH-196	East	2021	0.993041	0.932348	1
TDH-197	East	2021	0.678888	1.01079	NA
TDH-199	East	2021	0.916226	0.871893	0.722929
TDH-200	East	2021	1.13582	1.18264	1.02392
TDH-201	East	2021	1.12803	1.1007	1.04586
TDH-202	East	2021	1.12698	1.15832	1.24354
TDH-203	East	2021	1.1979	1.16763	1.42354
TDH-206	East	2022	0.991779	1.09832	1.14748
TDH-208	East	2022	0.970271	0.840166	NA
TDH-210	East	2022	0.801058	0.940825	NA
TDH-212	East	2023	0.850347	1.05178	0.826607
TDH-213	East	2023	1.29795	1.22626	1.72035
TDH-214	East	2023	1.12635	1.20343	1.37619
TDH-215	East	2023	1.15959	0.99762	1.48687
TDH-216	East	2023	1.0364	0.933925	0.932558
TDH-218	East	2023	1.12604	0.915035	0.863567
TDH-222	East	2023	0.967717	0.869551	0.938557
TDH-223	East	2023	0.971555	1.0357	0.941591
TDH-225	East	2023	1.02495	1.18161	0.914206
TDH-227	East	2024	1.10208	NA	NA
TDH-228	East	2024	1.00735	0.999858	0.926626
TDH-229	East	2024	1.03344	1.26218	0.982804
U01-083	North	2023	0.999964	NA	NA
U01-086	North	2023	1.01671	NA	NA
U01-088	North	2023	1.17845	NA	NA
U01-112	North	2023	1.03326	NA	NA
U01-116	North	2023	1.00172	NA	NA
U01-147	North	2023	1.011	NA	NA
U01-153	North	2023	0.903972	0.876665	0.763708
U01-185	North	2023	1.03929	1.01799	1.0425
U01-281	North	2023	1.06859	NA	NA
U01-296	North	2023	1.0961	NA	NA
U01-298	North	2023	1.10544	NA	NA
U03-040	East	2022	0.996273	1.1764	NA
U03-059	East	2022	0.318904	0.789052	NA
U03-085	East	2022	0.706944	0.932957	0.461042
U03-087	East	2022	0.541944	NA	NA
U03-106	East	2022	NA	1.34584	NA
U03-108	East	2022	0.593792	1.14731	NA
U03-131	East	2023	0.886626	1.1465	NA
U03-135	East	2023	0.729625	1.01839	NA
U03-140	East	2023	0.714522	1.11394	NA
U03-150	East	2023	0.477083	0.546351	NA
U03-151	East	2023	0.851288	NA	NA
U03-161	East	2023	0.646436	0.923544	0.355489
U03-163	East	2023	0.753542	1.06556	NA
U03-177	East	2023	0.85728	0.945702	0.922219
U03-181	East	2023	0.491198	0.861661	NA
U03-184	East	2023	0.341495	0.680389	NA
U03-208	East	2023	0.953638	0.924211	0.761883
U03-210	East	2023	0.898087	0.935609	0.831252
U03-211	East	2023	0.533076	NA	NA
U03-213	East	2023	0.804747	0.977545	0.799569
U03-234	East	2023	0.675767	0.84247	NA
U03-236	East	2023	0.720175	1.06678	0.462655
U03-242	East	2023	0.414085	NA	NA
U03-278	East	2023	0.640826	0.589274	NA
U03-298	East	2023	0.710758	0.661499	NA
U03-314	East	2023	1.19238	0.96542	1.47802

## Sheet: Data Set 5
		UID	weighted_RSA	Region	Year	Month	Chloroquine	MDAQ	Piperaquine	DHA	merge_LM	Mefloquine	Pyronaridine	Pyrimethamine	crt.Met74Ile	crt.Asn75Glu	crt.Lys76Thr	crt.Gln271Glu	crt.Arg371Ile	mdr1.Asn86Tyr	mdr1.Tyr500Asn	mdr1.Phe938Tyr	dhfr.ts.Cys59Arg	dhfr.ts.Ile164Leu	dhps.Ser10Phe	all_469Y	all_675V	pfcarl.Asp611Asn	pfcarl.Met182Ile	PF3D7_0525100.Ser520Asn	PF3D7_1430200.Arg135Ile	PF3D7_1430200.Thr545Met	PF3D7.0613800.Ser256Pro	PF3D7.0613800.Asn3511Asp	PF3D7.0613800.Val562Ile	PF3D7.0613800.Glu700Ala	PF3D7.0613800.Asp911Asn	PF3D7.0613800.Asp1016Asn	pfaat1.Phe442Leu	Pfmrp1.Phe1390Ile	pfmrp2.Gln230Arg	PM2.Asp440Asn	PF3D7.0218600.Ile1478Asn	PF3D7.0218600.Asn1480Ile	PF3D7.0218600.Asn1481Ser	PF3D7_0627800.Ile180Val
		BUS-019	3.13924	East	2021	5	9.91	5.66	4.87	0.99	4.64	24.66	0.33	13302	0	0	0	NA	0	0	0	0	2	0	0	0	0	0	0	2	0	0	0	2	0	0	0	0	0	0	0	0	2	2	2	2
		BUS-020	1.31156	East	2021	5	9.3	5.38	7.93	0.48	2.25	7.5	1.25	14562	0	0	0	0	0	0	0	0	2	0	0	0	0	0	0	2	0	0	0	0	0	0	NA	0	0	0	0	0	0	0	0	2
		BUS-021	0	East	2021	6	8.58	2.67	6.33	1.09	3.65	7.35	0.21	30820	0	0	0	0	0	0	0	0	2	0	0	0	0	0	0	1	0	0	0	1	0	0	0	0	0	0	0	0	1	1	1	1
		BUS-022	0.495471	East	2021	6	6.08	3.23	1.6	1.44	4.54	18.2	0.21	31572	0	0	0	0	0	0	0	0	2	0	0	0	0	0	0	2	0	0	0	0	0	0	0	0	0	0	0	0	NA	NA	NA	2
		BUS-023	20.7948	East	2021	6	10.92	7.55	3.52	2.35	4.62	9.86	1.39	29110	0	0	0	0	0	0	0	0	2	0	0	0	0	0	0	2	0	0	0	0	0	0	0	0	0	0	0	0	1	1	1	1
		BUS-024	0	East	2021	6	NA	NA	NA	NA	NA	NA	NA	NA	0	0	0	0	0	0	0	0	2	0	0	0	0	0	0	2	NA	0	0	0	0	0	0	0	NA	0	0	0	1	1	1	2
		BUS-025	15.0376	East	2021	6	8.66	7.48	2.02	2.7	4.27	8.93	0.74	12009	0	0	0	0	0	0	0	0	2	0	0	2	0	0	0	0	0	0	0	0	0	0	0	0	0	0	0	0	2	2	2	2
		BUS-030	2.21569	East	2021	6	7.9	3.16	8.03	1.14	2.11	2.11	0.44	45132	0	0	0	0	0	0	0	0	2	0	0	0	0	0	0	2	0	0	0	2	0	2	0	0	0	0	0	0	0	0	0	0
		BUS-031	3.23217	East	2021	6	9.18	4.22	11.87	1.48	1.91	6.1	0.59	35631	0	0	0	NA	0	0	0	0	2	0	0	0	0	0	0	2	0	0	0	0	0	0	0	0	0	0	0	0	NA	NA	NA	2
		BUS-033	0.813824	East	2021	7	11.33	8.54	5.15	1.65	7.47	10.57	1.39	17699	0	0	0	NA	0	0	0	0	0	0	0	0	0	0	NA	2	0	0	0	0	0	0	0	0	0	0	0	0	2	2	2	2
		BUS-034	0	East	2021	7	10.08	9.08	5.32	2.4	7.02	17.89	0.78	38775	0	0	0	0	0	0	0	0	2	0	0	0	0	0	NA	2	0	0	0	0	0	0	0	0	0	0	0	0	0	0	0	1
		BUS-035	7.36738	East	2021	7	8.49	6.97	1.89	2.79	5.21	14.04	0.68	34952	0	0	0	NA	0	0	0	0	2	0	0	0	0	0	NA	2	0	0	0	2	0	0	NA	0	0	0	0	0	NA	NA	NA	2
		BUS-036	0.569355	East	2021	7	7.78	3.85	2.05	2.11	2.51	12.17	0.47	50771	0	0	0	0	0	0	0	0	2	0	0	0	0	0	NA	2	0	0	0	0	0	1	0	0	1	0	0	0	NA	NA	NA	2
		BUS-040	3.0932	East	2021	7	10.54	6.89	7.85	1.11	2.97	8.29	0.78	24343	0	0	0	0	0	0	0	0	2	0	0	0	0	0	NA	2	0	0	0	0	0	0	0	0	0	0	0	0	2	2	2	2
		BUS-041	20.145	East	2021	7	12.27	7.78	4.97	2.66	4.94	13.93	0.63	26041	0	0	0	0	NA	0	0	0	2	0	0	0	0	0	NA	2	0	0	0	2	0	0	NA	0	0	0	0	0	0	0	0	2
		BUS-042	1.4393	East	2021	7	13.24	6.44	5.4	3.34	5.64	15.62	0.51	65868	NA	NA	NA	0	NA	0	NA	0	2	0	NA	0	0	0	NA	NA	NA	NA	0	0	0	0	0	0	NA	0	0	0	NA	NA	NA	NA
		BUS-043	7.75149	East	2021	7	9.7	7.35	6.31	5.43	8.33	12.91	1.03	50456	0	0	0	0	0	0	0	0	2	0	0	0	0	0	NA	2	0	0	0	2	0	0	0	0	0	0	0	0	0	0	0	2
		BUS-054	5.7369	East	2021	8	11.19	8.62	4.04	0.41	0.8	8.12	2.43	21064	0	0	0	NA	0	0	0	0	2	0	0	0	0	0	0	2	0	0	0	0	0	0	0	0	0	0	0	0	1	1	1	1
		BUS-062	1.76311	East	2021	9	13.64	7.18	2.33	14.24	14.45	16.87	4.04	22846	0	0	0	0	0	0	0	0	2	1	0	0	0	0	0	2	0	0	0	0	0	0	0	0	NA	0	0	0	0	0	0	2
		BUS-063	1.12121	East	2021	9	12.74	3.55	4.81	2.54	10.63	16.9	1.78	31099	0	0	0	NA	NA	0	NA	NA	2	NA	0	2	0	0	NA	0	NA	0	0	0	0	0	0	0	NA	0	0	NA	NA	NA	NA	NA
		BUS-064	8.67	East	2021	9	14.67	5.46	1.83	16.39	14.29	19.25	9.35	82659	NA	NA	NA	NA	NA	NA	NA	NA	NA	NA	NA	0	0	NA	NA	1	NA	0	0	NA	NA	NA	NA	0	NA	NA	NA	NA	NA	NA	NA	NA
		BUS-066	4.79426	East	2021	9	8.47	6.15	3.7	13.67	29.92	15.65	13.94	47273	NA	NA	NA	NA	NA	NA	NA	NA	NA	NA	NA	0	2	NA	NA	1	NA	0	0	NA	NA	NA	NA	NA	NA	NA	NA	NA	NA	NA	NA	NA
		BUS-067	47.1706	East	2021	9	7.55	3.98	1.44	3.76	9.27	1.59	1.95	46823	NA	NA	NA	NA	NA	NA	NA	NA	NA	NA	NA	0	0	NA	NA	NA	NA	0	NA	NA	NA	NA	NA	NA	NA	NA	NA	NA	NA	NA	NA	NA
		BUS-068	10.0685	East	2021	9	8.31	3.59	4.14	6.42	22.81	11.72	3.35	55722	0	0	0	NA	NA	0	NA	NA	2	0	0	0	2	0	NA	2	NA	0	0	0	0	0	0	0	NA	0	NA	0	NA	NA	NA	NA
		BUS-069	39.9801	East	2021	10	8.1	5.7	3.63	1.9	19.73	22.77	1.48	27598	0	0	0	0	0	0	0	0	2	0	0	0	1	0	0	2	2	0	0	0	0	0	NA	0	NA	0	0	0	0	0	0	2
		BUS-070	4.34968	East	2021	10	6.75	2.48	4.66	1.19	10.31	12.56	1.05	38159	0	0	0	0	0	0	0	0	2	0	0	0	0	0	0	2	0	0	0	2	0	0	0	0	NA	0	0	0	1	1	1	2
		BUS-071	2.86109	East	2021	10	10.99	4.2	3.5	1.43	11.46	15.33	1.18	32929	NA	NA	NA	NA	NA	NA	NA	NA	NA	NA	NA	0	0	NA	NA	NA	NA	NA	NA	NA	NA	NA	NA	NA	NA	NA	NA	NA	NA	NA	NA	NA
		BUS-077	2.11153	East	2021	10	6.68	3.26	2.4	1.35	4.04	4.55	0.53	25482	0	0	0	NA	0	0	0	0	2	0	0	0	0	0	0	2	0	0	0	0	0	0	0	0	NA	0	0	0	0	0	0	0
		BUS-078	6.60714	East	2021	10	6.35	3.2	4.27	2.17	5	13.67	0.64	52400	NA	NA	NA	NA	NA	NA	NA	NA	NA	NA	NA	0	0	NA	NA	NA	NA	0	NA	NA	NA	NA	NA	NA	NA	NA	NA	NA	NA	NA	NA	NA
		BUS-111	47.6612	East	2022	3	7.77	8.67	3.02	4.75	8.85	29.81	0.57	74626	NA	NA	NA	NA	NA	NA	NA	NA	NA	NA	NA	1	0	NA	NA	2	0	0	NA	NA	NA	NA	NA	NA	NA	NA	NA	NA	NA	NA	NA	2
		BUS-112	1.48109	East	2022	4	7.58	11.03	7.09	4.08	4.86	7.86	2.16	21279	NA	NA	NA	NA	NA	NA	NA	NA	NA	NA	NA	NA	NA	NA	NA	2	NA	0	NA	NA	NA	NA	NA	NA	NA	NA	NA	NA	NA	NA	NA	2
		BUS-113	0.743987	East	2022	4	5.61	7.42	4.94	1.21	3.04	5.64	0.6	31448	NA	NA	NA	NA	NA	0	NA	0	2	NA	NA	0	0	NA	NA	1	0	0	NA	NA	NA	NA	NA	NA	NA	NA	NA	NA	NA	NA	NA	2
		BUS-116	49.9553	East	2022	5	NA	3.13	5.06	3.12	13.74	7.01	1.39	38822	NA	NA	NA	NA	NA	NA	NA	NA	NA	NA	NA	0	2	0	NA	2	2	0	0	0	0	NA	0	0	NA	NA	NA	NA	2	2	2	2
		BUS-117	4.71537	East	2022	5	NA	1.4	4.39	2.09	7.81	12.57	1.1	19809	NA	NA	NA	NA	NA	NA	NA	NA	NA	NA	NA	0	0	0	NA	1	0	0	0	2	0	NA	0	0	NA	NA	NA	NA	NA	NA	NA	2
		BUS-118	6.90266	East	2022	5	NA	4.04	5.12	1.74	10.5	7.84	5.31	14682	0	0	0	NA	NA	0	NA	NA	2	0	NA	0	0	NA	NA	NA	NA	NA	NA	NA	NA	NA	NA	NA	NA	NA	NA	0	NA	NA	NA	NA
		BUS-119	5.17076	East	2022	5	NA	3.85	7	5.04	10.11	8.01	1.5	13192	NA	NA	NA	NA	NA	NA	NA	NA	NA	NA	NA	0	0	NA	NA	1	NA	0	NA	NA	NA	NA	NA	NA	NA	NA	NA	NA	NA	NA	NA	2
		BUS-120	8.38079	East	2022	5	8.42	4.86	6.46	2.74	31.7	11.41	2.07	15676	NA	NA	NA	NA	NA	NA	NA	NA	NA	NA	NA	0	2	NA	NA	2	0	0	NA	NA	NA	NA	NA	NA	NA	NA	NA	NA	NA	NA	NA	2
		BUS-121	1.10837	East	2022	5	9.7	6.75	5.33	2.78	14.34	14.59	1.4	177768	0	0	0	NA	0	0	0	0	2	2	0	0	0	0	NA	1	1	0	0	0	0	0	0	0	NA	0	0	0	NA	NA	NA	2
		BUS-122	22.1983	East	2022	5	9.01	7.87	12.99	9.44	29.21	20.34	1.75	63490	NA	NA	NA	NA	NA	NA	NA	NA	NA	NA	NA	0	0	NA	NA	1	2	0	NA	NA	NA	NA	NA	NA	NA	NA	NA	NA	NA	NA	NA	2
		BUS-125	0.800743	East	2022	6	8.77	4.49	5.47	2.48	4.9	7.82	1.58	72856	NA	NA	NA	NA	NA	NA	NA	NA	NA	NA	NA	0	0	NA	NA	2	2	0	NA	NA	NA	NA	0	NA	NA	NA	NA	NA	NA	NA	NA	2
		BUS-126	5.90017	East	2022	6	9.32	8.38	7.3	1.25	10.58	10.38	6.56	45334	NA	NA	NA	NA	NA	NA	NA	NA	NA	NA	NA	0	1	0	NA	2	2	0	0	2	NA	NA	0	NA	NA	NA	NA	NA	NA	NA	NA	2
		BUS-127	26.3238	East	2022	6	7.52	6.85	7.07	2.36	5.54	2.86	2.9	13090	NA	NA	NA	NA	NA	NA	NA	NA	NA	NA	NA	0	0	NA	NA	2	2	0	NA	NA	NA	NA	NA	NA	NA	NA	NA	NA	NA	NA	NA	2
		BUS-128	2.31663	East	2022	6	8.42	5.48	6.62	2.53	5.04	8.98	4.67	25543	NA	NA	NA	NA	NA	NA	NA	NA	NA	NA	NA	0	0	NA	NA	1	2	0	NA	NA	NA	NA	0	NA	NA	NA	NA	NA	NA	NA	NA	2
		BUS-137	15.3912	East	2022	7	12.79	6.78	2.49	4.03	13.98	31.86	2.52	88292	NA	NA	NA	NA	NA	NA	NA	NA	NA	NA	NA	0	0	NA	NA	2	2	0	NA	NA	NA	NA	NA	NA	NA	NA	NA	NA	NA	NA	NA	2
		BUS-139	6.86848	East	2022	7	5.45	7.07	5.78	4.59	9.89	15.39	5.34	68260	NA	NA	NA	NA	NA	NA	NA	NA	NA	NA	NA	0	0	NA	NA	NA	NA	NA	NA	NA	NA	NA	NA	NA	NA	NA	NA	NA	NA	NA	NA	NA
		BUS-140	39.6609	East	2022	7	6.26	2.68	1.44	4.01	7.58	4.57	0.99	57379	NA	NA	NA	NA	NA	NA	NA	NA	NA	NA	NA	0	0	NA	NA	2	2	0	NA	NA	NA	NA	NA	NA	NA	NA	NA	NA	NA	NA	NA	2
		CHA-003	1.95102	North	2024	2	15.55	10.08	5.972	3.237	18.02	14.72	1.892	10188	0	0	0	0	0	0	0	NA	0	0	0	2	0	0	0	2	NA	0	0	0	0	2	NA	0	0	0	0	0	0	0	0	2
		CHA-004	3.35308	North	2024	2	NA	NA	NA	NA	NA	NA	NA	NA	0	0	0	NA	NA	0	NA	NA	2	0	0	0	0	0	0	2	NA	NA	0	0	0	0	NA	0	0	0	0	0	NA	NA	NA	NA
		CHA-005	3.02599	North	2024	2	NA	NA	NA	NA	NA	NA	NA	NA	NA	NA	NA	NA	NA	NA	NA	NA	NA	NA	NA	NA	NA	NA	NA	2	NA	NA	NA	0	0	NA	0	0	NA	NA	NA	NA	NA	NA	NA	NA
		CHA-007	13.2451	North	2024	2	NA	NA	NA	NA	NA	NA	NA	NA	NA	NA	NA	NA	NA	0	NA	NA	2	0	0	2	0	NA	NA	2	NA	NA	0	0	0	0	NA	NA	0	0	0	NA	0	0	0	NA
		CHA-009	8.60054	North	2024	2	NA	NA	NA	NA	NA	NA	NA	NA	0	0	0	NA	NA	NA	NA	NA	NA	NA	NA	NA	NA	NA	NA	2	NA	NA	NA	NA	0	NA	NA	NA	NA	NA	NA	NA	NA	NA	NA	NA
		CHA-011	7.19427	North	2024	2	2.936	2.93	3.335	3.859	10.18	11.57	0.1504	50124	0	0	0	NA	NA	0	NA	NA	2	0	0	0	0	0	NA	2	NA	0	0	0	0	0	1	0	0	0	0	0	1	1	1	NA
		CHA-013	0	North	2024	2	9.603	3.199	2.439	1.072	4.976	9.804	0.08591	34052	0	0	0	0	0	0	1	NA	2	0	0	1	0	0	0	2	NA	0	0	1	0	0	1	0	0	1	0	1	0	0	0	0
		CHA-014	3.51007	North	2024	2	12.92	6.762	3.724	3.136	9.59	13.04	0.508	21386	0	0	0	0	0	0	0	NA	2	0	0	0	0	0	0	2	NA	0	0	0	1	0	1	1	0	0	0	0	1	1	1	2
		CHA-015	3.30371	North	2024	2	25.4	5.673	1.001	5.614	17.12	NA	0.3339	45073	0	0	0	NA	NA	0	NA	NA	2	0	2	0	0	0	0	0	NA	0	0	1	0	NA	1	0	0	0	0	0	NA	NA	NA	NA
		CHA-016	0.850704	North	2024	2	13.92	6.397	4.895	0.9372	7.803	10.1	0.6141	43669	0	0	0	0	0	0	0	NA	2	0	0	0	0	0	0	2	NA	0	0	0	0	0	1	0	0	2	0	0	0	0	0	2
		CHA-017	19.4353	North	2024	3	9.606	9.078	7.173	6.262	23.96	21.19	0.5488	28531	0	0	0	0	0	0	0	NA	2	0	0	1	0	0	0	2	NA	0	0	1	1	0	1	0	0	0	0	0	1	1	1	1
		CHA-019	4.94845	North	2024	3	8.393	3.903	5.286	3.308	5.828	6.622	0.8278	34435	0	0	0	0	0	0	0	NA	2	0	0	0	0	0	0	2	NA	0	0	0	1	0	NA	0	0	0	0	0	0	0	0	2
		CHA-020	2.62292	North	2024	3	6.256	1.546	0.7807	1.691	11.33	3.102	0.165	15304	0	0	0	NA	0	0	0	NA	2	0	0	0	2	0	0	2	NA	0	0	0	0	0	NA	0	0	0	0	0	0	0	0	2
		CHA-026	11.7218	North	2024	3	22.19	3.926	5.337	7.985	15.14	26.66	0.4797	16532	0	0	0	0	0	0	2	NA	2	0	0	2	0	0	0	2	NA	0	0	0	0	0	0	0	0	0	0	0	0	0	0	NA
		CHA-027	1.96979	North	2024	3	19.82	3.837	4.765	5.238	13.6	11	0.5456	19877	0	0	0	0	0	0	0	NA	1	1	0	1	0	0	0	2	NA	0	0	1	0	0	1	0	1	0	0	0	1	1	1	0
		CHA-031	0	North	2024	3	8.754	3.408	3.556	4.552	12.5	4.878	0.6566	30199	0	0	0	NA	0	0	0	NA	2	0	0	0	0	0	0	2	NA	0	0	0	0	0	0	0	0	0	0	0	1	1	1	2
		CHA-032	1.91803	North	2024	4	NA	NA	NA	NA	NA	NA	NA	NA	0	0	0	0	0	0	0	NA	2	0	0	0	0	0	0	2	NA	0	2	0	0	0	0	0	0	0	0	0	0	0	0	0
		CHA-034	4.35616	North	2024	4	8.993	12.8	2.83	6.131	15.59	17.28	2.452	18607	NA	NA	NA	NA	NA	NA	NA	NA	2	NA	NA	NA	NA	NA	NA	2	NA	NA	0	0	0	NA	NA	NA	NA	0	NA	NA	NA	NA	NA	NA
		CHA-038	0.41769	North	2024	5	NA	NA	NA	NA	NA	NA	NA	129445	0	0	0	0	0	0	2	NA	2	0	0	0	0	0	0	2	NA	0	0	0	1	0	1	0	0	0	0	0	1	1	1	2
		CHA-041	4.01936	North	2024	5	16.46	6.255	2.318	3.365	14.23	8.177	0.494	23247	0	0	0	0	0	0	0	NA	2	0	0	0	0	0	0	2	NA	0	0	2	1	0	1	0	0	2	0	0	1	1	1	2
		CHA-042	63.0809	North	2024	5	16.09	3.376	1.976	11.91	39.64	13.49	0.4582	32092	0	0	0	0	0	0	0	NA	2	0	0	0	0	0	1	2	NA	NA	0	0	0	0	1	0	2	0	0	1	1	1	1	2
		CHA-043	2.35033	North	2024	5	25.49	3.69	1.813	7.416	21.66	15.47	0.5935	56997	0	0	0	0	0	0	NA	NA	2	0	0	0	0	0	0	2	NA	NA	0	0	0	2	NA	0	0	0	0	1	NA	NA	NA	2
		CHA-048	3.26699	North	2024	5	NA	NA	NA	NA	NA	NA	NA	NA	0	0	0	0	0	0	0	NA	2	0	0	0	0	1	0	2	NA	0	0	1	1	0	NA	0	1	0	0	0	0	0	0	2
		CHA-051	2.2183	North	2024	5	NA	NA	NA	NA	NA	NA	NA	NA	0	0	0	0	NA	0	NA	NA	2	0	0	2	0	NA	NA	2	NA	NA	0	0	0	0	0	0	0	0	0	0	NA	NA	NA	NA
		CHA-054	3.83868	North	2024	6	23.84	5.243	6.152	NA	16.19	NA	NA	NA	0	0	0	0	0	0	0	NA	2	0	0	2	0	0	0	2	NA	0	0	0	1	0	NA	0	0	0	0	1	0	0	0	2
		CHA-055	1.50469	North	2024	6	18.78	6.561	3.831	1.37	14.02	21.24	1.981	NA	0	0	0	NA	NA	0	NA	NA	2	0	0	2	0	0	0	2	NA	NA	0	0	0	0	1	0	0	0	0	0	1	1	1	NA
		CHA-056	25.9476	North	2024	6	23.04	8.453	6.416	5.722	16.43	23.3	0.4285	NA	0	0	0	0	0	0	0	NA	2	0	0	2	0	1	0	2	NA	NA	0	0	0	0	1	0	0	0	0	0	0	0	0	0
		CHA-057	1.69447	North	2024	6	16.44	4.805	3.75	2.717	9.234	22.32	0.6126	NA	0	0	0	0	0	0	2	NA	2	0	1	1	1	1	0	1	NA	0	0	0	0	0	1	0	0	1	0	1	1	1	1	2
		CHA-058	1.09556	North	2024	6	8.316	3.494	3.804	5.507	9.36	5.217	0.6225	NA	0	0	0	0	0	0	0	NA	2	0	0	1	0	0	0	2	NA	0	0	0	0	0	1	0	0	0	0	1	1	1	1	2
		CHA-060	19.0531	North	2024	6	5.209	3.03	2.442	7.373	18.43	6.2	0.2548	NA	0	0	0	NA	0	0	NA	NA	2	0	0	0	0	0	0	0	NA	0	0	0	0	0	1	0	2	0	0	1	0	0	0	2
		CHA-061	30.6355	North	2024	6	17.46	6.057	5.611	5.51	22.4	15.65	0.9602	NA	0	0	0	0	0	0	0	NA	2	0	0	0	0	1	0	2	NA	NA	0	2	1	0	1	0	0	0	0	1	0	0	0	2
		CHA-062	5.28293	North	2024	6	22.77	6.686	4.73	1.617	10.59	5.035	0.8671	NA	0	0	0	NA	NA	NA	NA	NA	NA	0	NA	0	0	NA	NA	2	NA	NA	0	0	0	0	0	NA	2	0	0	NA	NA	NA	NA	NA
		CHA-063	0.740189	North	2024	6	NA	NA	NA	NA	NA	NA	NA	NA	0	0	0	NA	NA	0	NA	NA	2	0	0	1	0	0	0	1	NA	NA	0	0	0	0	1	0	0	0	0	0	1	1	1	2
		CHA-064	1.35211	North	2024	6	17.74	4.173	7.3	3.589	20.04	9.045	0.8897	NA	0	0	0	NA	NA	0	0	NA	2	0	0	2	0	0	0	1	NA	NA	0	0	0	0	NA	0	0	0	0	0	1	1	1	NA
		CHA-069	0	North	2024	6	NA	NA	NA	NA	NA	NA	NA	NA	0	0	0	0	NA	0	NA	NA	2	0	0	0	0	0	NA	0	NA	NA	0	0	0	0	0	0	0	0	0	NA	0	0	0	NA
		CHA-070	0.445217	North	2024	6	NA	NA	NA	NA	NA	NA	NA	NA	0	0	0	NA	NA	0	NA	NA	2	0	0	2	0	NA	NA	2	NA	NA	0	0	0	0	NA	0	0	0	0	NA	1	1	1	NA
		KAL-001	0.509259	North	2023	9	11.74	12.54	4.296	2.08	20.87	36.8	1.367	67099	0	0	0	NA	NA	0	NA	NA	2	0	0	0	0	NA	0	2	NA	NA	0	2	0	0	1	0	0	0	0	NA	NA	NA	NA	NA
		KAL-031	0.948406	North	2024	1	19.31	9.715	5.614	5.858	19.99	8.375	7.12	38787	0	0	0	0	0	0	0	NA	2	0	0	0	0	0	0	2	NA	0	0	0	1	0	1	0	0	0	0	0	0	0	0	0
		KAL-033	5.29141	North	2024	1	15.24	7.718	2.484	2.867	15.93	13.47	4.113	71610	0	0	0	0	0	0	0	NA	2	0	0	0	0	0	0	2	NA	NA	0	0	0	0	1	0	0	0	0	1	0	0	0	0
		KAL-034	1.62152	North	2024	1	25.12	12.74	7.054	11.25	93.81	49.49	12.18	42729	0	0	0	NA	NA	0	NA	NA	2	0	0	NA	0	0	0	2	NA	NA	0	0	0	0	0	0	0	0	0	NA	1	1	1	NA
		KAL-035	3.34912	North	2024	1	16.07	10.14	0.9311	3.67	31.36	25.18	5.341	29554	0	0	0	0	0	0	0	NA	2	0	0	0	0	0	0	2	NA	0	0	0	0	0	1	0	0	0	0	0	0	0	0	0
		KAL-037	4.46085	North	2024	1	15.66	3.855	2.221	3.139	23.59	21.91	2.368	29096	0	0	0	0	NA	0	NA	NA	2	0	0	0	0	NA	0	2	NA	0	0	0	0	0	1	0	0	0	0	0	0	0	0	NA
		KAL-040	9.59295	North	2024	2	10.4	4.696	0.9246	2.953	13.15	16.61	0.4854	16760	0	0	0	0	NA	0	NA	NA	2	1	0	0	0	NA	0	0	NA	NA	0	2	0	2	1	0	0	0	0	0	0	0	0	NA
		KAL-042	23.6569	North	2024	2	9.029	6.203	4.367	4.481	16.11	29.08	1.898	111934	0	0	0	0	NA	0	NA	NA	2	2	0	0	0	0	0	2	NA	0	0	2	0	0	1	0	0	0	0	0	0	0	0	NA
		KAL-044	0	North	2024	3	5.055	18.25	6.456	2.696	6.114	8.336	3.69	20822	1	1	1	0	NA	0	NA	NA	2	0	0	0	0	0	0	0	NA	0	0	0	0	0	1	0	0	0	0	NA	1	1	1	NA
		KAL-045	2.14752	North	2024	3	16.29	8.545	5.078	4.08	8.343	17.2	0.4488	24261	0	0	0	0	0	0	0	NA	2	0	0	2	0	0	0	2	NA	0	0	0	0	0	1	0	0	0	0	0	1	1	1	2
		KAL-048	3.20137	North	2024	4	NA	NA	NA	NA	NA	NA	NA	NA	0	0	0	0	0	0	0	NA	2	0	0	1	0	0	1	2	NA	NA	0	0	1	0	1	1	0	0	0	0	1	1	1	2
		KAL-050	3.68004	North	2024	5	NA	NA	NA	NA	NA	NA	NA	NA	0	0	0	0	0	0	0	NA	2	0	0	0	0	0	0	2	NA	NA	0	0	0	0	1	0	0	0	0	1	1	1	1	0
		KAL-051	0	North	2024	5	NA	NA	NA	NA	NA	NA	NA	NA	NA	NA	NA	NA	NA	NA	NA	NA	2	NA	0	0	0	NA	0	2	NA	NA	0	0	0	NA	NA	NA	NA	0	0	NA	0	0	0	NA
		KAL-053	2.42298	North	2024	6	24.4	7.768	5.658	4.733	46.37	15.92	1.088	NA	0	0	0	0	0	0	0	NA	2	1	0	0	0	0	0	1	NA	0	0	2	0	0	1	0	0	0	0	0	0	0	0	0
		PAT-003	2.50815	North	2021	6	NA	NA	NA	NA	NA	NA	NA	NA	0	0	0	0	0	0	2	0	2	0	0	1	0	0	0	2	0	0	0	0	0	1	0	0	0	1	0	0	0	0	0	1
		PAT-004	1.56848	North	2021	6	13.19	11.4	5.37	0.91	4.65	9.13	1.34	15060	0	0	0	0	0	0	0	0	2	0	0	0	0	0	0	2	NA	NA	0	0	0	0	0	0	0	0	0	0	0	0	0	2
		PAT-005	5.81829	North	2021	6	11.93	6.56	3.26	3.87	13.74	27.08	0.43	28620	0	0	0	0	0	0	0	0	2	0	0	0	0	0	0	2	0	0	0	0	0	0	NA	0	0	0	0	0	2	2	2	0
		PAT-006	0.854809	North	2021	6	11.29	8.68	5.56	1.07	5.34	5.86	1.43	16497	0	0	0	0	0	0	0	0	2	0	0	0	0	0	0	2	0	0	0	2	0	0	NA	0	0	0	0	0	2	2	2	2
		PAT-007	1.78488	North	2021	6	11.9	6.5	1.87	2.58	7.8	14.13	0.72	22223	0	0	0	0	0	0	1	0	2	0	0	0	0	0	0	1	0	0	0	0	0	2	0	0	0	0	0	0	2	2	2	2
		PAT-008	0	North	2021	6	20.26	10.68	3.56	5.63	48.49	35.82	2.7	30440	0	0	0	NA	0	0	0	0	2	0	0	0	0	0	0	2	0	0	0	2	0	1	0	0	0	0	1	0	1	1	1	1
		PAT-009	1.2188	North	2021	6	14.36	9.99	4.09	3.01	12.11	14.64	1.71	19892	0	0	0	0	0	0	0	0	2	0	0	0	0	0	0	0	0	0	0	0	0	0	0	0	0	0	0	0	0	0	0	2
		PAT-010	1.50718	North	2021	6	NA	NA	NA	NA	NA	NA	NA	NA	NA	NA	NA	NA	0	0	0	0	2	0	NA	0	0	NA	NA	NA	NA	NA	0	0	0	0	0	0	NA	0	0	NA	NA	NA	NA	NA
		PAT-012	3.40761	North	2021	6	11.86	5.25	2.82	3.34	9.03	26.07	0.54	20512	0	0	0	0	0	0	0	0	2	0	0	1	0	0	0	1	0	0	0	0	0	0	0	0	0	0	0	0	1	1	1	2
		PAT-014	2.07594	North	2021	6	NA	NA	NA	NA	NA	NA	NA	NA	0	0	0	0	0	0	0	0	0	0	0	0	0	0	0	NA	NA	NA	0	0	0	0	NA	0	2	0	0	0	0	0	0	NA
		PAT-015	0.766873	North	2021	6	10.7	11.55	4.62	4.33	35.24	14.54	4.33	26145	0	0	0	NA	0	0	0	0	2	0	0	0	0	0	0	2	0	0	0	2	0	0	NA	0	0	0	0	0	2	2	2	2
		PAT-016	0	North	2021	6	7.01	4.69	1.62	1.62	14.61	6.75	0.59	20417	0	0	0	0	0	0	0	0	2	0	0	0	0	0	0	2	0	0	0	0	0	0	NA	0	0	0	0	0	2	2	2	0
		PAT-017	1.66649	North	2021	6	9.54	9.89	4.17	3.44	12.31	10.09	0.91	26274	0	0	0	0	0	0	0	0	2	0	0	0	0	0	0	0	0	0	0	0	0	0	0	0	0	0	0	0	2	2	2	0
		PAT-019	7.26851	North	2021	6	8.74	6.89	4.16	3.59	14.08	12.11	1.05	30265	0	0	0	0	0	0	0	0	2	0	0	0	0	0	0	0	0	0	0	0	0	0	NA	0	0	0	0	0	NA	NA	NA	0
		PAT-020	2.76339	North	2021	6	10.58	5.19	6.77	1.31	6.63	2.24	0.29	20200	0	0	0	NA	0	0	0	0	2	0	0	0	0	0	0	2	0	0	0	2	0	0	0	0	0	0	0	0	NA	NA	NA	0
		PAT-021	7.36554	North	2021	6	14.3	7.31	11.13	2.58	14.69	11.55	0.72	23400	0	0	0	0	0	0	1	0	2	0	0	0	0	0	0	2	2	0	0	1	0	0	0	0	0	0	0	0	0	0	0	1
		PAT-022	8.4437	North	2021	6	14.63	8.12	9.58	3.45	16.81	18.2	0.4	11920	0	0	0	0	0	0	0	0	2	0	0	2	0	0	0	2	0	0	0	0	0	0	NA	2	0	0	0	0	2	2	2	0
		PAT-023	0.352457	North	2021	6	15.07	12.27	7.23	1.75	37.88	7.39	2.42	22520	0	0	0	0	0	0	0	0	2	0	0	0	0	0	0	2	0	0	0	2	0	0	0	0	0	0	0	0	1	1	1	1
		PAT-024	0.564186	North	2021	6	15.1	12.22	8.81	2.31	20	10.94	2.67	13620	0	0	0	0	0	0	0	0	2	0	0	0	0	0	0	2	0	0	0	0	0	0	0	0	0	0	0	0	2	2	2	1
		PAT-025	14.3184	North	2021	6	8.08	6.76	6.63	4.17	14.88	17.23	0.44	18930	0	0	0	NA	0	0	0	0	2	0	0	2	0	0	0	2	0	0	0	2	0	0	0	0	0	0	1	0	2	2	2	2
		PAT-026	3.20699	North	2021	6	17.08	10.14	8.29	2.09	36.91	15.81	0.74	18230	NA	NA	NA	0	NA	NA	0	NA	NA	NA	NA	2	0	NA	0	2	0	0	0	NA	0	0	0	NA	NA	0	NA	NA	NA	NA	NA	2
		PAT-027	1.34746	North	2021	6	18.26	24.75	14.81	3.66	44.32	6.97	5.9	27930	0	0	0	NA	0	0	0	0	2	0	0	1	0	0	0	2	0	0	0	1	0	0	0	0	0	0	0	0	1	1	1	1
		PAT-028	4.32571	North	2021	6	NA	NA	NA	NA	NA	NA	NA	NA	0	0	0	0	0	0	0	0	0	0	0	0	0	0	0	2	0	0	0	2	0	0	0	0	0	0	0	0	2	2	2	2
		PAT-029	0	North	2021	6	249.8	33.03	10.63	1.52	10.3	7.7	5.6	19457	2	2	2	2	2	0	0	0	2	0	0	0	0	0	0	2	NA	0	0	0	0	0	0	0	0	0	0	0	0	0	0	2
		PAT-030	43.0821	North	2021	6	11.86	12.31	9.14	5.8	18.44	6.82	2.18	12894	0	0	0	0	0	0	1	0	2	0	0	0	0	0	0	1	0	0	0	1	0	0	0	0	1	0	1	0	2	2	2	1
		PAT-033	0.422003	North	2021	6	22.68	12.5	9.42	2.54	89.91	28.62	4.75	30244	0	0	0	0	0	0	0	0	2	1	0	0	0	0	0	2	0	0	0	0	0	0	0	0	NA	0	1	0	0	0	0	0
		PAT-037	12.5884	North	2021	7	10.98	14.11	17.93	6.91	18.26	38.59	4.19	NA	0	0	0	0	NA	0	0	0	2	0	0	2	0	0	NA	0	0	0	0	0	0	0	NA	0	0	0	0	0	NA	NA	NA	2
		PAT-038	0	North	2021	7	11.02	12.21	5.88	1.84	20.83	21.56	4.76	NA	0	0	0	0	0	0	0	0	2	0	0	0	0	0	NA	0	NA	NA	0	0	0	0	0	0	NA	0	0	0	NA	NA	NA	0
		PAT-039	5.15448	North	2021	7	8.04	10.58	6.26	2.15	2.98	9.62	1.77	NA	NA	NA	NA	NA	NA	0	NA	0	2	NA	NA	2	0	0	NA	2	0	0	0	0	0	0	0	0	NA	0	0	0	NA	NA	NA	0
		PAT-040	3.52143	North	2021	7	5.36	4.43	2.08	0.97	5.03	4.08	0.24	NA	0	0	0	NA	NA	0	0	0	2	2	0	2	0	0	NA	2	0	0	0	0	0	0	NA	0	0	2	2	0	2	2	2	2
		PAT-041	2.59333	North	2021	7	NA	NA	NA	NA	NA	NA	NA	NA	NA	NA	NA	0	NA	0	NA	0	2	NA	NA	0	0	0	NA	0	0	0	0	0	0	2	0	0	NA	0	0	NA	NA	NA	NA	2
		PAT-042	6.03141	North	2021	7	13.43	9.28	7.79	5.43	14.2	11.1	0.44	NA	NA	NA	NA	NA	NA	0	0	0	2	0	0	0	0	NA	NA	1	0	0	0	2	0	0	0	0	NA	0	0	0	NA	NA	NA	1
		PAT-043	6.10943	North	2021	7	9.9	7.2	2.94	2.79	5.54	8.51	0.35	NA	NA	NA	NA	NA	NA	0	NA	NA	0	0	0	2	0	0	NA	2	0	0	0	0	0	0	0	0	0	0	2	0	2	2	2	2
		PAT-045	4.07469	North	2021	7	9.66	10.94	6.34	5.87	17.43	23.43	1.9	NA	0	0	0	0	NA	0	0	0	2	0	0	0	0	NA	NA	2	0	0	0	0	0	0	0	0	0	0	0	0	NA	NA	NA	0
		PAT-046	0	North	2021	7	9.48	9.1	4.8	1.16	9.46	4.69	1.33	NA	0	0	0	0	NA	0	0	0	2	0	0	2	0	0	NA	2	0	0	0	0	0	0	NA	0	0	0	0	0	NA	NA	NA	2
		PAT-047	14.958	North	2021	7	7.53	5.82	6.71	4.14	6.54	14.65	0.32	NA	NA	NA	NA	NA	NA	NA	NA	NA	NA	NA	NA	0	0	0	NA	1	0	0	0	NA	0	NA	0	NA	NA	NA	NA	NA	NA	NA	NA	2
		PAT-048	0	North	2021	7	NA	NA	NA	NA	NA	NA	NA	NA	NA	NA	NA	NA	NA	NA	NA	NA	NA	NA	NA	0	2	NA	NA	2	0	0	0	NA	0	0	NA	NA	NA	NA	NA	NA	NA	NA	NA	0
		PAT-049	1.41157	North	2021	7	7.81	6.86	4.85	2.59	4.41	18.31	0.43	NA	NA	NA	NA	NA	NA	NA	NA	NA	NA	NA	NA	0	0	NA	NA	2	0	0	NA	NA	NA	NA	NA	NA	NA	NA	NA	NA	NA	NA	NA	0
		PAT-050	7.63907	North	2021	7	11.32	10.09	12.36	4.85	8.41	20.32	1.28	NA	0	0	0	0	0	0	1	0	2	0	0	1	1	0	NA	2	0	0	0	1	0	1	0	0	0	0	0	0	1	1	1	1
		PAT-051	6.55713	North	2021	7	8.72	8.19	7.13	5.72	8	19.89	0.48	NA	0	0	0	NA	NA	0	0	0	2	2	2	0	0	0	NA	2	0	0	0	0	0	0	0	0	0	0	0	0	2	2	2	0
		PAT-052	16.32	North	2021	7	12.88	8.39	13.85	4.74	7.34	17.08	0.58	NA	0	0	0	0	0	0	2	0	2	0	0	0	0	0	NA	2	0	0	0	0	0	0	NA	0	0	0	2	0	NA	NA	NA	2
		PAT-053	6.66619	North	2021	7	8.75	10.25	9.08	5.17	10.46	20.66	1.78	NA	0	0	0	0	NA	0	0	0	1	0	NA	1	0	0	NA	2	0	0	0	0	0	0	0	0	0	0	0	0	NA	NA	NA	1
		PAT-055	2.20117	North	2021	7	9.88	6.97	5.58	1.33	10.13	8.89	1.17	NA	0	0	0	NA	0	0	0	0	2	0	0	0	0	0	0	2	0	0	0	0	0	2	0	0	0	0	0	0	2	2	2	2
		PAT-056	0	North	2021	7	9.49	10.92	6.83	0.7	11.42	7.26	1.91	NA	0	0	0	0	0	0	0	0	2	0	0	1	1	0	0	2	0	0	0	0	0	0	0	0	0	0	0	0	1	1	1	1
		PAT-058	3.91775	North	2021	7	10.49	5.69	5.28	1.18	8.25	6.93	2.27	NA	0	0	0	0	0	0	0	0	2	0	0	0	0	0	0	2	0	0	0	0	0	0	0	0	0	0	0	0	1	1	1	1
		PAT-060	4.09714	North	2021	7	8.31	9.66	7.64	0.72	9.47	15.24	2.16	NA	0	0	0	0	0	0	0	0	2	0	0	0	0	0	0	2	0	0	0	1	0	1	0	0	0	0	1	0	2	2	2	1
		PAT-061	24.7752	North	2021	7	9.88	3.38	6.29	1.18	6.51	12.12	0.49	NA	0	0	0	NA	0	0	0	0	2	0	0	2	0	0	0	2	0	0	0	0	0	0	NA	0	0	0	0	0	1	1	1	1
		PAT-065	0.950463	North	2021	7	14.61	8.13	6.9	1.22	12.35	10.04	2.54	NA	0	0	0	0	0	0	0	0	2	0	0	0	0	0	0	2	0	0	0	1	0	0	0	0	0	0	0	0	0	0	0	2
		PAT-066	7.44605	North	2022	4	8.35	5.26	7.73	6.13	14.51	21.73	1.32	NA	0	0	0	0	NA	0	NA	0	2	0	NA	0	0	0	NA	2	0	0	0	0	0	NA	0	0	NA	NA	NA	0	NA	NA	NA	2
		PAT-067	0.553191	North	2022	4	8.7	9.24	8.64	4.3	13.68	20.16	2.41	NA	NA	NA	NA	NA	NA	NA	NA	NA	0	NA	NA	0	0	0	NA	1	2	0	NA	0	0	NA	0	NA	NA	NA	NA	NA	2	2	2	2
		PAT-068	3.29415	North	2022	4	9.75	6.92	11.58	5.73	25.53	60.33	1.62	NA	0	0	0	NA	0	0	NA	0	2	0	0	2	0	0	NA	2	0	0	NA	0	0	NA	NA	NA	NA	NA	NA	0	NA	NA	NA	0
		PAT-069	8.52672	North	2022	4	14.3	10.33	9.26	8.82	19.52	15.15	4.4	NA	0	0	0	0	NA	0	NA	0	2	2	0	0	0	NA	NA	2	0	0	NA	0	NA	NA	0	NA	NA	NA	NA	0	NA	NA	NA	1
		PAT-070	18.9024	North	2022	4	8.47	6.35	2.35	4.78	9.37	8.58	0.8	NA	0	0	0	0	0	0	0	0	2	0	0	0	0	0	NA	1	0	0	0	0	0	NA	0	NA	NA	NA	NA	0	NA	NA	NA	1
		PAT-071	5.39776	North	2022	4	8.96	8.65	2.77	6.58	18.07	35.39	1.53	NA	0	0	0	0	0	0	0	0	2	0	0	2	0	0	NA	2	0	0	0	2	0	NA	NA	NA	NA	NA	NA	0	NA	NA	NA	2
		PAT-072	0.953359	North	2022	4	9.07	10.21	6.3	1.25	4.49	7.15	3.29	NA	NA	NA	NA	NA	NA	0	NA	NA	1	0	NA	0	0	NA	NA	1	2	0	NA	NA	NA	NA	NA	NA	NA	NA	NA	0	NA	NA	NA	1
		PAT-073	0.976646	North	2022	4	8.92	12.16	4.9	2.15	13.02	9.2	4.37	NA	NA	NA	NA	NA	NA	0	NA	NA	2	0	NA	0	0	NA	NA	2	0	0	NA	NA	NA	NA	NA	NA	NA	NA	NA	0	NA	NA	NA	0
		PAT-074	0.818522	North	2022	4	9.38	11.34	8.12	1.69	6.71	11.63	6.97	NA	0	0	0	NA	NA	NA	NA	NA	2	0	NA	0	0	0	NA	2	0	0	NA	0	NA	NA	0	NA	NA	NA	NA	NA	NA	NA	NA	0
		PAT-075	4.79545	North	2022	4	8.36	9.63	6.07	4.37	13.81	19.39	0.74	NA	NA	NA	NA	NA	NA	NA	NA	NA	NA	NA	NA	0	2	NA	NA	1	0	0	NA	NA	NA	NA	0	NA	NA	NA	NA	NA	NA	NA	NA	2
		PAT-076	8.30357	North	2022	4	12.23	8.23	8.55	3.2	9.11	14.83	1.49	NA	0	0	0	NA	NA	0	NA	NA	2	0	0	0	0	NA	NA	1	0	0	NA	NA	NA	NA	NA	NA	NA	NA	NA	0	NA	NA	NA	1
		PAT-077	3.98126	North	2022	4	20.85	11.48	15.93	3.49	9.4	15.63	6.12	NA	0	0	0	NA	NA	0	NA	NA	2	0	NA	2	0	NA	NA	2	NA	0	NA	NA	NA	NA	NA	NA	NA	NA	NA	0	NA	NA	NA	NA
		PAT-078	2.83097	North	2022	4	11.16	7.04	10.59	3.7	10.5	24.76	0.78	NA	0	0	0	0	0	0	0	0	2	0	0	0	0	0	NA	2	0	0	0	0	0	NA	0	0	NA	NA	NA	0	2	2	2	0
		PAT-079	0	North	2022	4	12.15	2.74	5.06	1.48	7.24	10.3	0.12	NA	NA	NA	NA	NA	NA	NA	NA	NA	2	NA	NA	0	0	NA	NA	1	2	0	0	0	NA	NA	0	NA	NA	NA	NA	NA	2	2	2	1
		PAT-080	2.88344	North	2022	4	5.87	2.38	8.34	2.61	10.4	14.12	0.31	NA	0	0	0	NA	NA	0	NA	NA	2	0	0	0	0	0	NA	0	0	0	NA	0	0	NA	NA	NA	NA	NA	NA	0	NA	NA	NA	2
		PAT-081	2.02784	North	2022	4	NA	NA	NA	NA	NA	NA	NA	NA	0	0	0	0	0	0	0	0	0	0	0	0	0	0	NA	0	0	0	0	0	0	NA	0	0	NA	NA	NA	0	0	0	0	2
		PAT-082	0	North	2022	4	8.08	7.45	10.56	1.82	5.36	6.07	1.47	NA	NA	NA	NA	NA	NA	NA	NA	NA	NA	NA	NA	0	0	NA	NA	2	2	0	NA	NA	NA	NA	0	NA	NA	NA	NA	0	NA	NA	NA	2
		PAT-083	2.15266	North	2022	4	11.3	4.98	18.31	2.87	14.69	3.71	1.13	NA	0	0	0	0	0	0	0	0	2	0	0	0	0	0	NA	2	0	0	0	0	0	NA	NA	0	NA	NA	NA	0	0	0	0	0
		PAT-084	4.62238	North	2022	4	7.47	3.7	15.32	2.12	7.05	15.26	0.49	NA	0	0	0	0	0	0	0	0	2	1	0	0	0	NA	NA	1	0	0	NA	NA	NA	NA	0	NA	NA	NA	NA	0	NA	NA	NA	2
		PAT-085	1.84362	North	2022	4	9.65	4.18	11.06	5.57	9.14	18.49	0.79	NA	0	0	0	0	0	0	0	0	2	0	0	0	0	NA	NA	0	0	0	NA	NA	NA	NA	NA	NA	NA	NA	NA	0	NA	NA	NA	2
		PAT-086	1.97475	North	2022	4	9.35	1.98	8.04	2.27	6.05	6.46	0.35	NA	0	0	0	NA	NA	0	NA	0	2	0	0	0	0	0	NA	1	0	0	0	2	0	NA	0	NA	NA	NA	NA	0	NA	NA	NA	1
		PAT-087	0.75928	North	2022	5	17.93	13.82	15.55	4.25	59.56	16.26	5.72	NA	0	0	0	0	NA	0	0	NA	2	0	0	0	0	NA	NA	2	0	0	NA	NA	NA	NA	0	NA	NA	NA	NA	0	NA	NA	NA	2
		PAT-088	10.1701	North	2022	5	6.43	3.12	8.95	6.27	39.04	20.28	0.55	NA	0	0	0	0	0	0	0	0	2	0	0	1	0	NA	NA	1	0	0	NA	NA	NA	NA	NA	NA	NA	NA	NA	0	NA	NA	NA	1
		PAT-089	4.49387	North	2022	5	7.87	6.61	9.05	5.99	35.23	16.86	1.82	NA	0	0	0	0	0	0	0	0	2	1	0	0	0	NA	NA	1	0	0	NA	NA	NA	NA	0	NA	NA	NA	NA	0	NA	NA	NA	1
		PAT-090	6.71755	North	2022	5	6.17	3.26	4.33	2.37	16.46	12.58	0.86	NA	0	0	0	0	0	0	0	0	2	0	0	0	0	0	NA	2	0	0	0	0	0	NA	0	0	NA	0	NA	0	0	0	0	2
		PAT-093	1.27496	North	2022	5	9.61	10.16	6.44	2.87	15.94	13.89	4.06	NA	0	0	0	0	0	0	NA	0	2	0	0	2	0	0	NA	2	0	0	0	0	0	NA	0	0	NA	NA	NA	0	0	0	0	0
		PAT-094	2.51575	North	2022	5	10.27	10.56	12.97	2.31	26.79	11.99	7.64	NA	0	0	0	0	0	0	0	0	2	0	0	0	0	0	NA	1	0	0	0	0	0	NA	0	0	NA	NA	NA	0	NA	NA	NA	0
		PAT-095	3.97752	North	2022	5	7	10.2	5.03	4.29	29.8	6.96	1.34	NA	0	0	0	0	0	0	0	0	2	0	0	0	0	0	NA	1	0	0	0	2	0	2	NA	0	NA	NA	NA	0	NA	NA	NA	0
		PAT-096	2.19284	North	2022	5	5.36	1.93	3.44	3.14	16.21	7.83	0.18	NA	0	0	0	NA	NA	0	0	0	2	0	0	0	0	NA	NA	1	0	0	NA	NA	NA	NA	NA	NA	NA	NA	NA	0	NA	NA	NA	1
		PAT-097	5.07792	North	2022	5	6.7	3.05	4.74	2.63	12	2.95	0.24	NA	0	0	0	0	0	0	0	0	2	0	0	0	2	NA	NA	2	0	0	NA	NA	NA	NA	NA	NA	NA	NA	NA	0	NA	NA	NA	2
		PAT-098	3.17947	North	2022	5	8.8	3.97	6.59	2.92	15.17	3.49	1.26	NA	0	0	0	0	0	0	0	0	2	0	0	0	0	0	NA	2	0	0	0	0	0	NA	0	0	NA	NA	NA	0	NA	NA	NA	2
		PAT-099	2.42458	North	2022	5	10.05	9.85	9.55	3.22	17.87	14.13	5.66	NA	0	0	0	0	NA	0	NA	0	2	0	0	1	0	NA	NA	2	0	0	NA	NA	NA	NA	0	NA	NA	NA	NA	0	NA	NA	NA	1
		PAT-100	0.996426	North	2022	5	NA	NA	NA	NA	NA	NA	NA	NA	0	0	0	NA	0	0	0	0	2	0	0	0	0	NA	NA	2	0	0	NA	NA	NA	NA	NA	NA	NA	NA	NA	0	NA	NA	NA	2
		PAT-101	5.76303	North	2022	5	10.62	3.62	16.78	3.7	23.19	15.18	0.66	NA	0	0	0	NA	0	0	NA	0	2	0	0	0	0	NA	NA	2	0	0	NA	NA	NA	NA	NA	NA	NA	NA	NA	0	NA	NA	NA	1
		PAT-102	11.4853	North	2022	5	7.94	2.96	12.05	3.88	16.42	13.14	0.48	NA	0	0	0	0	0	0	0	0	2	0	0	0	0	0	NA	1	0	0	0	1	0	NA	0	0	NA	NA	NA	0	2	2	2	1
		PAT-103	5.81677	North	2022	5	7.55	5.72	13.1	3.72	17.43	16.43	1.67	NA	0	0	0	0	0	0	0	0	0	0	0	0	0	0	NA	2	0	0	NA	NA	NA	NA	NA	NA	NA	NA	NA	0	NA	NA	NA	2
		PAT-104	15.2579	North	2022	5	8.25	3.99	13.71	6.41	21.11	8.73	1	NA	0	0	0	0	0	0	0	0	2	0	0	0	0	0	NA	0	0	0	0	0	0	NA	NA	0	NA	NA	NA	0	NA	NA	NA	2
		PAT-106	2.29914	North	2022	5	18.2	9.46	27.81	5.46	87.04	9.75	5.25	NA	0	0	0	NA	NA	NA	NA	NA	2	NA	NA	0	0	0	NA	2	2	0	0	2	NA	NA	NA	NA	NA	NA	NA	NA	NA	NA	NA	0
		PAT-107	2.46714	North	2022	5	8.17	11.2	24.12	2.96	79.88	21.19	2.73	NA	NA	NA	NA	NA	NA	NA	NA	NA	NA	NA	NA	NA	NA	0	NA	2	1	0	0	NA	NA	NA	0	NA	NA	NA	NA	0	NA	NA	NA	0
		PAT-108	7.46271	North	2022	5	6.87	3.6	15.33	3.94	14.72	11.14	0.55	NA	NA	NA	NA	NA	NA	NA	NA	NA	NA	NA	NA	0	0	NA	NA	2	0	0	NA	NA	NA	NA	0	NA	NA	NA	NA	NA	NA	NA	NA	1
		PAT-109	0.43902	North	2022	5	12.01	4.32	15.53	2.86	14.37	4.35	5	NA	NA	NA	NA	NA	NA	NA	NA	NA	2	NA	NA	0	0	NA	NA	2	2	0	NA	NA	NA	NA	NA	NA	NA	NA	NA	NA	NA	NA	NA	1
		PAT-110	1.95762	North	2022	5	11.46	11.92	16.32	2.73	17.21	12.13	4.62	NA	0	0	0	NA	NA	0	NA	NA	2	0	0	2	0	0	NA	1	0	0	0	NA	NA	NA	0	NA	NA	NA	NA	0	NA	NA	NA	2
		PAT-111	0.349014	North	2022	5	7.95	8.58	18.5	2.73	13.85	7.83	4.68	NA	NA	NA	NA	NA	NA	NA	NA	NA	NA	NA	NA	0	0	NA	NA	2	2	0	NA	NA	NA	NA	NA	NA	NA	NA	NA	NA	NA	NA	NA	1
		PAT-112	0.640476	North	2022	5	7.08	3.28	15.01	2.56	21.59	14.94	1.53	NA	NA	NA	NA	NA	NA	NA	NA	NA	NA	NA	NA	0	0	NA	NA	2	1	0	NA	NA	NA	NA	NA	NA	NA	NA	NA	NA	NA	NA	NA	1
		PAT-113	28.2221	North	2022	5	8.38	3.86	16.68	5.86	30.23	16.21	1.04	NA	0	0	0	NA	0	0	0	0	2	0	0	0	1	NA	NA	2	0	0	NA	NA	NA	NA	0	NA	NA	NA	NA	0	NA	NA	NA	0
		PAT-114	3.30045	North	2022	5	7.92	7.52	13.46	3.39	20.09	14.75	1.64	NA	NA	NA	NA	NA	0	0	NA	NA	2	0	NA	0	0	0	NA	2	0	0	0	NA	0	NA	0	0	NA	NA	NA	0	2	2	2	1
		PAT-115	0.725105	North	2022	5	7.97	9.89	18.94	2.02	9.98	6	5.17	NA	0	0	0	NA	NA	0	0	NA	2	0	0	0	0	0	NA	2	0	0	0	0	0	NA	NA	0	NA	NA	NA	0	2	2	2	2
		PAT-116	1.37403	North	2022	5	7.11	8.46	17.15	3.76	11.63	6.98	1.91	NA	NA	NA	NA	NA	NA	NA	NA	NA	NA	NA	NA	1	0	NA	NA	1	2	0	NA	NA	NA	NA	NA	NA	NA	NA	NA	NA	NA	NA	NA	1
		PAT-117	0.372122	North	2022	5	6.11	3.92	15.63	3.25	15.13	5.09	1.12	NA	NA	NA	NA	NA	NA	NA	NA	NA	NA	0	NA	0	0	NA	NA	2	2	0	NA	NA	NA	NA	NA	NA	NA	NA	NA	0	NA	NA	NA	1
		PAT-118	10.8561	North	2022	5	7.7	3.73	16.38	5.34	18.8	14.78	0.56	NA	0	0	0	0	0	0	0	0	2	0	0	2	0	0	NA	2	0	0	0	0	0	NA	0	0	NA	NA	NA	0	0	0	0	0
		PAT-119	1.07124	North	2022	5	6.58	5.74	19.31	2.89	12.22	3.19	1.61	NA	0	0	0	NA	NA	0	NA	NA	0	NA	NA	NA	0	0	NA	2	0	0	0	0	NA	NA	0	NA	NA	NA	NA	NA	0	0	0	2
		PAT-121	6.85006	North	2022	5	6.32	3.12	29.25	5.12	21.98	10.92	0.74	NA	NA	NA	NA	NA	NA	NA	NA	NA	NA	NA	NA	0	0	NA	NA	1	2	0	NA	NA	NA	NA	NA	NA	NA	NA	NA	NA	NA	NA	NA	1
		PAT-122	3.3477	North	2022	5	10.57	12.18	31.33	3.5	28.6	6.29	4.33	NA	0	0	0	NA	NA	0	NA	NA	2	0	0	0	0	0	NA	1	0	0	0	0	0	NA	0	NA	NA	NA	NA	0	0	0	0	1
		PAT-123	3.60148	North	2022	5	8.37	4.01	31.52	3.98	13.77	12.83	0.32	NA	NA	NA	NA	NA	NA	NA	NA	NA	NA	NA	NA	0	0	NA	NA	0	0	0	NA	NA	NA	NA	NA	NA	NA	NA	NA	NA	NA	NA	NA	2
		PAT-124	3.06037	North	2022	5	7.92	9.81	3.53	7.29	13.27	17.83	1.52	NA	0	0	0	NA	0	0	NA	0	2	0	0	0	0	NA	NA	2	0	0	NA	NA	NA	NA	NA	NA	NA	NA	NA	0	NA	NA	NA	0
		PAT-126	1.73441	North	2022	5	7.34	10.22	6.27	9.14	14	19.39	1.51	NA	0	0	0	NA	NA	0	NA	NA	2	0	NA	0	0	0	NA	2	0	0	NA	0	NA	NA	NA	0	NA	NA	NA	NA	NA	NA	NA	0
		PAT-127	6.54688	North	2022	5	9.24	12	5.58	7.03	18.74	59.49	1.09	NA	0	0	0	NA	NA	0	0	NA	2	0	0	1	0	NA	NA	1	0	0	NA	NA	NA	NA	NA	NA	NA	NA	NA	0	NA	NA	NA	1
		PAT-128	3.68217	North	2022	5	14.83	11.82	14.06	2.97	16.47	9.21	15.69	NA	0	0	0	NA	NA	NA	NA	NA	2	0	NA	2	0	NA	NA	1	0	0	NA	NA	NA	NA	NA	NA	NA	NA	NA	0	NA	NA	NA	2
		PAT-130	2.43971	North	2022	5	NA	NA	NA	NA	NA	NA	NA	NA	0	0	0	NA	NA	0	0	NA	2	0	0	1	0	0	NA	1	0	0	0	0	0	0	0	0	NA	NA	NA	0	0	0	0	1
		PAT-131	2.16201	North	2022	6	9.04	10.95	8.9	2.18	11	19.85	13.66	NA	NA	NA	NA	NA	NA	0	NA	NA	NA	NA	NA	0	0	NA	NA	2	0	0	NA	NA	NA	NA	0	NA	NA	NA	NA	0	NA	NA	NA	2
		PAT-132	6.85381	North	2022	6	7.54	9.18	5.71	2.39	6.43	10.21	2.36	NA	NA	NA	NA	NA	NA	NA	NA	NA	NA	NA	NA	0	0	NA	NA	2	0	0	0	0	NA	NA	0	NA	NA	NA	NA	NA	NA	NA	NA	1
		PAT-133	3.10102	North	2022	6	9.94	10.86	4.51	5.05	24.63	14.16	3.93	NA	0	0	0	NA	NA	0	NA	NA	2	0	0	0	2	NA	NA	2	0	0	NA	NA	NA	NA	0	NA	NA	NA	NA	0	NA	NA	NA	1
		PAT-134	9.23701	North	2022	6	17.05	9.17	5.47	2.75	14.73	27.6	3.25	NA	0	0	0	NA	NA	0	NA	NA	2	0	NA	0	0	NA	NA	2	2	0	NA	NA	NA	NA	NA	NA	NA	NA	NA	NA	NA	NA	NA	0
		PAT-135	3.28351	North	2022	6	16.4	12.23	5.07	2.9	20.31	20.89	5.28	NA	NA	NA	NA	NA	NA	NA	NA	NA	NA	NA	NA	2	0	NA	NA	2	0	0	NA	NA	NA	NA	NA	NA	NA	NA	NA	NA	NA	NA	NA	0
		PAT-136	2.66429	North	2022	6	16.24	10.06	5.6	3.04	11.94	15.92	5.24	NA	NA	NA	NA	NA	NA	NA	NA	NA	NA	NA	NA	0	0	NA	NA	2	0	0	NA	NA	NA	NA	NA	NA	NA	NA	NA	NA	NA	NA	NA	2
		PAT-137	20.0436	North	2022	6	NA	NA	NA	NA	NA	NA	NA	NA	0	0	0	NA	NA	0	NA	NA	2	0	0	0	2	NA	NA	NA	NA	NA	NA	NA	NA	NA	NA	NA	NA	NA	NA	0	NA	NA	NA	NA
		PAT-139	1.07879	North	2022	6	NA	NA	NA	NA	NA	NA	NA	NA	0	0	0	NA	0	0	0	0	2	0	0	0	0	NA	NA	2	0	0	NA	NA	NA	NA	NA	NA	NA	NA	NA	0	NA	NA	NA	0
		PAT-140	0	North	2022	6	19.84	11.22	13.96	2.53	18.83	23.88	17.8	NA	0	0	0	0	NA	NA	NA	NA	2	0	NA	0	0	NA	NA	2	2	0	NA	NA	NA	NA	NA	NA	NA	NA	NA	0	NA	NA	NA	2
		PAT-141	11.878	North	2022	6	18.16	12.77	15.04	5.13	12.13	28.35	4.2	NA	0	0	0	0	0	0	0	0	2	0	0	0	0	NA	NA	2	0	0	NA	NA	NA	NA	NA	NA	NA	NA	NA	2	NA	NA	NA	2
		PAT-142	0	North	2022	6	15.53	10.93	5.63	3.48	5.18	18.16	3.39	NA	NA	NA	NA	NA	NA	NA	NA	NA	NA	NA	NA	0	0	NA	NA	2	0	0	NA	NA	NA	NA	NA	NA	NA	NA	NA	NA	NA	NA	NA	2
		PAT-143	3.85569	North	2022	6	19.77	10.16	11.92	4.82	18.16	36.42	11.88	NA	NA	NA	NA	NA	NA	NA	NA	NA	NA	NA	NA	0	0	NA	NA	2	1	0	NA	NA	NA	NA	1	NA	NA	NA	NA	NA	NA	NA	NA	2
		PAT-144	8.05024	North	2022	6	11.6	10.03	6.39	4.43	17.91	30.54	2.65	NA	NA	NA	NA	NA	NA	NA	NA	NA	NA	NA	NA	0	2	NA	NA	2	0	0	NA	NA	NA	NA	NA	NA	NA	NA	NA	NA	NA	NA	NA	2
		PAT-145	0	North	2022	6	25.56	35.64	22.46	3.41	14.29	36.88	28.17	NA	NA	NA	NA	NA	NA	NA	NA	NA	NA	NA	NA	0	0	NA	NA	2	2	0	NA	NA	NA	NA	NA	NA	NA	NA	NA	NA	NA	NA	NA	2
		PAT-146	4.03223	North	2022	6	18.35	11.21	9.01	4.05	9.18	22.93	4.39	NA	NA	NA	NA	NA	NA	0	NA	NA	2	NA	NA	0	0	NA	NA	1	0	0	NA	2	NA	NA	0	NA	NA	NA	NA	NA	NA	NA	NA	1
		PAT-148	20.3243	North	2022	6	17.99	14.81	10.2	13.33	11.88	21.65	6.62	NA	0	0	0	NA	NA	0	NA	0	2	0	0	0	0	0	NA	1	0	0	NA	NA	NA	NA	NA	NA	NA	NA	NA	0	NA	NA	NA	2
		PAT-149	0.362419	North	2022	6	20.72	27.48	14.34	4.57	22.29	32.06	18.9	NA	0	0	0	NA	NA	0	NA	NA	2	0	NA	0	0	NA	NA	NA	NA	NA	NA	NA	NA	NA	NA	NA	NA	NA	NA	0	NA	NA	NA	NA
		PAT-151	0.542444	North	2022	6	NA	NA	NA	NA	NA	NA	NA	NA	NA	NA	NA	NA	NA	NA	NA	NA	NA	NA	NA	0	0	NA	NA	2	0	0	NA	NA	NA	NA	NA	NA	NA	NA	NA	NA	NA	NA	NA	2
		PAT-152	6.74747	North	2022	6	25.11	20.17	12.06	2.13	13.26	17.97	7.59	NA	NA	NA	NA	NA	NA	0	NA	NA	2	0	NA	0	0	NA	NA	2	2	0	NA	NA	NA	NA	NA	NA	NA	NA	NA	0	NA	NA	NA	1
		PAT-153	2.37849	North	2022	6	16.01	14.12	5.91	4.83	11.43	37.96	3.28	NA	NA	NA	NA	NA	NA	NA	NA	NA	NA	NA	NA	0	0	NA	NA	2	2	0	NA	NA	NA	NA	NA	NA	NA	NA	NA	NA	NA	NA	NA	2
		PAT-154	11.2061	North	2022	6	19.45	10.62	12.76	6.42	44.85	53.21	7.5	NA	NA	NA	NA	NA	NA	0	NA	NA	NA	NA	NA	0	0	NA	NA	1	0	0	NA	NA	NA	NA	NA	NA	NA	NA	NA	0	NA	NA	NA	1
		PAT-155	1.33897	North	2022	6	20.2	12.52	9.64	5.07	58.77	61.41	4.82	NA	NA	NA	NA	NA	NA	NA	NA	NA	NA	NA	NA	2	0	0	NA	0	2	0	NA	NA	NA	NA	0	NA	NA	NA	NA	NA	0	0	0	2
		PAT-156	2.1364	North	2022	6	20.61	10.65	8.26	2.96	32.11	37.29	5.39	NA	NA	NA	NA	NA	NA	NA	NA	NA	NA	NA	NA	0	0	0	NA	2	0	0	0	NA	NA	NA	0	NA	NA	NA	NA	NA	NA	NA	NA	2
		PAT-157	6.37691	North	2022	6	13.11	5.5	13.27	2.03	5.09	21.77	4.27	NA	0	0	0	NA	NA	0	0	0	2	0	0	0	0	NA	NA	2	0	0	NA	NA	NA	NA	0	NA	NA	NA	NA	0	NA	NA	NA	0
		PAT-158	6.8903	North	2022	6	8.93	5.52	12.14	2.25	6.46	21.87	2.45	NA	NA	NA	NA	NA	NA	NA	NA	NA	NA	NA	NA	0	0	0	NA	0	0	0	NA	NA	NA	NA	NA	NA	NA	NA	NA	NA	NA	NA	NA	2
		PAT-159	4.22561	North	2022	6	17.65	9.87	15.38	5.91	23.09	40.77	14.4	NA	NA	NA	NA	NA	NA	NA	NA	NA	2	NA	NA	2	0	NA	NA	1	0	0	NA	NA	NA	NA	0	NA	NA	NA	NA	NA	NA	NA	NA	1
		PAT-160	2.61032	North	2022	6	6.71	4.58	6.18	1.26	1.86	4.91	1.56	NA	NA	NA	NA	NA	NA	0	NA	NA	0	NA	NA	0	0	NA	NA	2	0	0	0	2	NA	NA	0	NA	NA	NA	NA	NA	NA	NA	NA	0
		PAT-162	0.216231	North	2022	7	23.16	10.66	7.2	4.36	36.38	39.52	5.27	NA	0	0	0	0	0	0	0	0	1	0	0	1	0	NA	NA	NA	NA	NA	NA	NA	NA	NA	NA	NA	NA	NA	NA	0	NA	NA	NA	NA
		PAT-163	3.70571	North	2022	7	18.84	8.15	5.4	3.02	14.19	37.98	2.12	NA	0	0	0	NA	0	0	0	0	2	0	0	0	0	0	NA	2	0	0	NA	0	0	NA	0	NA	NA	NA	NA	1	NA	NA	NA	1
		PAT-164	1.41118	North	2022	7	15.13	9.1	2.82	2.25	9.1	9.28	1.44	NA	NA	NA	NA	NA	NA	NA	NA	NA	2	NA	NA	0	0	NA	NA	2	2	0	NA	NA	NA	NA	NA	NA	NA	NA	NA	NA	NA	NA	NA	2
		PAT-165	0	North	2022	7	32.39	11.27	5.78	1.96	49	45.67	9.51	NA	0	0	0	NA	0	NA	NA	NA	2	0	NA	0	0	NA	NA	2	2	0	NA	NA	NA	NA	NA	NA	NA	NA	NA	0	NA	NA	NA	2
		PAT-166	0	North	2022	7	25.86	14.05	3.85	1.56	43.47	27.9	4.67	NA	0	0	0	0	NA	0	NA	0	2	0	0	0	0	NA	NA	2	0	0	NA	NA	NA	NA	NA	NA	NA	NA	NA	0	NA	NA	NA	2
		PAT-167	0.543011	North	2022	7	15.9	5.94	4.68	2.31	9.68	18.44	0.78	NA	0	0	0	NA	0	0	0	NA	2	0	0	0	2	NA	NA	2	2	0	NA	NA	NA	NA	NA	NA	NA	NA	NA	0	NA	NA	NA	0
		PAT-168	2.99608	North	2022	7	24.79	12.2	4.98	3.51	18.9	32.63	4.97	NA	NA	NA	NA	NA	NA	NA	NA	NA	NA	NA	NA	1	0	NA	NA	2	0	0	NA	NA	NA	NA	NA	NA	NA	NA	NA	NA	NA	NA	NA	1
		PAT-169	1.84079	North	2022	7	38.14	28.41	10.67	3.48	24.47	44.34	9.73	NA	NA	NA	NA	NA	NA	NA	NA	NA	2	0	NA	0	0	NA	NA	2	2	0	NA	NA	NA	NA	NA	NA	NA	NA	NA	NA	NA	NA	NA	0
		PAT-170	7.03132	North	2022	7	30.01	43.81	6.61	6.13	26.95	42.29	2.15	NA	0	0	0	0	0	0	2	0	2	0	0	1	0	0	NA	2	0	0	0	0	NA	NA	0	0	NA	NA	NA	0	NA	NA	NA	2
		PAT-171	37.888	North	2022	7	15.7	8.25	2.24	5.76	14.46	13.77	1.42	NA	0	0	0	0	0	0	1	0	2	0	0	0	0	NA	NA	2	NA	0	NA	NA	NA	NA	NA	NA	NA	NA	NA	0	NA	NA	NA	NA
		PAT-172	0	North	2022	7	20.09	12.6	3.11	2.81	7.17	18.98	1.88	NA	NA	NA	NA	NA	NA	NA	NA	NA	NA	NA	NA	0	1	NA	NA	0	NA	0	NA	NA	NA	NA	NA	NA	NA	NA	NA	NA	NA	NA	NA	0
		PAT-173	7.39564	North	2022	7	25.31	13.65	4.99	4.16	48.71	46.08	6.32	NA	NA	NA	NA	NA	NA	NA	NA	NA	NA	NA	NA	2	0	NA	NA	2	2	0	0	2	NA	NA	0	NA	NA	NA	NA	NA	NA	NA	NA	2
		PAT-174	14.6163	North	2022	7	15.09	5.92	2.01	4.25	17.23	62.56	0.52	NA	0	0	0	NA	0	NA	0	NA	2	0	0	0	0	NA	NA	2	2	0	NA	NA	NA	NA	NA	NA	NA	NA	NA	0	NA	NA	NA	1
		PAT-175	10.5825	North	2022	7	16.34	10.45	3.76	4.34	16.67	30.8	2.46	NA	0	0	0	0	0	0	0	0	2	1	0	0	0	NA	NA	2	2	0	NA	NA	NA	NA	NA	NA	NA	NA	NA	0	NA	NA	NA	2
		PAT-181	0	North	2023	5	7.613	9.076	5.349	6.869	16.82	16.7	0.9415	29136	NA	NA	NA	NA	NA	NA	NA	NA	2	NA	NA	NA	0	NA	NA	2	NA	NA	NA	0	0	NA	NA	NA	NA	0	NA	NA	NA	NA	NA	NA
		PAT-182	2.19438	North	2023	5	6.714	7.929	2.545	2.816	8.606	9.924	0.7072	13271	0	0	0	NA	NA	0	NA	NA	2	0	0	0	0	0	0	2	NA	NA	0	2	2	0	NA	0	2	0	0	0	1	1	1	NA
		PAT-183	1.038	North	2023	5	7.758	8.706	5.638	5.519	13.51	13.19	1.401	27200	0	0	0	0	NA	0	NA	NA	2	0	0	0	2	0	NA	2	NA	0	0	0	0	0	NA	0	0	0	0	0	0	0	0	NA
		PAT-184	0	North	2023	5	10	10.74	4.8	4.246	16.08	11.01	1.402	38590	NA	NA	NA	NA	NA	NA	NA	NA	2	0	0	NA	0	NA	NA	0	NA	0	0	0	0	NA	NA	NA	NA	0	NA	NA	NA	NA	NA	NA
		PAT-185	3.07931	North	2023	5	7.075	4.858	2.778	2.964	9.668	11.93	0.1889	44425	0	0	0	0	0	0	0	NA	2	0	0	1	0	0	0	0	NA	0	0	1	0	0	1	0	0	0	0	0	0	0	0	2
		PAT-187	1.19232	North	2023	5	7.682	7.936	3.397	3.228	9.136	8.219	0.9381	35533	0	0	0	NA	NA	NA	NA	NA	2	0	NA	NA	0	NA	NA	2	NA	NA	0	0	0	0	0	NA	NA	0	0	NA	NA	NA	NA	NA
		PAT-188	0.707317	North	2023	5	6.003	1.044	2.64	0.8626	1.618	1.56	0.09078	27743	NA	NA	NA	NA	NA	NA	NA	NA	2	NA	NA	NA	0	NA	NA	2	NA	NA	NA	0	0	NA	NA	NA	NA	0	NA	NA	NA	NA	NA	NA
		PAT-190	0	North	2023	5	9.932	6.465	5.112	6.038	11.34	23.36	0.6617	48238	NA	NA	NA	NA	NA	0	NA	NA	2	0	NA	0	0	NA	NA	2	NA	NA	0	2	0	0	1	NA	NA	0	0	NA	NA	NA	NA	NA
		PAT-191	0	North	2023	6	11.15	17.38	2.47	6.276	12.33	14.62	5.732	24716	0	0	0	NA	NA	0	NA	NA	2	0	0	0	0	0	0	2	NA	0	0	0	0	0	0	0	0	0	0	NA	0	0	0	0
		PAT-192	1.07129	North	2023	6	7.207	5.318	5.316	4.55	5.625	12.89	0.4317	41265	0	0	0	0	0	0	0	NA	2	0	0	0	0	0	0	2	NA	0	0	0	1	0	NA	0	0	0	0	0	1	1	1	2
		PAT-193	1.86844	North	2023	6	10.27	9.38	4.663	3.233	11.67	5.656	1.492	36856	NA	NA	NA	NA	NA	0	NA	NA	NA	0	NA	2	NA	NA	NA	2	NA	NA	0	0	0	NA	NA	NA	NA	NA	0	NA	NA	NA	NA	NA
		PAT-195	0.720667	North	2023	6	7.615	6.256	7.069	5.566	7.971	7.834	0.5319	68019	NA	NA	NA	NA	NA	0	NA	NA	2	0	0	NA	0	NA	NA	2	NA	NA	0	0	0	0	0	NA	NA	0	0	0	NA	NA	NA	NA
		PAT-196	10.335	North	2023	6	19.71	24.8	12.87	10.77	6.316	37.08	7.059	43902	0	0	0	0	0	0	0	NA	2	0	0	1	0	0	0	2	NA	0	0	1	0	0	1	0	0	0	1	0	1	1	1	2
		PAT-197	0.93288	North	2023	6	8.317	10.93	5.643	4.538	22.44	7.665	4.37	18791	0	0	0	NA	NA	0	NA	NA	2	0	0	0	0	0	NA	1	NA	0	0	0	0	0	NA	0	0	0	0	0	NA	NA	NA	NA
		PAT-198	6.16798	North	2023	6	11.43	9.646	9.144	4.806	14.1	8.989	1.663	36216	0	0	0	0	1	0	0	NA	2	0	0	0	0	0	0	1	NA	0	0	0	1	0	1	0	0	0	0	2	0	0	0	0
		PAT-199	2.73407	North	2023	6	17.15	11.39	5.533	3.251	21.17	42.29	4.265	40464	0	0	0	0	0	0	0	NA	2	0	0	0	0	0	0	1	NA	0	0	1	0	0	0	0	0	1	0	0	1	1	1	1
		PAT-200	0	North	2023	6	17.92	9.487	4.552	2.659	25.12	23.24	3.936	36965	0	0	0	0	NA	0	NA	NA	2	0	0	0	0	0	NA	2	NA	0	0	0	0	0	0	0	0	0	0	0	1	1	1	NA
		PAT-201	7.47095	North	2023	6	63.13	32.2	5.624	5.977	6.153	26.43	1.089	18312	0	0	0	0	0	0	0	NA	2	0	0	0	0	0	0	2	NA	0	0	0	0	0	NA	0	0	0	0	0	0	0	0	2
		PAT-202	3.82197	North	2023	6	6.662	5.963	2.407	3.76	10.53	7.69	1.103	32365	0	0	0	0	NA	0	0	NA	2	0	0	0	2	0	0	2	NA	0	0	1	0	0	1	0	0	0	0	0	1	1	1	2
		PAT-203	0.839372	North	2023	6	15.79	12.35	3.415	2.81	21.11	8.89	2.638	34873	0	0	0	0	0	0	0	NA	2	0	0	0	0	0	0	2	NA	0	0	0	0	0	0	0	0	0	0	0	0	0	0	2
		PAT-204	18.7455	North	2023	6	18.63	22.83	5.317	4.832	45.29	21.53	5.133	42984	0	0	0	0	0	0	0	NA	2	0	0	2	0	0	0	2	NA	0	0	0	0	0	1	0	2	0	0	0	0	0	0	2
		PAT-206	0.896853	North	2023	6	9.591	10.26	2.322	1.925	9.617	10.39	1.993	24945	0	0	0	NA	0	0	NA	NA	2	0	0	0	0	0	NA	2	NA	0	0	0	0	0	0	0	0	0	0	NA	0	0	0	NA
		PAT-207	9.08902	North	2023	6	20.3	23.25	8.254	4.826	21.22	13.74	5.92	29158	0	0	0	0	0	0	0	NA	2	0	0	1	0	0	0	2	NA	0	0	0	0	0	1	0	0	0	0	0	1	1	1	0
		PAT-208	4.01905	North	2023	7	17.76	11.31	7.881	5.184	18.17	20.33	3.455	41268	0	0	0	NA	0	0	0	NA	2	0	0	0	0	0	0	0	NA	0	0	1	0	2	0	0	0	0	0	0	1	1	1	2
		PAT-209	0	North	2023	7	10.53	3.868	9.715	1.541	13.55	14.25	2.314	66079	NA	NA	NA	NA	NA	NA	NA	NA	2	0	NA	NA	0	NA	NA	2	NA	0	0	2	2	NA	NA	NA	NA	0	NA	NA	NA	NA	NA	NA
		PAT-210	0	North	2023	7	NA	NA	NA	NA	NA	NA	NA	NA	0	0	0	0	NA	0	NA	NA	2	0	0	0	2	NA	NA	2	NA	NA	0	1	0	0	0	NA	0	0	0	NA	NA	NA	NA	NA
		PAT-211	1.92517	North	2023	7	11.73	3.274	13.73	1.53	6.66	7.113	1.237	36512	0	0	0	0	0	0	0	NA	2	0	0	0	1	0	0	2	NA	0	0	0	0	0	NA	0	0	0	0	0	1	1	1	2
		PAT-212	38.1401	North	2023	7	NA	NA	NA	NA	NA	NA	NA	NA	0	0	0	0	0	0	NA	NA	2	0	0	1	0	0	0	1	NA	0	0	1	0	0	1	0	0	0	0	0	NA	NA	NA	2
		PAT-213	23.6251	North	2023	7	12.74	12.6	4.653	3.39	55.55	28.53	2.17	24947	0	0	0	0	0	0	0	NA	2	0	0	0	0	0	0	2	NA	0	0	0	0	0	1	0	0	1	0	0	1	1	1	0
		PAT-214	6.32238	North	2023	7	13.95	11.43	4.468	2.331	7.392	19.05	2.255	28069	NA	NA	NA	0	NA	0	NA	NA	2	2	0	2	0	NA	NA	2	NA	NA	0	0	0	0	0	NA	NA	0	0	NA	NA	NA	NA	NA
		PAT-215	0.904386	North	2023	7	16.98	11.15	3.732	1.795	19.62	19.14	2.987	18419	NA	NA	NA	NA	NA	NA	NA	NA	2	NA	0	0	0	0	NA	2	NA	0	0	0	0	0	0	0	2	0	2	NA	NA	NA	NA	NA
		PAT-216	9.6092	North	2023	7	11.06	10.95	5.07	4.744	17.44	39.59	1.6	30468	0	0	0	0	NA	0	NA	NA	2	0	0	2	0	NA	0	2	NA	0	0	0	0	0	0	0	0	0	2	0	1	1	1	2
		PAT-217	20.5981	North	2023	7	10.15	10.23	6.204	5.32	59.64	25.94	2.72	33006	0	0	0	0	0	0	0	NA	2	0	0	0	0	0	0	1	NA	0	0	0	0	0	1	0	0	1	0	0	0	0	0	2
		PAT-218	3.43704	North	2023	7	14.2	12.27	4.465	1.874	32.47	30.13	2.885	20730	0	0	0	0	0	0	NA	NA	2	0	0	0	0	0	0	2	NA	0	0	0	0	0	1	0	0	0	0	0	0	0	0	2
		PAT-220	0	North	2023	7	11.63	9.001	3.417	3.775	21.53	25.96	4.614	11179	NA	NA	NA	NA	NA	NA	NA	NA	2	NA	NA	NA	0	NA	NA	2	NA	NA	0	NA	0	0	NA	NA	NA	0	NA	NA	NA	NA	NA	NA
		PAT-221	4.55328	North	2023	7	6.535	3.069	1.794	3.058	9.621	27.4	0.6436	36788	0	0	0	0	0	0	0	NA	2	0	0	0	0	0	0	2	NA	0	0	0	0	0	1	0	0	2	0	0	1	1	1	2
		PAT-222	4.55328	North	2023	7	3.168	3.614	0.7842	0.4132	5.821	6.832	5.182	5942	0	0	0	0	0	0	0	NA	0	0	0	0	0	0	0	2	NA	0	0	0	0	0	1	0	0	0	0	0	1	1	1	0
		PAT-223	9.74026	North	2023	7	7.729	6.649	1.454	1.722	4.802	13.27	1.665	20345	NA	NA	NA	NA	NA	0	NA	NA	2	0	0	0	0	NA	NA	2	NA	NA	0	2	0	0	NA	0	0	0	0	NA	NA	NA	NA	NA
		PAT-224	11.1875	North	2023	7	7.681	3.718	1.536	3.785	4.09	11.18	1.06	34276	0	0	0	0	0	0	0	NA	2	0	0	0	0	1	0	1	NA	0	0	0	0	0	1	0	0	0	0	1	1	1	1	2
		PAT-226	0	North	2023	8	8.934	8.738	5.469	1.757	21.25	11.35	2.326	20633	0	0	0	0	0	0	0	NA	2	0	0	2	0	0	0	2	NA	0	0	0	0	0	1	0	0	0	0	0	0	0	0	NA
		PAT-228	0	North	2023	8	7.278	1.049	4.759	0.7063	11.01	9.942	1.711	23815	0	0	0	NA	0	0	NA	NA	1	0	0	0	0	0	0	0	NA	0	1	0	0	0	1	0	0	0	0	0	0	0	0	0
		PAT-231	0	North	2023	8	10.31	3.834	1.322	1.905	18.59	9.333	0.5809	40498	0	0	0	0	0	0	0	NA	2	0	0	1	0	0	0	0	NA	0	1	1	0	0	0	0	0	0	1	0	0	0	0	0
		PAT-232	2.35078	North	2023	8	8.783	5.696	5.109	2.712	14.27	18.6	1.481	20661	0	0	0	NA	0	0	NA	NA	2	0	0	0	0	0	0	1	NA	0	0	0	1	2	0	0	0	0	0	0	1	1	1	NA
		PAT-234	15.2381	North	2023	8	7.173	3.641	3.52	4.991	24.98	18.23	0.4055	55533	0	0	0	0	0	0	0	NA	2	0	0	0	0	0	0	2	NA	0	0	0	0	2	1	0	0	2	0	0	0	0	0	0
		PAT-236	3.21256	North	2023	8	11.62	5.993	3.029	4.347	17.96	25.8	0.6212	25975	0	0	0	0	NA	0	0	NA	2	0	0	0	0	0	1	2	NA	0	0	2	0	0	1	0	0	0	0	0	0	0	0	2
		PAT-237	4.56755	North	2023	8	253.5	36.9	3.247	7.941	6.742	40.28	5.328	4335	0	0	0	0	0	0	0	NA	2	0	0	2	0	1	0	2	NA	0	0	0	1	0	NA	0	0	0	0	1	1	1	1	2
		PAT-240	1.06061	North	2023	8	8.918	7.685	1.772	2.222	11.26	16.81	1.676	16337	0	0	0	0	0	0	0	NA	2	0	0	1	0	0	0	2	NA	NA	0	0	0	0	0	0	0	0	0	0	0	0	0	2
		PAT-272	5.19324	North	2024	1	15.9	10.25	4.723	5.938	43.87	19.95	4.715	31533	0	0	0	0	0	0	NA	NA	2	0	0	1	0	1	0	2	NA	NA	0	0	0	0	0	0	0	0	0	0	1	1	1	2
		PAT-273	8.0525	North	2024	1	14.92	6.558	3.83	4.458	21.76	16.11	2.064	13171	0	0	0	0	NA	0	0	NA	0	0	0	0	0	0	0	0	NA	0	0	0	0	0	0	0	2	0	0	2	0	0	0	2
		PAT-274	7.35222	North	2024	1	11.52	4.217	2.768	5.259	21.49	23.36	2.182	29475	0	0	0	0	0	0	0	NA	2	0	0	2	0	1	0	0	NA	NA	0	0	0	0	NA	0	0	2	0	1	0	0	0	2
		PAT-275	7.35608	North	2024	1	11.64	5.653	2.248	6.221	33.49	33.25	2.761	36286	0	0	0	0	0	0	0	NA	2	0	0	1	0	0	0	1	NA	NA	0	0	1	0	1	0	1	0	0	0	1	1	1	0
		PAT-276	21.0388	North	2024	1	10.57	5.233	1.761	4.796	21.75	19.6	2.127	22103	0	0	0	NA	NA	0	NA	NA	2	0	0	0	0	1	0	2	NA	0	0	1	0	0	1	0	0	0	0	0	0	0	0	2
		PAT-278	6.26691	North	2024	2	15.97	5.847	4.678	3.933	18.33	36.61	0.427	45571	0	0	0	0	0	0	0	NA	2	0	0	0	0	1	0	1	NA	0	0	0	0	1	1	0	1	0	0	1	0	0	0	2
		PAT-280	10.3763	North	2024	2	8.732	3.034	1.843	2.752	16.67	32.66	0.2695	28105	0	0	0	0	0	0	0	NA	2	0	0	0	0	1	0	2	NA	0	0	0	0	0	NA	0	0	0	0	0	0	0	0	2
		PAT-282	23.9564	North	2024	2	11.54	7.301	4.765	3.718	31.59	28.06	1.017	28828	0	0	0	NA	NA	0	0	NA	2	0	0	1	0	0	0	2	NA	0	0	1	0	0	1	0	0	0	0	0	0	0	0	0
		PAT-284	6.40664	North	2024	4	11.27	8.699	6.267	3.359	10.74	13.02	0.4125	37808	0	0	0	NA	0	0	0	NA	2	0	0	2	0	0	0	2	NA	0	0	2	0	0	1	0	0	0	0	1	1	1	1	NA
		PAT-285	2.52582	North	2024	4	8.76	7.383	6.581	1.384	10.07	9.892	1.328	19227	NA	NA	NA	NA	NA	NA	NA	NA	NA	NA	NA	NA	NA	NA	NA	NA	NA	NA	NA	2	NA	NA	NA	NA	NA	NA	NA	NA	NA	NA	NA	NA
		PAT-286	0.433328	North	2024	4	15.94	11.88	10.61	2.353	14.24	17.92	1.624	14914	NA	NA	NA	NA	NA	NA	NA	NA	NA	NA	NA	0	NA	NA	NA	NA	NA	NA	NA	0	0	NA	NA	NA	NA	0	NA	NA	NA	NA	NA	NA
		PAT-288	0	North	2024	4	4.292	5.031	2.007	2.611	27.51	NA	0.7465	15034	NA	NA	NA	NA	NA	NA	NA	NA	NA	NA	NA	NA	0	NA	NA	NA	NA	NA	NA	NA	0	NA	NA	NA	NA	0	NA	NA	NA	NA	NA	NA
		PAT-290	5.78195	North	2024	4	2.973	3.621	2.774	3.823	16.75	11.02	0.6173	36158	0	0	0	NA	0	0	0	NA	2	0	0	0	2	0	0	2	NA	0	0	2	0	0	NA	0	0	0	0	0	NA	NA	NA	2
		PAT-291	0.459015	North	2024	4	10.22	5.566	1.723	3.266	12.67	15.86	0.6737	33203	NA	NA	NA	NA	NA	0	NA	NA	NA	NA	NA	NA	NA	NA	NA	NA	NA	NA	NA	NA	NA	NA	NA	NA	NA	0	NA	NA	NA	NA	NA	NA
		PAT-292	4.24874	North	2024	4	3.619	3.788	3.134	5.732	13.99	14.64	0.4093	54244	0	0	0	0	0	0	0	NA	2	0	0	0	0	0	0	2	NA	0	0	0	0	2	1	0	0	0	0	0	1	1	1	0
		PAT-293	3.21307	North	2024	4	10.84	4.505	2.669	5.369	13.58	NA	0.5392	29037	0	0	0	0	0	0	NA	NA	2	0	0	0	0	0	0	2	NA	NA	0	2	0	0	0	0	0	0	0	0	0	0	0	0
		PAT-294	1.30805	North	2024	5	9.03	11.22	3.572	4.442	62.26	15.62	1.248	41347	0	0	0	0	0	0	NA	NA	2	0	0	0	0	0	0	2	NA	NA	0	0	0	0	0	0	0	0	0	0	1	1	1	2
		PAT-295	0	North	2024	5	6.374	3.466	2.444	1.678	10.38	6.249	0.2726	42645	0	0	0	0	0	0	0	NA	2	0	0	0	0	0	0	0	NA	0	0	2	0	0	NA	0	0	0	0	0	1	1	1	2
		PAT-296	0	North	2024	5	NA	10.67	2.828	1.356	8.579	54.83	1.731	15554	NA	NA	NA	NA	NA	NA	NA	NA	2	NA	0	NA	NA	NA	NA	2	NA	NA	NA	0	0	NA	0	NA	0	0	0	NA	NA	NA	NA	NA
		PAT-297	0.483036	North	2024	5	NA	NA	NA	NA	NA	NA	NA	NA	0	0	0	NA	NA	0	NA	NA	0	0	0	0	0	1	NA	2	NA	NA	0	0	0	0	0	0	0	0	0	0	1	1	1	0
		PAT-299	2.19214	North	2024	5	NA	NA	NA	NA	NA	NA	NA	NA	0	0	0	NA	0	0	NA	NA	2	0	0	0	1	0	0	2	NA	NA	0	0	1	0	NA	0	0	0	0	0	NA	NA	NA	0
		PAT-300	1.24314	North	2024	5	16.64	4.651	2.538	6.427	22.31	12.56	0.3865	29656	0	0	0	0	0	0	NA	NA	2	0	0	0	1	0	0	1	NA	0	0	0	1	0	1	0	1	0	0	0	0	0	0	2
		PAT-301	1.98221	North	2024	5	9.491	8.011	1.978	3.356	19.83	4.922	0.5216	28031	0	0	0	NA	0	0	NA	NA	2	0	0	0	0	0	0	2	NA	NA	0	2	0	1	1	0	0	0	0	NA	1	1	1	2
		PAT-302	1.66135	North	2024	5	14.9	5.781	2.135	5.205	25.11	6.408	0.3667	21874	0	0	0	NA	0	0	NA	NA	2	0	0	0	0	0	0	2	NA	NA	0	0	0	0	1	0	0	0	1	1	1	1	1	0
		PAT-304	6.65743	North	2024	6	20.93	7.483	6.059	4.897	20.16	27.16	0.2302	NA	0	0	0	0	0	0	0	NA	2	0	0	0	0	1	0	2	NA	NA	0	2	1	0	1	0	0	0	0	1	0	0	0	2
		PAT-305	0	North	2024	6	17.12	10.37	4.999	1.64	24.34	NA	4.313	NA	0	0	0	NA	NA	NA	NA	NA	2	NA	0	0	0	NA	NA	0	NA	NA	0	0	0	0	0	NA	0	2	2	NA	NA	NA	NA	NA
		PAT-306	11.4048	North	2024	6	11.35	6.673	5.767	7.311	16.29	19.75	1.083	NA	0	0	0	NA	0	0	0	NA	2	0	0	0	0	0	0	2	NA	NA	0	0	0	0	0	0	0	2	0	0	0	0	0	0
		PAT-307	0.854015	North	2024	6	10.35	9.103	4.638	2.974	18.91	21.24	1.967	NA	NA	NA	NA	NA	NA	NA	NA	NA	NA	NA	NA	NA	NA	NA	NA	NA	NA	NA	0	0	0	NA	NA	NA	NA	0	NA	NA	NA	NA	NA	NA
		PAT-308	2.66751	North	2024	6	9.767	8.139	2.444	4.839	38.36	28.87	1.42	NA	0	0	0	NA	NA	0	NA	NA	2	0	0	0	0	0	NA	0	NA	NA	0	0	0	0	1	0	0	0	0	0	NA	NA	NA	2
		PAT-309	1.81847	North	2024	6	8.811	11.55	3.037	7.827	24.58	32.95	1.465	NA	0	0	0	NA	0	0	0	NA	2	2	0	2	0	0	0	2	NA	NA	0	2	0	0	NA	0	2	0	0	0	0	0	0	2
		PAT-310	1.4739	North	2024	6	14.86	5.629	4.547	2.925	18.14	10.67	1.405	NA	0	0	0	0	0	0	2	NA	2	0	0	1	0	0	0	2	NA	NA	0	1	0	0	0	0	0	0	0	0	1	1	1	2
		PAT-311	0.30299	North	2024	6	13.68	7.551	6.314	1.562	22.72	7.646	1.966	NA	NA	NA	NA	NA	NA	NA	NA	NA	NA	NA	NA	NA	0	NA	NA	NA	NA	NA	NA	NA	0	NA	NA	NA	NA	2	NA	NA	NA	NA	NA	NA
		PAT-312	0.96106	North	2024	6	19.62	10.61	7.72	2.494	25.34	19.18	5.11	NA	0	0	0	0	NA	0	NA	NA	1	0	0	0	0	0	0	0	NA	NA	0	0	0	0	NA	0	2	0	0	0	1	1	1	2
		PAT-314	4.61798	North	2024	6	16.02	4.429	5.93	3.63	20.33	10.05	0.8369	NA	0	0	0	NA	NA	0	NA	NA	2	0	0	0	0	NA	NA	2	NA	NA	0	0	0	0	0	NA	0	0	0	NA	NA	NA	NA	NA
		PBC-138-22Jun21	2.26443	East	2021	6	10.59	6.02	3.77	2.77	3.63	3.01	0.96	51045	0	0	0	0	0	0	0	0	2	0	0	0	0	0	0	2	0	0	0	1	0	0	0	0	0	0	0	0	0	0	0	1
		PBC-225-13May22	1.81202	East	2022	5	3.31	3.07	12.89	3.05	10.35	13.17	1.5	90717	0	0	0	0	0	0	0	0	2	0	0	0	1	0	NA	2	2	0	0	0	0	0	0	0	NA	0	NA	0	2	2	2	2
		PBC-315-20Sep21	1.96114	East	2021	9	NA	NA	NA	NA	NA	NA	NA	NA	0	0	0	NA	NA	0	0	0	2	0	0	0	0	0	NA	2	NA	0	0	0	0	0	NA	0	NA	0	0	0	NA	NA	NA	2
		PBC-316-20May22	1.81846	East	2022	5	8.68	9.74	14.95	1.68	13.13	7.98	6.79	34949	NA	NA	NA	NA	NA	0	NA	NA	2	NA	NA	1	0	0	NA	NA	NA	NA	2	0	0	0	NA	0	NA	0	NA	0	0	0	0	NA
		PBC-354-24Mar22	11.0609	East	2022	3	10.73	8.9	11.63	6.42	6.8	27.33	1.42	63855	0	0	0	NA	NA	0	0	0	2	0	0	0	0	NA	NA	2	2	0	NA	NA	NA	NA	NA	NA	NA	NA	NA	0	NA	NA	NA	0
		PBC-365-30May22	2.82675	East	2022	5	NA	NA	NA	NA	NA	NA	NA	NA	0	0	0	NA	NA	0	NA	0	2	2	0	0	0	NA	NA	1	NA	NA	NA	NA	NA	NA	NA	NA	NA	NA	NA	0	NA	NA	NA	2
		PBC-395-19Jul21	0.408772	East	2021	7	9.49	5.98	7.11	2.34	4.23	11.5	0.55	66270	0	0	0	0	1	0	0	0	2	0	0	0	0	0	0	2	0	0	0	1	0	0	NA	0	0	0	0	0	0	0	0	2
		PBC-403-13Jul21	8.37182	East	2021	7	10.66	7.15	13.23	2.65	3.81	6.84	0.55	31210	0	0	0	0	0	0	0	0	2	0	0	0	0	0	0	1	0	0	1	0	0	0	0	0	0	0	0	0	1	1	1	2
		PBC-463-31May21	0.601808	East	2021	5	7.32	7.85	5.12	0.8	2.46	4.8	1.39	29087	0	0	0	0	0	0	0	0	2	0	0	0	0	0	0	1	0	1	0	2	0	0	0	0	0	0	0	0	0	0	0	1
		PBC-548-28Mar22	17.8223	East	2022	3	NA	NA	NA	NA	NA	NA	NA	NA	0	0	0	0	0	0	0	0	2	0	0	0	1	0	NA	2	2	0	0	0	0	0	NA	NA	NA	0	NA	0	0	0	0	2
		PBC-553-18Jul22	6.6966	East	2022	7	8.05	4.2	4.39	3.2	6.59	3.62	1.35	49144	0	0	0	0	1	0	0	0	2	0	0	1	0	0	0	1	1	0	0	1	0	0	0	0	NA	0	0	0	1	1	1	1
		PBC-555-13Jun22	1.4666	East	2022	6	NA	NA	NA	NA	NA	NA	NA	NA	0	0	0	NA	0	0	0	0	1	0	0	0	0	0	0	1	1	0	1	1	0	1	0	0	NA	0	0	0	2	2	2	2
		PBC-555-1Jul22	1.01642	East	2022	7	NA	NA	NA	NA	NA	NA	NA	NA	0	0	0	NA	0	0	NA	0	2	0	0	0	0	0	NA	2	0	0	0	0	NA	NA	0	NA	NA	NA	NA	0	NA	NA	NA	1
		PBC-587-04Apr22	5.34299	East	2022	4	8.66	8.56	5.2	4.57	5.83	28.43	0.82	30518	0	0	0	NA	0	0	0	0	2	0	0	1	0	0	0	2	2	0	0	1	0	0	0	0	NA	0	0	0	1	1	1	1
		PBC-617-24Mar22	1.92851	East	2022	3	9.22	9.26	3.94	4.1	7	15.2	0.87	95148	0	0	0	NA	NA	0	NA	0	2	NA	NA	0	0	NA	NA	2	NA	0	0	NA	0	NA	NA	NA	NA	NA	NA	0	NA	NA	NA	NA
		PBC-706-11May22	3.58916	East	2022	5	9.64	9.77	14.13	1.66	9.59	5.36	2.08	44758	NA	NA	NA	NA	NA	NA	NA	NA	NA	NA	NA	0	0	NA	NA	0	2	0	NA	NA	NA	NA	NA	NA	NA	NA	NA	NA	NA	NA	NA	2
		PBC-714-26Apr22	13.7183	East	2022	4	6.13	3.55	11.24	2.14	6.52	8.66	0.34	13721	0	0	0	0	0	0	0	0	2	0	0	0	0	0	0	0	0	0	0	2	0	0	NA	0	NA	0	0	0	0	0	0	2
		PBC-729-28Mar22	4.26124	East	2022	3	NA	NA	NA	NA	NA	NA	NA	NA	NA	NA	NA	NA	NA	0	NA	0	2	NA	NA	0	0	0	NA	2	0	0	0	2	0	NA	NA	0	NA	0	NA	0	2	2	2	2
		TDH-191	6.47875	East	2021	6	11.88	9.46	5.57	1.4	6.09	8.91	1.83	49635	0	0	0	NA	0	0	0	0	2	2	0	0	2	0	0	2	0	0	0	0	0	0	0	0	0	0	0	0	2	2	2	0
		TDH-193	0.779352	East	2021	7	18.98	10.97	9.42	1.75	11.22	10.08	1.81	22401	0	0	0	0	0	0	0	0	2	0	0	0	0	0	NA	2	0	0	0	2	0	0	0	0	0	0	0	0	2	2	2	2
		TDH-194	0.356605	East	2021	7	13.23	12.12	9.34	1.58	5.9	7.99	1.62	42155	0	0	0	NA	0	0	NA	0	2	0	NA	0	0	0	NA	2	0	0	0	2	0	0	0	0	NA	0	0	0	1	1	1	2
		TDH-196	1.26974	East	2021	8	15.36	9.28	7.26	0.76	3.82	6.76	4.97	12659	0	0	0	NA	NA	0	0	0	2	0	0	0	0	0	0	1	0	0	0	0	0	0	0	0	0	0	0	0	2	2	2	2
		TDH-198	2.32556	East	2021	10	8.31	4.38	4.19	1.24	4.54	6.5	1.65	31430	0	0	0	NA	NA	0	NA	0	2	NA	0	0	0	0	NA	2	NA	0	1	1	0	NA	0	0	NA	0	0	NA	NA	NA	NA	2
		TDH-199	2.66306	East	2021	10	11.65	10.02	10.83	3.15	10.39	17.49	5.05	36006	0	0	0	0	0	0	0	0	2	0	0	0	0	0	0	0	0	2	0	0	0	0	NA	0	NA	0	0	0	0	0	0	2
		U01-073	3.56374	North	2023	1	17.27	11.26	6.12	2.8	28.44	17	3.48	NA	NA	NA	NA	NA	NA	0	NA	NA	2	0	0	0	0	0	NA	2	NA	0	0	0	0	0	NA	0	2	0	0	NA	0	0	0	NA
		U01-083	4.18343	North	2023	1	7.32	3.17	5.74	2.28	7.07	8.63	0.26	NA	0	0	0	0	0	0	0	NA	2	0	0	1	1	0	0	2	NA	0	0	1	0	1	0	0	0	0	0	0	1	1	1	NA
		U01-086	1.91793	North	2023	1	7.99	4.42	6.24	1.8	11.12	11.72	0.32	NA	0	0	0	NA	0	0	0	NA	2	0	0	0	0	0	0	2	NA	0	0	0	0	0	NA	0	0	0	0	0	1	1	1	2
		U01-087	25.3121	North	2023	1	7.8	3.3	6.79	2.11	15.32	18.41	0.44	NA	0	0	0	0	0	0	0	NA	2	0	0	0	2	0	0	2	NA	0	0	2	0	0	NA	0	0	0	0	0	0	0	0	NA
		U01-088	3.79427	North	2023	1	6.18	3.27	4.91	1.66	10.74	8.93	0.17	NA	0	0	0	0	0	0	0	NA	2	0	0	0	2	0	0	2	NA	0	0	0	0	0	NA	0	0	0	0	0	1	1	1	2
		U01-103	4.44871	North	2023	2	9.63	9.31	5.27	2.03	15.2	8.93	1.8	NA	0	0	0	0	0	0	0	NA	2	0	0	1	0	0	0	2	NA	0	1	0	0	0	0	0	0	1	0	0	1	1	1	2
		U01-104	1.26183	North	2023	2	NA	NA	NA	NA	NA	NA	NA	NA	0	0	0	NA	0	0	NA	NA	2	0	0	2	0	0	NA	2	NA	NA	0	0	0	0	1	0	0	2	0	0	0	0	0	NA
		U01-111	3.88634	North	2023	2	10.55	8.36	6.47	2.42	10.42	7.82	0.84	23063	0	0	0	0	0	0	0	NA	2	0	0	1	0	0	0	1	NA	0	0	2	0	0	1	0	0	0	0	0	0	0	0	2
		U01-112	1.72134	North	2023	2	11.53	4.28	10.86	1.59	10.94	6.16	0.34	77451	0	0	0	0	0	0	0	NA	2	0	0	0	0	0	0	0	NA	0	0	0	0	0	NA	0	2	0	0	0	1	1	1	0
		U01-113	0.278682	North	2023	2	6.31	3.87	2.07	0.52	5.51	6.9	0.21	16086	0	0	0	NA	0	0	NA	NA	2	0	0	0	0	0	0	2	NA	NA	0	0	0	0	1	0	0	0	0	0	0	0	0	NA
		U01-116	1.05627	North	2023	2	6.19	3.35	4.77	2.83	12.93	11	0.26	38348	0	0	0	0	0	0	0	NA	0	2	0	0	0	0	0	2	NA	0	0	2	0	0	0	0	0	0	0	0	0	0	0	2
		U01-124	0	North	2023	2	NA	NA	NA	NA	NA	NA	NA	NA	0	0	0	NA	NA	0	NA	NA	2	0	0	2	0	0	0	2	NA	NA	NA	0	0	0	NA	0	0	0	0	0	0	0	0	NA
		U01-146	0	North	2023	2	11.19	10.87	5.12	1.09	7.63	5.78	1.79	0.0036	NA	NA	NA	NA	NA	NA	NA	NA	0	0	0	0	0	NA	0	2	NA	NA	NA	NA	0	0	0	NA	0	0	0	NA	NA	NA	NA	NA
		U01-147	33.778	North	2023	2	14.44	9.68	15.07	13.1	14.03	16.75	1.07	45443	0	0	0	0	0	0	0	NA	2	0	0	0	0	0	0	2	NA	0	0	0	0	0	NA	0	0	0	0	0	0	0	0	0
		U01-185	1.70833	North	2023	3	251.2	19.99	0.73	1.81	0.14	206.7	7.44	1235	0	0	0	NA	0	0	0	NA	2	0	0	0	0	1	0	2	NA	NA	0	2	0	0	NA	0	0	0	0	0	0	0	0	0
		U01-256	12.4385	North	2023	3	8.97	8.05	4.95	4	10.5	16.08	0.64	50488	0	0	0	0	NA	0	0	NA	2	0	0	2	0	0	0	2	NA	NA	0	2	0	0	NA	NA	0	0	0	0	NA	NA	NA	NA
		U01-259	17.1201	North	2023	3	7.14	9.98	4.04	2.14	9.28	10.32	1.87	34237	0	0	0	0	0	NA	NA	NA	2	0	0	0	0	0	0	2	NA	NA	0	0	0	0	NA	NA	2	0	0	0	0	0	0	NA
		U01-261	26.1704	North	2023	3	7.36	12.89	2.53	2	15.34	4.66	1.44	5625	0	0	0	NA	0	0	NA	NA	2	0	0	2	0	0	NA	0	NA	NA	0	0	0	0	0	0	0	0	0	0	NA	NA	NA	NA
		U01-272	2.07357	North	2023	3	NA	NA	NA	NA	NA	NA	NA	NA	NA	NA	NA	NA	NA	NA	NA	NA	NA	0	NA	NA	0	NA	NA	2	NA	NA	0	0	0	0	NA	NA	0	0	0	NA	NA	NA	NA	NA
		U01-273	2.80862	North	2023	3	13.28	10.15	4.39	2.31	32.17	18.69	1.59	27348	NA	NA	NA	NA	NA	NA	NA	NA	2	NA	NA	NA	NA	NA	NA	2	NA	NA	NA	NA	0	NA	NA	NA	0	0	NA	NA	NA	NA	NA	NA
		U01-279	0	North	2023	3	10.22	11.23	5.27	1.67	19.69	16.32	2.01	26951	0	0	0	0	NA	0	NA	NA	2	0	0	0	0	1	0	2	NA	NA	0	0	0	0	NA	NA	2	0	0	0	1	1	1	2
		U01-281	8.69232	North	2023	3	15.32	11.16	5.33	3.71	18.35	16.82	1.61	13676	0	0	0	NA	0	0	0	NA	2	0	0	0	0	0	0	2	NA	0	0	0	0	0	NA	0	2	0	0	0	0	0	0	2
		U01-296	2.80367	North	2023	3	6.44	4.82	3.01	7.35	16.56	20.33	0.53	43941	0	0	0	0	0	0	2	NA	2	0	0	0	0	0	0	2	NA	NA	0	0	0	0	0	0	0	0	0	0	1	1	1	2
		U01-297	12.4585	North	2023	3	6.02	5.06	4.96	13.27	21.67	35.88	0.21	41320	0	0	0	0	0	0	0	NA	2	0	0	0	0	0	0	2	NA	NA	0	1	0	0	0	0	0	0	0	0	1	1	1	0
		U01-298	6.46177	North	2023	3	8.38	6.22	5.86	3.87	9.73	13.1	0.56	56334	0	0	0	0	0	0	0	NA	2	0	0	2	0	0	0	0	NA	0	0	0	0	2	NA	0	0	0	0	0	1	1	1	2
		U03-037	1.8689	East	2022	11	10.68	6.66	7.74	2.1	5.32	9.77	3.31	59583	0	0	0	NA	0	0	0	0	2	1	0	0	0	0	NA	1	NA	0	0	2	0	0	NA	0	NA	0	0	0	NA	NA	NA	2
		U03-040	1.61057	East	2022	11	7.35	6.2	5.42	0.79	4.19	10.03	1.5	24769	0	0	0	0	0	0	0	0	2	0	0	0	0	0	0	2	0	0	0	0	0	0	0	0	NA	0	0	0	1	1	1	1
		U03-041	1.88301	East	2022	11	12.75	10.98	9.24	3.64	16.86	19.63	1.5	92782	0	0	0	NA	NA	0	NA	NA	2	1	0	0	0	0	NA	2	0	0	0	NA	0	0	0	0	NA	NA	NA	0	NA	NA	NA	NA
		U03-044	1.46843	East	2022	11	21.96	10.28	7.97	1.83	9.83	35.96	3.73	NA	NA	NA	NA	NA	NA	NA	NA	NA	NA	NA	NA	0	0	NA	NA	2	NA	0	0	NA	NA	NA	NA	NA	NA	NA	NA	NA	NA	NA	NA	NA
		U03-048	3.84256	East	2022	11	14.21	14.19	3.72	3.78	7.39	23.61	1.67	NA	0	0	0	NA	NA	0	NA	NA	2	1	0	0	0	0	NA	2	0	0	0	1	0	0	0	0	NA	0	0	0	NA	NA	NA	NA
		U03-052	1.87952	East	2022	11	10.99	4.58	6.07	2.76	10.01	25.62	1.8	NA	NA	NA	NA	NA	NA	NA	NA	NA	NA	NA	NA	0	0	NA	NA	NA	NA	0	0	NA	NA	NA	NA	NA	NA	NA	NA	NA	NA	NA	NA	NA
		U03-054	6.54581	East	2022	11	9.53	4.36	5.28	1.85	5.1	17.37	0.99	NA	0	0	0	NA	0	0	0	0	2	0	0	0	0	0	NA	2	0	0	0	2	0	0	0	0	NA	0	0	0	NA	NA	NA	2
		U03-055	30.0713	East	2022	11	16.73	4.37	9.8	4.43	9.85	25.22	1.21	NA	NA	NA	NA	NA	NA	NA	NA	NA	NA	NA	0	0	0	NA	NA	2	NA	0	0	NA	NA	NA	NA	0	NA	NA	NA	NA	NA	NA	NA	NA
		U03-059	25.6199	East	2022	11	6.34	3.51	14.36	5.76	6.89	18.24	1.29	NA	0	0	0	NA	NA	0	0	0	2	0	0	0	0	0	NA	2	NA	0	0	2	0	0	NA	0	NA	0	0	0	0	0	0	NA
		U03-060	11.6093	East	2022	11	10.95	12.16	9.03	4.79	10.44	12.96	2.51	NA	NA	NA	NA	NA	NA	0	NA	NA	2	NA	0	0	0	0	NA	2	NA	0	0	NA	NA	0	0	0	NA	NA	NA	NA	NA	NA	NA	NA
		U03-062	2.10116	East	2022	11	13.18	9.27	13.18	3.56	6.45	12.12	1.09	NA	NA	NA	NA	NA	NA	NA	NA	NA	2	NA	NA	0	0	0	NA	2	NA	0	0	NA	0	NA	0	NA	NA	NA	NA	NA	NA	NA	NA	NA
		U03-063	4.30878	East	2022	11	19.03	8.53	8.91	3.06	5.91	17.95	1.92	NA	0	0	0	NA	NA	0	NA	NA	2	0	0	0	0	0	NA	2	NA	0	0	NA	0	NA	0	0	NA	NA	NA	NA	NA	NA	NA	NA
		U03-080	18.5176	East	2022	11	14.51	12.04	15.96	5.29	8.92	13.76	1.48	NA	0	0	0	NA	NA	0	NA	0	1	0	0	0	0	0	NA	2	NA	0	0	0	0	0	0	0	NA	0	0	0	NA	NA	NA	NA
		U03-081	8.35805	East	2022	11	11.1	3.83	12.74	6.51	15.3	23.84	1	NA	NA	NA	NA	NA	NA	NA	NA	NA	2	NA	NA	0	0	NA	NA	2	NA	0	0	NA	NA	NA	NA	NA	NA	NA	NA	NA	NA	NA	NA	NA
		U03-084	3.63149	East	2022	12	NA	NA	NA	NA	NA	NA	NA	NA	0	0	0	NA	NA	0	NA	NA	0	0	0	0	0	0	NA	2	NA	0	0	0	0	0	NA	0	NA	NA	NA	0	NA	NA	NA	NA
		U03-108	26.2574	East	2022	12	7.72	9.15	8.17	2.94	7.06	17.18	4.63	46198	0	0	0	NA	0	0	0	0	2	0	0	0	0	0	NA	2	0	0	0	0	0	0	NA	0	NA	0	0	0	NA	NA	NA	2
		U03-109	3.48766	East	2022	12	7.36	7.29	3.07	1.35	5.21	4.07	3.06	59375	NA	NA	NA	NA	NA	NA	NA	NA	NA	NA	NA	0	0	NA	NA	NA	NA	NA	NA	NA	NA	NA	NA	NA	NA	NA	NA	NA	NA	NA	NA	NA
		U03-126	4.4	East	2023	1	10.77	7.97	4.08	1.45	13.45	8.26	3.51	37269	NA	NA	NA	NA	NA	NA	NA	NA	NA	NA	NA	0	0	NA	NA	NA	NA	NA	NA	NA	NA	NA	NA	NA	NA	NA	NA	NA	NA	NA	NA	NA
		U03-135	3.29542	East	2023	1	8.26	5.5	2.51	2.83	6.4	21.44	3.34	34619	0	0	0	NA	NA	0	0	0	1	0	0	0	0	0	NA	2	0	0	0	0	0	0	0	0	NA	0	0	0	NA	NA	NA	2
		U03-140	24.1874	East	2023	1	10.54	10.79	7.66	6.89	19.58	50.43	4.36	60075	0	0	0	NA	NA	0	0	0	2	0	0	0	0	0	NA	2	2	0	0	0	0	0	NA	0	NA	0	0	0	NA	NA	NA	2
		U03-142	7.93944	East	2023	1	10.61	4.1	4.84	3.16	6.66	15.96	1.47	39239	0	0	0	NA	NA	NA	NA	0	2	0	0	0	0	NA	NA	1	NA	0	0	0	0	0	NA	NA	NA	NA	NA	0	NA	NA	NA	NA
		U03-146	4.09157	East	2023	1	NA	NA	NA	NA	NA	NA	NA	NA	NA	NA	NA	NA	NA	0	NA	0	2	NA	NA	NA	2	0	NA	2	NA	0	0	0	0	NA	0	0	NA	NA	NA	NA	NA	NA	NA	NA
		U03-147	2.8588	East	2023	1	14.59	11.55	6.88	2.5	10.16	32.06	4.72	NA	NA	NA	NA	NA	NA	NA	NA	NA	NA	NA	NA	0	0	NA	NA	NA	NA	0	0	NA	NA	NA	NA	NA	NA	NA	NA	NA	NA	NA	NA	NA
		U03-151	10.1235	East	2023	1	12.07	3.71	6.37	1.36	7.44	9.47	2.03	NA	0	0	0	NA	NA	0	NA	0	2	0	0	0	0	0	NA	2	NA	0	0	0	0	0	0	0	NA	0	0	0	NA	NA	NA	2
		U03-158	6.19952	East	2023	1	7.67	8.49	5.5	3.98	7.33	21.22	2.34	46777	NA	NA	NA	NA	NA	0	NA	0	2	NA	NA	0	0	0	NA	2	NA	0	0	NA	0	NA	NA	0	NA	NA	NA	NA	NA	NA	NA	NA
		U03-161	27.7617	East	2023	1	16.31	4.53	8.41	6.79	18.39	57.07	3.17	59500	0	0	0	NA	0	0	0	0	2	1	0	0	0	0	0	1	NA	0	1	0	0	0	0	0	NA	0	0	0	1	1	1	1
		U03-162	15.7828	East	2023	1	9.78	9.44	5.89	1.92	9.42	17.47	4.03	38694	0	0	0	NA	NA	0	NA	0	2	NA	0	0	0	0	NA	2	NA	0	0	0	0	1	NA	0	NA	0	0	0	NA	NA	NA	1
		U03-163	3.54092	East	2023	1	7.5	4.06	4.48	2.14	17.89	8.21	2.06	52077	0	0	0	NA	NA	0	0	0	2	0	0	0	0	0	NA	2	2	0	0	1	1	1	0	0	NA	0	0	0	NA	NA	NA	1
		U03-171	7.23829	East	2023	1	13.47	5.53	5.93	4.08	15.4	28.11	0.72	NA	NA	NA	NA	NA	NA	NA	NA	NA	NA	NA	NA	0	0	NA	NA	NA	NA	0	NA	NA	NA	NA	NA	NA	NA	NA	NA	NA	NA	NA	NA	NA
		U03-181	18.6934	East	2023	1	10.87	3.66	6.95	6.08	23.98	38.09	1.25	NA	0	0	0	NA	NA	0	NA	0	2	NA	0	0	0	0	0	2	NA	0	0	1	1	0	0	0	NA	0	0	0	NA	NA	NA	2
		U03-190	9.04043	East	2023	1	21.24	10.5	13.68	3.45	17.27	32.13	2.55	NA	NA	NA	NA	NA	NA	NA	NA	NA	NA	NA	NA	0	0	NA	NA	2	NA	0	0	NA	NA	NA	0	NA	NA	NA	NA	NA	NA	NA	NA	NA
		U03-193	60.3051	East	2023	1	11.49	3.58	6.77	3.7	16.22	38.61	0.47	NA	0	0	0	NA	NA	0	NA	0	2	NA	NA	0	0	0	NA	2	NA	0	0	0	0	NA	0	0	NA	NA	0	NA	NA	NA	NA	NA
		U03-195	1.04913	East	2023	1	12.04	3.3	6.29	1.54	7.56	10.95	2.24	NA	NA	NA	NA	NA	NA	0	NA	0	2	NA	NA	0	0	0	NA	2	NA	0	1	0	0	NA	0	0	NA	NA	0	NA	NA	NA	NA	NA
		U03-196	2.75574	East	2023	1	12	8.24	7.69	5.49	14.21	33.8	1.55	NA	NA	NA	NA	NA	NA	0	NA	0	2	NA	NA	0	0	NA	NA	2	NA	0	0	0	0	NA	0	0	NA	NA	0	NA	NA	NA	NA	NA
		U03-206	2.16272	East	2023	1	10.48	3.52	18.64	1.48	8.74	16.27	1.79	27132	NA	NA	NA	NA	NA	0	NA	0	2	NA	NA	0	0	0	NA	1	NA	0	0	NA	0	NA	NA	NA	NA	NA	0	NA	NA	NA	NA	NA
		U03-208	32.0135	East	2023	1	11.63	6.62	31.22	5.79	7.78	21.86	2.34	29980	0	0	0	0	0	0	0	0	1	0	0	0	0	0	0	1	0	0	0	1	0	0	0	0	NA	0	0	0	0	0	0	1
		U03-211	29.6141	East	2023	1	8.69	3.7	16.01	2.25	16.82	12.44	2.23	13967	0	0	0	NA	NA	0	NA	0	2	NA	0	0	0	0	NA	2	NA	0	0	0	0	0	NA	0	NA	2	0	0	NA	NA	NA	1
		U03-213	26.7722	East	2023	1	7.82	1.97	13.69	3.76	7.82	35.07	0.44	29206	0	0	0	0	0	0	0	0	2	0	0	0	2	0	0	2	0	0	0	2	0	0	NA	0	NA	0	0	0	2	2	2	2
		U03-234	6.55403	East	2023	2	6.91	4.2	5.65	2.98	9.36	24.17	1.76	32692	0	0	0	0	NA	0	0	0	2	0	0	0	0	0	0	2	2	0	0	0	0	0	NA	0	NA	0	0	0	2	2	2	2
		U03-242	27.1131	East	2023	2	7.88	8.4	4.28	6.84	15.1	36.95	1.64	26471	0	0	0	NA	NA	0	NA	0	2	NA	0	0	0	0	0	2	NA	0	0	0	0	NA	0	0	NA	0	0	0	NA	NA	NA	0
		U03-243	7.85839	East	2023	2	9.79	8.53	13.22	6.07	13.5	30.39	3.13	53162	NA	NA	NA	NA	NA	0	NA	0	NA	NA	NA	0	0	0	NA	2	NA	0	0	0	0	NA	NA	0	NA	NA	0	NA	NA	NA	NA	NA
		U03-271	1.4306	East	2023	2	16.58	10.22	7.48	1.71	10.87	10.67	4.51	31321	NA	NA	NA	NA	NA	NA	NA	NA	NA	NA	NA	0	0	NA	NA	NA	NA	0	NA	NA	NA	NA	NA	NA	NA	NA	NA	NA	NA	NA	NA	NA
		U03-273	12.5972	East	2023	2	15.57	5.12	3.97	2.57	7.88	17.1	2.09	15023	NA	NA	NA	NA	NA	NA	NA	NA	NA	NA	NA	0	0	NA	NA	2	NA	0	0	NA	NA	NA	NA	NA	NA	NA	NA	NA	NA	NA	NA	NA
		U03-285	2.05243	East	2023	2	9.77	8.35	6.08	2.98	16.34	21.2	5.21	120111	NA	NA	NA	NA	NA	NA	NA	NA	NA	NA	NA	0	0	NA	NA	2	NA	0	NA	NA	NA	NA	NA	NA	NA	NA	NA	NA	NA	NA	NA	NA
		U03-286	18.1866	East	2023	2	16.04	8.41	4.43	3.82	7.62	21.13	1.69	81144	0	0	0	NA	NA	0	NA	0	2	NA	0	0	0	0	NA	2	0	0	0	0	0	0	NA	0	NA	0	0	0	NA	NA	NA	NA
		U03-289	77.3376	East	2023	2	13.25	14.98	6.61	3.82	5.51	14.91	2.67	78313	0	0	0	NA	NA	0	NA	0	2	0	0	0	0	0	NA	2	NA	0	0	NA	0	NA	NA	0	NA	0	NA	NA	NA	NA	NA	NA
		U03-294	6.67788	East	2023	2	10.15	9.59	8.22	6.21	13.64	42.24	5.11	71301	0	0	0	NA	NA	0	NA	NA	2	NA	0	0	0	NA	NA	2	NA	0	0	2	NA	NA	NA	0	NA	NA	NA	NA	NA	NA	NA	NA
		U03-297	8.02554	East	2023	2	10.43	9.97	14.14	10.33	39.69	37.91	4.76	81178	NA	NA	NA	NA	NA	NA	NA	NA	NA	NA	NA	0	0	NA	NA	2	NA	0	0	NA	NA	NA	0	0	NA	NA	NA	NA	NA	NA	NA	NA
		U03-298	23.1953	East	2023	2	13.24	9.7	8.35	9.43	15.79	39.77	3.22	85070	0	0	0	NA	0	0	0	0	2	0	0	0	1	0	NA	1	0	0	0	1	0	0	0	0	NA	1	0	0	NA	NA	NA	2
		U03-299	9.19331	East	2023	2	20.29	10.24	14.01	6.47	40.62	59.06	4.69	133435	NA	NA	NA	NA	NA	NA	NA	NA	NA	NA	NA	0	0	NA	NA	2	NA	0	NA	NA	NA	NA	NA	NA	NA	NA	NA	NA	NA	NA	NA	NA
		U03-304	11.1507	East	2023	2	16.9	12.34	7.37	6.19	23.98	20.29	5.35	66293	NA	NA	NA	NA	NA	NA	NA	NA	NA	NA	NA	0	0	NA	NA	NA	NA	0	NA	NA	NA	NA	NA	NA	NA	NA	NA	NA	NA	NA	NA	NA
		U03-318	7.1174	East	2023	2	55.8	365.1	5.9	13.67	31.36	11.81	1.65	1278	NA	NA	NA	NA	NA	NA	NA	NA	NA	NA	NA	0	0	NA	NA	NA	NA	NA	NA	NA	NA	NA	NA	NA	NA	NA	NA	NA	NA	NA	NA	NA
		BC1-1001-19Feb16	NA	East	2016	2	1178	NA	2.7	1.5	3	NA	2.3	19400	2	2	2	2	2	0	0	0	2	0	0	0	0	0	0	2	0	0	0	0	0	0	0	0	0	0	0	0	NA	NA	NA	0
		BC1-1002-08Mar17	NA	East	2017	3	10	NA	2.6	0.68	8.6	NA	0.46	33770	0	0	0	0	0	0	0	0	2	0	0	0	0	0	0	NA	NA	NA	1	1	0	0	0	0	NA	0	0	0	1	1	1	NA
		BC1-1003-22Jan16	NA	East	2016	1	30	NA	2.8	1.1	1.2	NA	1	28400	NA	NA	NA	NA	NA	NA	NA	NA	NA	NA	NA	NA	NA	NA	NA	2	0	0	NA	NA	NA	NA	NA	NA	NA	NA	NA	NA	NA	NA	NA	2
		BC1-1008-02Jul17	NA	East	2017	7	20	NA	3	1.6	2.1	NA	0.7	19850	0	0	0	0	0	0	0	0	2	0	0	0	0	0	0	1	0	0	0	1	0	0	0	0	0	0	0	0	0	0	0	1
		BC1-1008-18Mar17	NA	East	2017	3	14	NA	2.4	0.66	8.7	NA	0.96	62270	NA	NA	NA	NA	NA	NA	NA	NA	NA	NA	NA	NA	NA	NA	NA	2	0	0	NA	NA	NA	NA	NA	NA	NA	NA	NA	NA	NA	NA	NA	2
		BC1-1008-21May16	NA	East	2016	5	371	NA	6.1	0.8	5.4	NA	2.7	24660	2	2	2	2	2	0	0	0	2	1	0	0	0	0	0	2	0	0	0	1	0	0	0	0	0	0	0	0	1	1	1	2
		BC1-1011-08Jun17	NA	East	2017	6	42	NA	NA	NA	NA	NA	NA	NA	0	0	0	0	0	0	0	0	2	2	0	0	0	0	0	2	0	0	0	0	0	0	0	0	0	0	0	0	NA	NA	NA	2
		BC1-1012-13Jul17	NA	East	2017	7	12	NA	11	0.6	8.3	NA	2.7	128800	0	0	0	0	0	0	0	0	2	0	0	0	0	0	0	2	0	0	0	0	0	0	0	0	0	0	0	0	2	2	2	2
		BC1-1012-26Jun17	NA	East	2017	6	9.6	NA	2.7	1.1	1.6	NA	0.2	89780	0	0	0	0	0	0	0	0	2	0	0	0	0	0	0	2	0	0	0	0	0	0	0	0	0	0	0	0	2	2	2	2
		BC1-1015-26Apr17	NA	East	2017	4	13	NA	NA	NA	NA	NA	NA	NA	0	0	0	0	0	0	0	0	2	0	0	0	0	0	0	2	NA	NA	0	0	0	0	0	0	0	0	0	0	2	2	2	0
		BC1-1017-27Apr17	NA	East	2017	4	13	NA	NA	NA	NA	NA	NA	NA	0	0	0	0	0	0	0	1	2	0	0	0	0	0	0	2	0	0	0	1	0	0	0	0	0	0	0	0	2	2	2	1
		BC1-1026-02May17	NA	East	2017	5	11	NA	NA	NA	NA	NA	NA	NA	0	0	0	0	0	0	0	0	2	0	0	0	0	0	0	2	0	0	0	0	0	2	NA	0	0	0	0	0	2	2	2	2
		BC1-1026-06Jul17	NA	East	2017	7	22	NA	NA	NA	NA	NA	NA	NA	0	0	0	0	0	0	0	0	2	0	0	0	0	0	0	2	0	0	0	0	0	0	0	0	0	0	0	0	0	0	0	2
		BC1-1028-26Mar17	NA	East	2017	3	5.7	NA	4.1	1.1	2.6	NA	0.43	54800	1	1	1	1	1	0	0	0	2	0	0	0	0	0	0	2	0	0	1	1	0	0	0	0	0	0	0	0	1	1	1	2
		BC1-1033-05Jul17	NA	East	2017	7	16	NA	NA	NA	NA	NA	NA	NA	0	0	0	0	0	0	0	0	2	0	0	0	0	0	0	2	0	0	0	1	0	0	0	0	0	0	0	0	0	0	0	2
		BC1-1036-11Apr16	NA	East	2016	4	65	14.1	6.7	4.9	5.3	14.1	1.68	NA	2	2	2	2	2	0	0	0	2	0	0	0	0	0	0	1	NA	0	0	2	0	1	0	0	0	0	0	0	1	1	1	1
		BC1-1036-16May16	NA	East	2016	5	417	NA	5.7	NA	9.4	NA	0.41	NA	1	1	1	NA	NA	0	0	0	2	1	0	0	0	0	0	NA	NA	NA	0	2	0	1	0	0	NA	0	0	0	2	2	2	NA
		BC1-1073-27Jun16	NA	East	2016	6	218	NA	NA	NA	NA	NA	NA	NA	2	2	2	NA	2	0	0	0	2	0	0	0	0	0	0	2	0	0	0	0	0	0	NA	0	0	0	0	0	2	2	2	2
		BC1-1075-08Aug16	NA	East	2016	8	180	NA	NA	NA	NA	NA	NA	NA	2	2	2	2	2	0	0	0	2	0	0	0	0	0	0	2	0	0	0	0	0	0	0	0	0	0	0	0	2	2	2	2
		BC1-1075-21Apr17	NA	East	2017	4	19	NA	9.2	1.4	9.1	NA	1.6	33200	NA	NA	NA	NA	NA	NA	NA	NA	NA	NA	NA	NA	NA	NA	NA	2	0	0	NA	NA	NA	NA	NA	NA	NA	NA	NA	NA	NA	NA	NA	2
		BC1-1075-24May16	NA	East	2016	5	593	NA	3.2	0.4	NA	NA	5.6	17600	2	2	2	2	2	0	0	2	2	1	0	0	0	0	0	2	0	0	0	1	0	0	0	0	0	0	0	0	2	2	2	2
		BC1-1081-23Apr17	NA	East	2017	4	99	NA	NA	NA	NA	NA	NA	NA	2	2	2	2	2	0	0	0	2	0	0	0	0	0	0	2	0	0	0	0	0	0	0	0	0	0	0	0	0	0	0	2
		BC1-1086-19Apr17	NA	East	2017	4	9	NA	7.3	2.2	6.2	NA	0.4	50210	0	0	0	0	0	0	0	0	2	0	0	0	0	0	0	2	0	0	0	2	0	0	0	0	0	0	0	0	0	0	0	2
		BC1-1090-17Jun17	NA	East	2017	6	11	NA	NA	NA	NA	NA	NA	NA	0	0	0	0	0	0	0	0	2	0	0	0	0	0	0	2	0	0	0	0	0	0	0	0	0	0	0	0	2	2	2	2
		BC1-1095-06Jul17	NA	East	2017	7	18	NA	NA	NA	NA	NA	NA	NA	0	0	0	0	0	0	0	0	2	0	0	0	0	0	0	2	0	0	0	0	0	0	0	0	0	0	0	0	NA	NA	NA	2
		BC1-1095-08Jun17	NA	East	2017	6	16	NA	NA	NA	NA	NA	NA	NA	0	0	0	0	0	0	0	0	2	0	0	0	0	0	0	2	NA	0	0	2	0	0	0	0	0	0	0	0	1	1	1	2
		BC1-1096-09Mar16	NA	East	2016	3	14	NA	8.2	2.5	4	NA	1.9	NA	0	0	0	0	0	0	0	1	2	0	0	0	0	0	NA	2	0	0	0	0	0	0	0	0	0	0	0	0	NA	NA	NA	2
		BC1-1096-13Jul17	NA	East	2017	7	22	NA	4.8	0.4	2.7	NA	0.8	29480	0	0	0	0	0	0	0	0	2	0	0	0	0	0	0	2	0	0	1	1	0	0	0	0	0	0	0	0	0	0	0	2
		BC1-1096-22May17	NA	East	2017	5	23	NA	4.2	1.5	8.5	NA	0.7	45360	0	0	0	0	0	0	0	0	2	0	0	0	0	0	0	2	0	0	0	2	0	0	NA	0	0	0	0	0	NA	NA	NA	2
		BC1-1104-03Aug16	NA	East	2016	8	163	NA	NA	NA	NA	NA	NA	NA	0	0	0	0	1	0	0	0	2	0	0	0	0	0	0	0	0	0	0	0	0	0	NA	0	0	0	0	0	2	2	2	2
		BC1-1104-13Jul17	NA	East	2017	7	15	NA	11	1.3	5.5	NA	3.4	63290	0	0	0	0	0	0	0	0	2	0	0	0	0	0	0	2	0	0	0	0	0	0	0	0	0	0	0	0	1	1	1	2
		BC1-1113-28Jun17	NA	East	2017	6	13	NA	NA	NA	NA	NA	NA	NA	0	0	0	0	0	0	0	0	2	0	0	0	0	0	0	2	0	0	0	2	0	0	0	0	1	0	0	0	2	2	2	2
		BC1-1114-04Jul17	NA	East	2017	7	20	NA	NA	NA	NA	NA	NA	NA	0	0	0	0	0	0	0	0	2	0	0	0	0	0	0	2	0	0	0	0	0	0	0	0	0	0	0	0	NA	NA	NA	2
		BC1-1114-25Apr17	NA	East	2017	4	13	NA	NA	NA	NA	NA	NA	NA	0	0	0	0	0	0	0	0	2	0	0	0	0	0	0	2	0	0	0	0	0	0	NA	0	0	0	0	0	0	0	0	2
		BC1-1115-13Jun17	NA	East	2017	6	29	NA	NA	NA	NA	NA	NA	NA	0	0	0	0	0	0	0	0	2	0	0	0	0	0	0	2	0	0	0	2	0	0	0	0	0	0	0	0	NA	NA	NA	2
		BC1-1115-20Apr17	NA	East	2017	4	11	NA	6.3	1.8	6.4	NA	0.5	56570	NA	NA	NA	NA	NA	NA	NA	NA	NA	NA	NA	0	0	NA	NA	0	0	0	NA	NA	NA	NA	NA	NA	NA	NA	NA	NA	NA	NA	NA	0
		BC1-1117-10Nov16	NA	East	2016	11	17	NA	7.3	1.5	6.8	NA	0.68	28000	0	0	0	0	NA	0	0	0	2	0	0	0	0	0	NA	2	0	0	0	0	0	0	0	0	0	0	0	0	2	2	2	2
		BC1-1117-18Apr17	NA	East	2017	4	13	NA	2.5	0.6	3.3	NA	0.3	35930	0	0	0	NA	0	0	0	0	2	0	0	0	0	0	NA	2	0	0	0	0	0	0	NA	0	NA	0	0	0	2	2	2	0
		BC1-1117-19Jul16	NA	East	2016	7	18	NA	NA	NA	NA	NA	NA	NA	0	0	0	0	0	0	0	0	2	0	0	0	0	0	0	1	0	0	0	2	0	0	NA	0	0	0	0	0	1	1	1	0
		BC1-1117-22Mar17	NA	East	2017	3	12	NA	1.6	1.6	5.9	NA	0.58	24270	0	0	0	0	0	0	0	0	2	0	0	0	0	0	0	2	0	0	0	0	0	0	NA	0	0	0	0	0	0	0	0	2
		BC1-1117-23May16	NA	East	2016	5	23	NA	NA	NA	NA	NA	NA	NA	0	0	0	0	0	0	0	0	2	0	0	0	0	0	0	2	0	0	0	1	0	0	0	0	0	0	0	0	2	2	2	2
		BC1-1118-28Jun17	NA	East	2017	6	251	NA	NA	NA	NA	NA	NA	NA	2	2	2	2	2	0	0	0	2	0	0	0	0	0	0	2	0	0	0	0	0	0	0	0	0	0	0	0	2	2	2	2
		BC1-1122-22Aug17	NA	East	2017	8	8.9	NA	7.6	3.6	11	NA	0.6	54820	NA	NA	NA	NA	NA	NA	NA	NA	NA	NA	NA	NA	NA	NA	NA	2	0	0	NA	NA	NA	NA	NA	NA	NA	NA	NA	NA	NA	NA	NA	2
		BC1-1125-10Jan17	NA	East	2017	1	207	NA	9.3	1.9	3.2	NA	2.2	24230	NA	NA	NA	NA	NA	NA	NA	NA	NA	NA	NA	NA	NA	NA	NA	2	0	0	NA	NA	NA	NA	NA	NA	NA	NA	NA	NA	NA	NA	NA	2
		BC1-1131-31Jul17	NA	East	2017	7	346	NA	7.8	1.8	23	NA	4.6	21490	1	1	1	1	2	0	0	0	2	0	0	0	0	0	0	2	0	0	0	2	0	1	0	0	0	0	0	0	0	0	0	2
		BC1-1133-08May17	NA	East	2017	5	12	NA	NA	NA	NA	NA	NA	NA	0	0	0	NA	NA	0	0	0	2	0	0	0	0	0	0	2	0	0	0	0	0	0	0	0	NA	0	0	0	0	0	0	0
		BC1-1133-12Jul16	NA	East	2016	7	22	NA	NA	NA	NA	NA	NA	NA	NA	NA	NA	NA	NA	NA	NA	NA	NA	NA	NA	NA	NA	NA	NA	2	0	0	NA	NA	NA	NA	NA	NA	NA	NA	NA	NA	NA	NA	NA	2
		BC1-1134-24Apr17	NA	East	2017	4	13	NA	2.7	0.7	11	NA	0.6	49300	0	0	0	NA	NA	0	0	0	2	0	0	0	0	0	0	2	0	0	0	0	0	0	0	0	2	0	0	0	0	0	0	2
		BC1-1141-13Jul17	NA	East	2017	7	28	NA	10	1.7	4.2	NA	3.3	57710	0	0	0	0	0	0	0	0	2	0	0	0	0	0	0	2	0	0	0	0	0	0	NA	0	0	0	0	0	0	0	0	0
		BC1-1141-22May17	NA	East	2017	5	33	NA	4.5	1.2	NA	NA	1	39360	0	0	0	0	0	1	0	0	2	0	0	0	0	0	NA	2	0	0	0	0	0	0	NA	0	0	0	0	0	0	0	0	0
		BC1-1144-07Jul17	NA	East	2017	7	361	NA	NA	NA	NA	NA	NA	NA	2	2	2	2	2	0	0	2	2	0	0	0	0	0	0	2	0	0	0	0	0	2	0	0	0	0	0	0	0	0	0	2
		BC1-1145-03Jun16	NA	East	2016	6	17	9	5.8	2.2	6.7	19	0.38	46660	NA	NA	NA	NA	NA	0	0	0	2	0	NA	0	0	0	0	2	NA	0	0	0	0	0	NA	0	NA	0	0	0	1	1	1	1
		BC1-1161-20Jun17	NA	East	2017	6	13	NA	NA	NA	NA	NA	NA	NA	0	0	0	0	0	0	0	0	2	0	0	0	0	0	0	2	0	0	0	0	0	0	NA	0	0	0	0	0	2	2	2	2
		BC1-1163-03Aug17	NA	East	2017	8	13	NA	9.4	6	6.9	NA	0.7	79810	NA	NA	NA	NA	NA	0	NA	NA	NA	NA	NA	0	0	0	NA	2	0	0	0	NA	0	NA	NA	0	NA	0	0	NA	NA	NA	NA	2
		BC1-1163-19Jun17	NA	East	2017	6	25	NA	NA	NA	NA	NA	NA	NA	1	1	1	0	0	0	0	0	2	0	0	NA	0	0	0	NA	NA	NA	0	NA	0	0	0	0	0	0	0	0	NA	NA	NA	NA
		BC1-1163-21Jun16	NA	East	2016	6	196	NA	NA	NA	NA	NA	NA	NA	2	2	2	2	2	0	0	2	2	0	0	0	0	0	0	2	0	0	0	0	0	0	0	0	0	0	0	0	0	0	0	2
		BC1-1164-08Jun17	NA	East	2017	6	12	NA	NA	NA	NA	NA	NA	NA	0	0	0	0	0	0	0	0	2	0	0	0	0	0	0	2	0	0	0	0	0	0	0	0	0	0	0	0	2	2	2	2
		BC1-1164-17May17	NA	East	2017	5	11	NA	NA	NA	NA	NA	NA	NA	NA	NA	NA	NA	NA	NA	NA	NA	NA	NA	NA	NA	0	NA	NA	2	0	0	0	NA	0	0	NA	0	NA	0	0	0	2	2	2	2
		BC1-1165-08Apr17	NA	East	2017	4	9.6	NA	5.6	1	6.5	NA	1.8	45300	NA	NA	NA	0	NA	0	0	0	2	0	0	0	0	0	NA	2	0	0	0	0	0	0	NA	0	0	0	0	0	0	0	0	0
		BC1-1168-02Jan17	NA	East	2017	1	35	NA	7.8	1.6	7.5	NA	0.88	31070	NA	NA	NA	NA	1	0	0	0	2	0	NA	0	0	0	NA	2	0	0	0	0	0	0	0	0	NA	0	0	0	NA	NA	NA	1
		BC1-1174-14Jun16	NA	East	2016	6	727	NA	NA	NA	NA	NA	NA	NA	NA	NA	NA	NA	NA	NA	NA	NA	NA	NA	NA	NA	0	NA	NA	NA	NA	NA	0	NA	0	0	NA	NA	NA	0	NA	NA	NA	NA	NA	NA
		BC1-1174-24Jun17	NA	East	2017	6	12	NA	NA	NA	NA	NA	NA	NA	0	0	0	0	0	0	0	1	2	0	0	0	0	0	0	1	0	0	0	2	0	0	0	0	0	0	0	0	1	1	1	2
		BC1-1177-23May16	NA	East	2016	5	13	NA	3.2	1.2	2.5	NA	1.6	37100	0	0	0	0	0	0	0	0	2	0	0	0	0	0	0	1	0	0	0	1	0	0	0	0	0	0	0	0	1	1	1	2
		BC1-1184-01Jul16	NA	East	2016	7	32	NA	NA	NA	NA	NA	NA	NA	0	0	0	NA	0	0	0	0	2	0	0	0	0	0	0	2	0	0	0	0	0	0	0	0	0	0	0	0	NA	NA	NA	0
		BC1-1184-26Apr17	NA	East	2017	4	130	NA	NA	NA	NA	NA	NA	NA	1	1	1	1	1	0	0	0	2	0	0	0	0	0	0	2	0	0	0	1	0	0	0	0	0	0	0	0	2	2	2	2
		BC1-1184-26Aug16	NA	East	2016	8	23	NA	NA	NA	NA	NA	NA	NA	0	0	0	0	0	0	0	0	2	0	0	0	0	0	0	2	NA	0	0	0	0	0	0	0	0	0	0	0	NA	NA	NA	0
		BC1-1184-26Jul16	NA	East	2016	7	28	NA	NA	NA	NA	NA	NA	NA	0	0	0	0	0	0	0	0	2	0	0	0	0	0	0	2	0	0	0	0	0	0	0	0	0	0	0	0	NA	NA	NA	0
		BC1-1190-20Mar17	NA	East	2017	3	6.8	NA	1.8	2.9	5.1	NA	0.31	33290	0	0	0	0	0	0	0	0	2	0	0	0	0	0	0	2	0	0	0	0	0	0	0	0	0	0	0	0	0	0	0	2
		BC1-1190-25Apr17	NA	East	2017	4	11	NA	5.1	1.2	5.8	11	0.2	78070	0	0	0	NA	0	0	0	0	2	0	0	0	0	0	NA	2	0	0	0	1	0	0	0	0	0	0	0	0	0	0	0	1
		BC1-1193-29Jun16	NA	East	2016	6	21	NA	NA	NA	NA	NA	NA	NA	0	0	0	0	1	0	0	0	1	0	0	0	0	0	0	2	0	0	0	1	0	0	0	0	0	0	0	0	1	1	1	2
		BC1-1197-01Mar16	NA	East	2016	3	9.4	NA	9.6	1.7	3.9	13	1	46300	NA	NA	NA	NA	NA	NA	NA	NA	NA	NA	NA	NA	NA	NA	NA	2	0	0	0	NA	NA	0	NA	0	NA	NA	NA	NA	NA	NA	NA	0
		BC1-1197-13Jan18	NA	East	2018	1	28	NA	3.4	2.3	1.4	7.5	2.7	18710	0	0	0	0	NA	0	0	0	1	0	0	0	0	0	NA	2	0	0	1	0	0	0	0	0	0	0	0	0	1	1	1	1
		BC1-1197-20Apr17	NA	East	2017	4	22	NA	11	1	6.3	5.1	0.1	42610	1	1	1	1	1	0	0	1	2	0	0	0	0	0	0	1	0	0	1	1	0	0	0	0	0	0	0	0	1	1	1	1
		BC1-1197-27Jun16	NA	East	2016	6	16	NA	NA	NA	NA	NA	NA	NA	0	0	0	0	0	0	0	0	2	0	0	0	0	0	0	2	0	0	0	0	0	0	NA	0	0	0	0	0	NA	NA	NA	2
		BC1-1207-06Dec16	NA	East	2016	12	20	NA	4.7	1.3	7.8	9.9	0.68	NA	NA	NA	NA	NA	NA	NA	NA	NA	NA	NA	NA	NA	NA	NA	NA	2	NA	0	NA	NA	NA	NA	NA	NA	NA	NA	NA	NA	NA	NA	NA	2
		BC1-1207-23Apr16	NA	East	2016	4	390	NA	1.3	0.9	2.3	3.2	0.3	13200	NA	NA	NA	NA	NA	NA	NA	NA	NA	NA	NA	0	0	0	NA	1	0	0	0	2	0	0	NA	NA	NA	0	NA	NA	NA	NA	NA	1
		BC1-1207-24Jun16	NA	East	2016	6	269	NA	NA	NA	NA	NA	NA	NA	2	2	2	NA	2	0	0	0	2	0	0	0	0	0	0	2	0	0	0	0	0	0	0	0	0	0	0	0	2	2	2	0
		BC1-1219-08Jun17	NA	East	2017	6	17	NA	NA	NA	NA	NA	NA	NA	0	0	0	0	0	0	0	0	2	0	0	0	0	0	0	2	0	0	0	0	0	0	0	0	0	0	0	0	NA	NA	NA	2
		BC1-1229-08Jan16	NA	East	2016	1	18	NA	5.8	2.2	3.5	NA	1.2	42800	NA	NA	NA	NA	NA	NA	0	NA	2	0	NA	0	0	0	0	2	0	0	0	NA	0	0	NA	NA	NA	0	0	NA	NA	NA	NA	2
		BC1-1229-31May16	NA	East	2016	5	18	8.57	6.2	2.2	3.5	13.7	1.2	42800	0	0	0	NA	0	0	0	0	2	0	0	0	0	0	0	2	0	0	0	2	0	0	0	0	0	0	0	0	2	2	2	0
		BC1-1236-16Apr17	NA	East	2017	4	20	NA	NA	NA	NA	NA	NA	NA	0	0	0	0	0	0	0	0	2	0	0	0	0	0	0	2	0	0	0	2	0	0	0	0	0	0	0	0	0	0	0	2
		BC1-1238-25Apr17	NA	East	2017	4	106	NA	3.6	0.7	4.6	8.2	1.2	40700	2	2	2	2	2	0	0	0	2	0	0	0	0	0	0	2	0	0	0	2	0	0	NA	0	0	0	0	0	0	0	0	2
		BC1-1245-30Jun16	NA	East	2016	6	501	NA	NA	NA	NA	NA	NA	NA	2	2	2	2	2	2	0	0	2	0	0	0	0	0	0	2	0	0	0	0	0	0	0	0	0	0	0	0	2	2	2	2
		BC1-1250-30Dec16	NA	East	2016	12	161	NA	3.4	1.3	2.6	3.2	1.4	47910	0	0	0	0	0	0	0	0	2	0	0	0	0	0	0	2	0	0	0	2	0	0	0	0	0	0	0	0	0	0	0	2
		BC1-1253-20May16	NA	East	2016	5	15	NA	NA	NA	NA	NA	NA	NA	0	0	0	0	0	0	0	0	2	0	0	0	0	0	0	0	NA	0	0	2	0	0	0	0	0	0	0	0	NA	NA	NA	2
		BC1-1253-24Jun17	NA	East	2017	6	11	NA	NA	NA	NA	NA	NA	NA	0	0	0	0	0	0	0	0	2	0	0	0	0	0	0	1	0	0	0	2	0	0	0	0	0	0	0	0	0	0	0	2
		BC1-1259-04Jul16	NA	East	2016	7	15	NA	NA	NA	NA	NA	NA	NA	0	0	0	0	0	0	0	0	2	0	0	0	0	0	0	2	0	0	0	0	0	0	0	0	0	0	0	0	2	2	2	1
		BC1-1259-09Jan18	NA	East	2018	1	27	NA	3.6	1.5	2.7	19	1.2	51460	NA	NA	NA	0	NA	0	0	0	2	0	NA	0	0	0	NA	2	0	0	0	NA	0	0	0	0	NA	0	0	0	NA	NA	NA	2
		BC1-1264-29Dec17	NA	East	2017	12	22	NA	5.5	1.6	1	11	0.7	45210	NA	NA	NA	NA	NA	NA	NA	NA	NA	NA	NA	0	0	0	NA	2	0	0	0	NA	0	NA	NA	NA	NA	NA	NA	NA	NA	NA	NA	1
		BC1-1266-20Jan18	NA	East	2018	1	11	NA	3.9	3.7	2.2	16	3.1	34140	NA	NA	NA	NA	NA	NA	NA	NA	NA	NA	NA	0	0	0	NA	1	NA	0	0	NA	0	0	0	0	NA	0	NA	NA	NA	NA	NA	NA
		BC1-1271-20Jun16	NA	East	2016	6	18	NA	NA	NA	NA	NA	NA	NA	NA	NA	NA	NA	NA	NA	NA	NA	NA	NA	NA	NA	NA	NA	NA	2	0	0	NA	NA	NA	NA	NA	NA	NA	NA	NA	NA	NA	NA	NA	2
		BC1-1271-27Mar16	NA	East	2016	3	30	NA	12.3	2.2	15.7	9.9	2.2	39000	0	0	0	NA	NA	0	NA	0	2	0	0	0	0	0	NA	2	0	0	0	0	0	0	0	0	NA	0	0	0	NA	NA	NA	2
		BC1-1272-27Apr17	NA	East	2017	4	18	NA	NA	NA	NA	NA	NA	NA	1	1	1	1	1	0	0	0	2	0	0	0	0	0	0	1	0	0	1	1	0	0	0	0	0	0	0	0	0	0	0	2
		BC1-1275-06Jan17	NA	East	2017	1	29	NA	9.4	0.8	1.7	NA	0.8	49530	0	0	0	0	0	2	0	0	2	0	0	0	0	0	2	2	NA	NA	0	0	0	0	0	0	0	0	0	0	0	0	0	NA
		BC1-1275-25Apr17	NA	East	2017	4	12	NA	4.8	1.4	8.2	13	1.2	47420	0	0	0	0	NA	0	0	0	2	0	0	0	0	0	NA	2	0	0	0	0	0	0	0	0	0	0	0	0	0	0	0	2
		BC1-1278-04Apr17	NA	East	2017	4	10	NA	3.5	0.3	1.2	2.6	1	39630	0	0	0	0	0	2	0	0	2	0	0	0	0	0	0	2	0	0	0	2	0	0	NA	0	0	0	0	0	0	0	0	2
		BC1-1278-13Jun16	NA	East	2016	6	31	NA	12.3	NA	2.3	NA	NA	NA	0	0	0	0	0	0	0	2	2	0	0	0	0	0	0	2	0	0	0	0	0	0	0	0	0	0	0	0	0	0	0	2
		BC1-1279-28Jun16	NA	East	2016	6	233	NA	NA	NA	NA	NA	NA	NA	2	2	2	2	2	0	0	0	2	0	0	0	0	0	0	0	0	0	0	0	0	0	0	0	0	0	0	0	0	0	0	2
		BC1-1280-07Jul17	NA	East	2017	7	23	NA	NA	NA	NA	NA	NA	NA	0	0	0	0	0	0	0	0	2	0	0	0	0	0	0	2	0	0	0	0	0	0	0	0	0	0	0	0	2	2	2	2
		BC1-1283-29Jun16	NA	East	2016	6	18	NA	NA	NA	NA	NA	NA	NA	NA	NA	NA	NA	0	0	0	0	2	0	NA	0	0	0	0	2	0	0	0	0	0	0	0	0	0	0	0	0	NA	NA	NA	1
		BC1-1296-20Jul16	NA	East	2016	7	115	NA	NA	NA	NA	NA	NA	NA	1	1	1	NA	1	0	0	0	2	0	0	0	0	0	0	1	0	0	0	1	0	1	0	0	0	0	0	0	1	1	1	2
		BC1-1296-29May17	NA	East	2017	5	NA	NA	NA	NA	NA	NA	11	NA	0	0	0	0	0	0	0	0	2	0	0	0	0	0	0	2	0	0	0	1	0	0	0	0	0	0	0	0	0	0	0	2
		BC1-1299-23Jun17	NA	East	2017	6	18	NA	NA	NA	NA	NA	NA	NA	0	0	0	0	0	0	0	0	2	0	0	0	0	0	0	2	NA	NA	0	1	0	0	0	0	0	0	0	0	1	1	1	1
		BC1-1299-29Oct17	NA	East	2017	10	185	NA	7.2	1.3	1.7	1.9	0.3	47920	2	2	2	2	2	0	0	0	2	0	0	0	0	0	0	2	0	0	0	0	0	0	0	0	0	0	0	0	NA	NA	NA	2
		BC1-1309-04Jul17	NA	East	2017	7	32	NA	NA	NA	NA	NA	NA	NA	0	0	0	0	0	0	0	0	2	0	0	0	0	0	0	2	0	0	0	0	0	0	0	0	0	0	0	0	NA	NA	NA	1
		BC1-1311-21Aug17	NA	East	2017	8	26	NA	4.4	1.7	5.5	15	0.7	45670	NA	NA	NA	NA	0	NA	NA	NA	NA	NA	NA	0	0	0	NA	2	0	0	0	NA	0	0	0	0	NA	0	0	NA	NA	NA	NA	2
		BC1-1311-23Jun17	NA	East	2017	6	14	NA	NA	NA	NA	NA	NA	NA	0	0	0	0	0	0	0	0	2	0	0	0	0	0	0	2	0	0	0	0	0	0	0	0	0	0	0	0	2	2	2	2
		BC1-1319-04Jul16	NA	East	2016	7	63	NA	NA	NA	NA	NA	NA	NA	1	1	1	1	2	0	0	1	2	0	0	0	0	0	0	2	0	0	0	2	0	0	0	0	0	0	0	0	1	1	1	1
		BC1-1336-13Jul17	NA	East	2017	7	35	NA	14	1.8	5.6	9.7	1.7	46840	0	0	0	0	0	0	0	0	2	0	0	0	0	0	0	2	0	0	0	0	0	0	0	0	0	0	0	0	NA	NA	NA	2
		BC1-1341-05Jul17	NA	East	2017	7	20	NA	NA	NA	NA	NA	NA	NA	0	0	0	0	0	0	0	0	2	0	0	0	0	0	0	0	0	0	0	0	0	0	NA	0	0	0	0	0	NA	NA	NA	2
		BC1-1341-31Jul17	NA	East	2017	7	18	NA	8.5	1.4	4.5	6.8	0.8	31100	NA	NA	NA	NA	NA	0	NA	NA	2	NA	NA	0	0	0	NA	0	0	0	0	NA	0	0	NA	0	NA	0	NA	NA	NA	NA	NA	2
		BC1-1344-28Apr17	NA	East	2017	4	17	NA	NA	NA	NA	NA	NA	NA	0	0	0	0	0	0	0	0	2	0	0	0	0	0	0	2	0	0	0	0	0	0	NA	0	0	0	0	0	0	0	0	0
		BC1-1348-10May16	NA	East	2016	5	6.1	NA	5.74	3.4	11	8.9	6.1	42700	NA	NA	NA	NA	NA	NA	NA	NA	NA	NA	NA	NA	NA	NA	NA	2	0	0	0	NA	NA	0	NA	NA	NA	NA	NA	NA	NA	NA	NA	2
		BC1-1348-21Jan16	NA	East	2016	1	3.8	NA	2.9	0.9	0.8	1.7	0.9	37000	NA	NA	NA	NA	NA	NA	NA	NA	NA	NA	NA	NA	NA	NA	NA	2	0	0	NA	NA	NA	NA	NA	NA	NA	NA	NA	NA	NA	NA	NA	2
		BC1-1348-22Apr17	NA	East	2017	4	8.1	NA	8.6	1.5	13	6.2	0.6	68210	NA	NA	NA	NA	NA	NA	NA	NA	NA	NA	NA	0	0	0	NA	NA	NA	NA	0	NA	0	NA	0	NA	NA	NA	NA	NA	NA	NA	NA	NA
		BC1-1348-27May16	NA	East	2016	5	15	NA	5.3	2	13	NA	2.7	44190	0	0	0	NA	2	0	0	0	2	0	0	0	0	0	NA	2	0	0	0	0	0	0	NA	0	NA	0	0	0	2	2	2	2
		BC1-1348-29Jun16	NA	East	2016	6	13	NA	NA	NA	NA	NA	NA	NA	0	0	0	0	0	0	0	0	2	0	0	0	0	0	0	2	0	0	0	2	0	0	0	0	0	0	0	0	NA	NA	NA	2
		BC1-1350-23Jun17	NA	East	2017	6	21	NA	8.9	1	5.1	4	0.9	48110	0	0	0	0	0	0	0	0	2	0	0	0	0	0	0	1	0	0	0	2	0	0	0	0	0	0	0	0	2	2	2	2
		BC1-1350-25Apr17	NA	East	2017	4	15	NA	NA	1.8	2.2	11	1.6	NA	0	0	0	0	1	0	0	1	2	0	0	0	0	0	0	2	0	0	0	1	0	0	0	0	0	0	0	0	1	1	1	2
		BC1-1355-27Apr16	NA	East	2016	4	10	15	2.4	1.2	3.7	51	1.2	NA	NA	NA	NA	NA	NA	0	NA	NA	2	NA	NA	0	0	0	NA	2	NA	0	0	NA	0	0	0	0	NA	0	NA	NA	NA	NA	NA	NA
		BC1-1358-23Jun17	NA	East	2017	6	204	NA	4.2	0.9	4	NA	NA	NA	2	2	2	2	2	0	0	0	2	0	0	0	0	0	0	2	0	0	0	0	0	0	0	0	0	0	0	0	2	2	2	2
		BC1-1359-25Jun17	NA	East	2017	6	307	NA	NA	NA	NA	NA	NA	NA	2	2	2	2	2	0	0	0	2	0	0	0	0	0	0	2	0	0	0	0	0	0	0	0	0	0	0	0	NA	NA	NA	2
		BC1-1375-19Jun17	NA	East	2017	6	21	NA	NA	NA	NA	NA	NA	NA	0	0	0	0	0	0	0	0	2	0	0	0	0	0	0	2	0	0	0	0	0	0	NA	0	0	0	0	0	2	2	2	2
		BC1-1378-31Jul17	NA	East	2017	7	21	NA	9	3.9	12	24	2.2	24510	NA	NA	NA	0	NA	0	0	0	2	0	0	0	0	0	NA	2	0	0	0	2	0	0	NA	0	NA	0	0	0	0	0	0	2
		BC1-1380-21Jun17	NA	East	2017	6	11	NA	NA	NA	NA	NA	NA	NA	NA	NA	NA	NA	NA	NA	NA	NA	2	0	NA	NA	0	0	0	NA	NA	NA	0	NA	0	0	NA	NA	NA	0	0	0	NA	NA	NA	NA
		BC1-1380-27Jun16	NA	East	2016	6	16	NA	NA	NA	NA	NA	NA	NA	0	0	0	0	0	0	0	0	2	0	0	0	0	0	0	2	0	0	0	0	0	0	0	0	0	0	0	0	2	2	2	1
		BC1-2015-16May17	NA	East	2017	5	11	NA	NA	NA	NA	NA	NA	NA	NA	NA	NA	NA	NA	0	NA	0	2	0	0	0	0	0	NA	1	0	0	1	2	0	0	0	0	NA	0	0	0	0	0	0	2
		BC1-2189-03Jul17	NA	East	2017	7	20	NA	NA	NA	NA	NA	NA	NA	0	0	0	0	0	0	0	1	2	0	0	0	0	0	0	NA	NA	NA	1	0	0	0	0	0	0	0	0	0	NA	NA	NA	NA
		BC1-2189-11Oct17	NA	East	2017	10	17	NA	7.7	9	8.6	18	2.7	47600	NA	NA	NA	NA	NA	0	0	NA	NA	NA	NA	0	0	0	NA	2	0	0	0	NA	NA	0	NA	0	0	0	NA	NA	0	0	0	0
		BC1-2331-20May17	NA	East	2017	5	22	NA	NA	NA	NA	NA	NA	NA	NA	NA	NA	NA	NA	0	NA	NA	2	NA	NA	0	0	NA	NA	1	0	0	0	NA	0	0	NA	NA	NA	0	0	0	NA	NA	NA	1
		BC1-2337-27Jun17	NA	East	2017	6	11	NA	NA	NA	NA	NA	NA	NA	0	0	0	0	0	0	0	0	2	1	0	0	0	0	0	2	NA	0	0	0	0	0	0	0	0	0	0	0	0	0	0	2
		BUS-001	NA	East	2021	4	18.14	7.26	3.33	1.89	6.37	11.87	1	78402	0	0	0	0	0	0	0	0	2	0	0	1	0	0	0	2	0	0	0	0	0	0	0	0	1	0	0	0	2	2	2	1
		BUS-002	NA	East	2021	4	9.55	3.19	4.03	2.42	4.38	11.09	0.31	55400	0	0	0	0	0	0	0	0	2	0	0	0	0	0	0	2	0	0	0	0	0	0	0	0	0	0	0	0	NA	NA	NA	2
		BUS-003	NA	East	2021	4	10.66	3.93	5.02	0.89	2.91	12.06	0.97	34630	0	0	0	0	0	0	0	0	2	0	0	0	0	0	0	2	0	0	0	1	0	0	0	0	0	0	0	0	NA	NA	NA	1
		BUS-004	NA	East	2021	4	10.46	4.1	2.98	0.67	5.07	6.09	1.54	42838	NA	NA	NA	NA	NA	NA	NA	0	NA	NA	NA	NA	0	NA	NA	2	0	0	0	0	0	0	NA	NA	NA	0	0	NA	2	2	2	2
		BUS-005	NA	East	2021	4	6.92	2.57	1.53	0.65	3.26	7.64	0.1	41337	0	0	0	0	0	0	0	0	2	0	0	0	0	0	0	2	0	0	0	0	0	0	0	0	0	0	0	0	0	0	0	2
		BUS-006	NA	East	2021	4	9.5	1.71	4.09	1.91	3.74	8.51	0.1	33923	0	0	0	0	0	0	0	0	2	0	0	0	0	0	0	2	0	0	0	1	0	0	0	0	0	0	0	0	0	0	0	1
		BUS-007	NA	East	2021	4	14.08	3.05	4.63	1.55	8.85	20.39	1.39	27587	0	0	0	0	0	0	0	0	2	0	0	0	0	0	0	2	0	0	0	1	0	0	0	0	0	0	0	0	1	1	1	1
		BUS-008	NA	East	2021	5	20.97	11.24	8.29	1.31	8.88	13.31	4.15	32771	1	1	1	1	1	0	0	0	2	0	0	0	0	0	0	2	0	0	0	1	0	0	0	0	0	0	0	0	1	1	1	2
		BUS-009	NA	East	2021	5	11.32	6.72	5.18	2.29	4.38	13.54	1.29	27110	0	0	0	0	0	0	0	0	2	0	0	0	0	0	0	2	0	0	0	0	0	0	0	0	0	0	0	0	NA	NA	NA	0
		BUS-010	NA	East	2021	5	15.32	9.54	5.76	1.26	3.2	7.95	1.55	23890	0	0	0	0	0	0	0	0	2	0	0	0	0	0	0	2	0	0	0	1	0	0	NA	0	0	0	0	0	1	1	1	1
		BUS-011	NA	East	2021	5	10.92	10.26	5.43	1.64	4.67	12.49	3.45	21019	0	0	0	0	0	0	0	0	2	0	0	0	0	0	0	1	0	0	0	0	0	0	NA	0	0	0	0	0	2	2	2	2
		BUS-012	NA	East	2021	5	9.19	7.15	4.11	1.15	4.66	13.04	3.11	11410	0	0	0	0	0	0	0	0	2	0	0	0	0	0	0	2	0	0	0	0	0	0	0	0	0	0	0	0	0	0	0	0
		BUS-013	NA	East	2021	5	61.49	7.78	17.54	1.01	4.68	12.16	4.4	45071	0	0	0	0	0	0	0	0	2	0	0	0	0	0	0	2	0	0	0	0	0	0	0	0	0	0	0	0	0	0	0	1
		BUS-015	NA	East	2021	5	11.95	4.2	1.77	1.5	3.72	10.34	1.74	56470	0	0	0	0	0	0	0	0	2	0	0	0	0	0	0	1	0	1	0	1	0	0	0	0	0	0	0	0	1	1	1	2
		BUS-016	NA	East	2021	5	9.44	5.98	2.23	0.92	3.77	11.23	1.54	88415	0	0	0	0	0	0	0	0	2	0	0	0	0	0	0	1	0	0	0	2	0	0	NA	0	0	0	0	0	NA	NA	NA	2
		BUS-017	NA	East	2021	5	14.53	12.05	3.05	0.52	2.34	8.11	1.17	10529	0	0	0	0	0	0	0	0	1	0	0	0	0	0	0	2	0	0	0	0	0	0	NA	0	NA	0	0	0	0	0	0	2
		BUS-026	NA	East	2021	6	15.58	9.01	17.89	1.9	3.24	9.75	1.38	51520	0	0	0	NA	0	0	0	0	2	0	0	0	0	0	0	2	0	0	0	1	0	0	0	0	0	0	0	0	1	1	1	2
		BUS-027	NA	East	2021	6	19.31	8.51	16.96	2.34	4.59	14.21	0.83	83723	0	0	0	NA	0	0	0	0	2	2	0	0	0	0	0	2	0	0	0	0	0	0	NA	0	0	0	0	0	2	2	2	2
		BUS-029	NA	East	2021	6	7.7	11.5	7.86	1.96	2.47	8.68	1.34	34399	0	0	0	0	0	0	0	0	2	0	0	0	0	0	0	1	0	0	0	0	0	0	0	0	0	0	0	0	2	2	2	0
		BUS-045	NA	East	2021	8	7.71	9.91	1.63	0.54	6.05	13.1	0.52	42134	0	0	0	0	0	0	0	0	2	2	0	0	0	0	0	2	0	0	0	0	0	0	0	0	0	0	0	0	NA	NA	NA	2
		BUS-047	NA	East	2021	8	31.79	7.99	4.41	0.88	8.55	12.46	1.71	24710	0	0	0	NA	0	0	0	0	2	0	0	0	0	0	0	2	0	0	0	0	0	0	0	NA	0	0	0	0	2	2	2	2
		BUS-049	NA	East	2021	8	13.56	8.4	4.73	0.35	5.83	7.58	1.52	28832	0	0	0	0	0	0	0	0	2	0	0	0	0	0	0	2	0	0	0	1	0	0	0	0	0	0	0	0	2	2	2	2
		BUS-050	NA	East	2021	8	8.72	7.39	4.11	1.07	7.61	5.77	1.41	23178	0	0	0	0	0	0	0	0	2	0	0	0	0	0	0	2	0	0	0	1	0	0	0	0	0	0	0	0	2	2	2	2
		BUS-051	NA	East	2021	8	6.41	8.53	4.47	0.66	17.73	6.93	2.08	17197	0	0	0	NA	0	0	0	0	2	0	0	0	0	0	0	2	0	0	0	2	0	0	0	0	0	0	0	0	0	0	0	2
		BUS-052	NA	East	2021	8	7.97	7.49	4.33	1.81	6.54	5.97	1.4	28506	0	0	0	0	0	0	0	0	2	0	0	0	0	0	0	2	0	0	0	0	0	0	0	0	0	0	0	0	0	0	0	1
		BUS-053	NA	East	2021	8	10.06	17.74	9.41	0.64	4.26	8.71	5.48	27089	0	0	0	NA	0	0	0	0	2	0	0	0	0	0	0	0	0	0	0	0	0	0	0	0	0	0	0	0	0	0	0	2
		BUS-055	NA	East	2021	9	11.32	3.43	8.8	0.91	3.45	16.75	0.69	45387	NA	NA	NA	NA	NA	NA	NA	NA	NA	NA	NA	0	0	NA	NA	NA	NA	0	NA	NA	NA	NA	NA	NA	NA	NA	NA	NA	NA	NA	NA	NA
		BUS-056	NA	East	2021	9	8.73	8.66	14.48	1.2	2.57	5.3	0.75	48951	0	0	0	NA	NA	0	NA	0	2	0	0	0	0	0	NA	2	2	0	0	0	0	0	0	0	NA	0	0	0	NA	NA	NA	NA
		BUS-060	NA	East	2021	9	5.96	2.82	1.72	1.97	8.91	11.15	1.79	31370	0	0	0	0	0	0	0	0	2	0	0	0	0	0	0	2	0	0	0	2	0	0	0	0	NA	0	0	0	0	0	0	2
		BUS-061	NA	East	2021	9	8.81	1.69	1.6	3.85	9.07	8.24	1.56	29012	0	0	0	NA	NA	0	NA	0	2	0	0	0	0	0	NA	2	2	0	0	1	0	1	0	0	NA	0	0	0	NA	NA	NA	2
		BUS-065	NA	East	2021	9	13.04	4.01	3.48	15.27	15.59	12.81	2.13	35710	0	0	0	NA	0	0	0	0	2	0	0	0	0	0	NA	2	0	0	0	2	0	0	0	0	NA	0	0	0	0	0	0	0
		BUS-072	NA	East	2021	10	10.4	8.93	9.97	1.48	9.35	5.66	4.88	25656	0	0	0	NA	0	0	NA	0	2	0	0	0	0	0	NA	2	NA	0	0	0	0	NA	0	NA	NA	0	0	0	2	2	2	NA
		BUS-074	NA	East	2021	10	6.02	4.2	4.79	0.98	4.49	7.7	1.3	27631	0	0	0	0	0	0	0	0	2	0	0	0	0	0	0	2	0	0	2	0	0	0	0	0	NA	0	0	0	0	0	0	2
		BUS-075	NA	East	2021	10	10.44	8.54	5.33	0.59	3.35	4.13	6.41	32647	NA	NA	NA	NA	NA	NA	NA	NA	NA	NA	NA	0	0	NA	NA	NA	NA	0	NA	NA	NA	NA	NA	NA	NA	NA	NA	NA	NA	NA	NA	NA
		BUS-076	NA	East	2021	10	8.85	3.42	4.4	1.55	4.38	9.44	1.18	38343	0	0	0	NA	0	0	0	0	2	0	0	0	0	0	NA	2	0	0	0	1	0	0	0	0	NA	0	0	0	NA	NA	NA	0
		BUS-079	NA	East	2021	11	7.99	3.67	4.6	4.58	10.83	23.51	0.26	62398	NA	NA	NA	NA	NA	NA	NA	NA	NA	NA	NA	2	0	NA	NA	NA	NA	NA	NA	NA	NA	NA	NA	NA	NA	NA	NA	NA	NA	NA	NA	NA
		BUS-080	NA	East	2021	11	12.5	5.53	5.46	3.55	22.28	13.31	1.92	56245	0	0	0	0	0	0	0	0	2	0	0	0	0	0	0	2	0	0	0	1	0	1	0	0	NA	0	0	0	0	0	0	1
		BUS-081	NA	East	2021	11	17.55	8.57	2.88	1.82	4.46	10.24	1.61	22591	0	0	0	0	0	0	0	0	2	0	0	1	0	0	0	1	0	0	0	0	0	0	0	0	NA	0	0	0	1	1	1	1
		BUS-082	NA	East	2021	11	8.54	2.55	2.72	1.89	4.5	4.41	0.21	78664	0	0	0	0	0	0	0	0	2	2	0	0	0	0	0	2	2	0	0	0	0	0	0	0	NA	0	0	0	2	2	2	2
		BUS-084	NA	East	2021	11	10.72	3.39	1.85	1.9	5.84	10.4	0.36	45089	0	0	0	NA	NA	0	NA	NA	2	0	0	0	0	NA	NA	2	NA	0	0	NA	0	NA	0	NA	NA	0	0	NA	NA	NA	NA	NA
		BUS-086	NA	East	2021	11	23.86	8.24	7.46	4.66	5.29	10.62	1.63	108306	0	0	0	0	0	0	0	0	2	0	0	0	0	0	0	2	0	0	0	1	0	0	0	0	NA	0	0	0	2	2	2	2
		BUS-088	NA	East	2021	12	16.48	10.33	4.77	4.9	3.81	34.31	5.17	40217	0	0	0	NA	0	0	0	0	2	0	0	0	0	0	0	2	0	0	0	0	0	0	NA	0	NA	0	0	0	NA	NA	NA	2
		BUS-089	NA	East	2021	12	14.56	6.67	3.4	1.56	3.95	10.21	1.66	26639	0	0	0	0	0	0	0	0	2	0	0	0	0	0	NA	2	0	0	0	1	0	0	0	0	NA	0	0	0	0	0	0	1
		BUS-090	NA	East	2021	12	16.78	6.27	11.48	1.2	43.6	20.36	1.36	88614	NA	NA	NA	NA	NA	NA	NA	NA	NA	NA	NA	0	0	NA	NA	NA	NA	0	NA	NA	NA	NA	NA	NA	NA	NA	NA	NA	NA	NA	NA	NA
		BUS-092	NA	East	2022	1	18.63	9.56	16.06	1.59	11.38	12.43	4.71	36937	0	0	0	NA	0	0	0	0	2	0	0	0	0	0	0	2	0	0	0	0	0	0	0	0	NA	0	0	0	NA	NA	NA	2
		BUS-093	NA	East	2022	1	8.18	3.99	12.7	2.42	5.64	15.53	1.21	15042	0	0	0	0	0	0	0	0	2	0	0	0	2	0	0	2	0	0	0	0	0	0	0	0	NA	0	0	0	NA	NA	NA	2
		BUS-094	NA	East	2022	1	13.66	3.85	9.28	3.06	6.06	24.69	0.64	22893	0	0	0	NA	0	0	0	0	2	0	0	0	0	0	0	2	2	0	0	2	0	0	NA	0	NA	0	0	0	NA	NA	NA	2
		BUS-095	NA	East	2022	2	8.46	8.18	10.51	3.2	5.77	10.39	1.81	28530	0	0	0	NA	NA	0	NA	0	2	0	0	0	0	NA	NA	1	2	0	NA	NA	NA	NA	NA	NA	NA	NA	NA	0	NA	NA	NA	1
		BUS-096	NA	East	2022	2	8.47	11.11	13.5	5.66	4.66	10.59	4.07	44317	NA	NA	NA	NA	NA	0	NA	NA	NA	NA	NA	0	0	NA	NA	2	1	0	NA	NA	NA	NA	NA	NA	NA	NA	NA	NA	NA	NA	NA	0
		BUS-097	NA	East	2022	2	15.46	8.89	7.83	2	8.64	8.29	1.63	64160	NA	NA	NA	NA	NA	NA	NA	NA	NA	NA	NA	0	0	NA	NA	2	0	0	NA	NA	NA	NA	NA	NA	NA	NA	NA	NA	NA	NA	NA	1
		BUS-098	NA	East	2022	2	8.49	9.49	3.64	1.51	9.47	27.66	0.8	36284	0	0	0	NA	NA	0	0	0	2	0	0	1	2	NA	NA	1	2	0	NA	NA	NA	NA	NA	NA	NA	NA	NA	0	NA	NA	NA	1
		BUS-099	NA	East	2022	2	10.07	10.25	8.02	1.39	3.33	7.43	2.2	51483	0	0	0	NA	NA	0	NA	0	2	NA	NA	0	0	NA	NA	2	0	0	NA	NA	NA	NA	NA	NA	NA	NA	NA	0	NA	NA	NA	1
		BUS-100	NA	East	2022	2	8.08	12.02	5.8	1.36	3.24	8.65	4.26	45885	NA	NA	NA	NA	NA	NA	NA	NA	NA	NA	NA	0	0	NA	NA	2	0	0	NA	NA	NA	NA	NA	NA	NA	NA	NA	NA	NA	NA	NA	2
		BUS-101	NA	East	2022	2	9.49	7.05	14.1	2.18	11.97	10.46	1.26	34523	0	0	0	NA	NA	0	NA	0	2	0	0	0	2	NA	NA	2	0	0	0	NA	NA	NA	0	NA	NA	NA	NA	0	NA	NA	NA	1
		BUS-103	NA	East	2022	3	10.03	8.84	20.18	1.25	2.41	15.04	6.34	32839	NA	NA	NA	NA	NA	NA	NA	NA	NA	NA	NA	0	0	NA	NA	2	2	0	NA	NA	NA	NA	NA	NA	NA	NA	NA	NA	NA	NA	NA	1
		BUS-104	NA	East	2022	3	6.57	13.89	18.94	1.33	4.54	11.88	4.03	31180	NA	NA	NA	NA	NA	NA	NA	NA	NA	NA	NA	0	0	NA	NA	2	2	0	NA	NA	NA	NA	NA	NA	NA	NA	NA	NA	NA	NA	NA	0
		BUS-105	NA	East	2022	3	6.75	7.35	4.02	3.44	9.03	18.18	1.68	122094	NA	NA	NA	NA	NA	NA	NA	NA	NA	NA	NA	NA	NA	NA	NA	2	NA	0	0	NA	NA	NA	0	NA	NA	NA	NA	NA	NA	NA	NA	2
		BUS-106	NA	East	2022	3	12.81	10.22	6.5	2.65	10.75	26.42	3.39	238653	0	0	0	0	NA	0	0	0	2	2	0	0	0	0	NA	NA	NA	NA	0	0	NA	NA	0	NA	NA	NA	NA	0	NA	NA	NA	NA
		BUS-107	NA	East	2022	3	9.22	11.48	4.77	2.72	10.91	18.26	4.68	89296	NA	NA	NA	NA	NA	NA	NA	NA	NA	NA	NA	0	0	NA	NA	1	0	0	NA	NA	NA	NA	NA	NA	NA	NA	NA	NA	NA	NA	NA	0
		BUS-109	NA	East	2022	3	12.62	10.24	7.17	8.82	20.29	19.32	4.19	112349	NA	NA	NA	NA	NA	NA	NA	NA	NA	NA	NA	0	0	NA	NA	2	2	0	NA	NA	NA	NA	NA	NA	NA	NA	NA	NA	NA	NA	NA	1
		BUS-110	NA	East	2022	3	8.98	16.88	6.43	2.24	21.45	25.7	1.24	17919	NA	NA	NA	NA	NA	0	NA	NA	2	NA	NA	0	0	NA	NA	1	2	0	NA	NA	NA	NA	NA	NA	NA	NA	NA	NA	NA	NA	NA	1
		BUS-114	NA	East	2022	4	3.96	2.53	4.9	3.26	7.7	16.37	0.63	14496	NA	NA	NA	NA	NA	NA	NA	NA	NA	NA	NA	0	0	0	NA	2	2	0	0	0	0	NA	0	NA	NA	NA	NA	NA	NA	NA	NA	2
		BUS-115	NA	East	2022	4	7.07	3.42	6.36	1.62	3.46	1.52	1.67	28616	NA	NA	NA	NA	NA	NA	NA	NA	NA	NA	NA	0	1	NA	NA	2	2	0	NA	NA	NA	NA	NA	NA	NA	NA	NA	NA	NA	NA	NA	2
		BUS-123	NA	East	2022	5	9.02	3.52	6.08	2.45	20.57	7.29	1.73	53323	NA	NA	NA	NA	NA	NA	NA	NA	NA	NA	NA	0	0	NA	NA	2	2	0	NA	NA	NA	NA	NA	NA	NA	NA	NA	NA	NA	NA	NA	0
		BUS-124	NA	East	2022	5	7.75	3.7	6.37	0.87	10.26	6.3	2.07	38160	0	0	0	0	0	0	0	0	2	0	0	0	2	0	0	2	0	0	0	0	0	0	0	0	NA	0	0	0	2	2	2	2
		BUS-132	NA	East	2022	6	7.4	5.9	6.75	2.19	5.24	12.55	1.67	38315	NA	NA	NA	NA	NA	0	NA	NA	NA	NA	NA	0	0	NA	NA	2	2	0	NA	NA	NA	NA	NA	NA	NA	NA	NA	NA	NA	NA	NA	1
[truncated: 945 more rows]
